# Supplementary material for: Homeolog expression analysis in an allotriploid non-model crop via integration of transcriptomics and proteomics
Source: Sci Rep. 2018 Jan 22;8:1353. doi: 10.1038/s41598-018-19684-5 (PMC5777989; doi:10.1038/s41598-018-19684-5)
Supplement: Supplementary file 2 — Table S1 [file 41598_2018_19684_MOESM2_ESM.xls]

## Sheet: info
"Homeolog expression analysis in an allotriploid non-model crop via integration of transcriptomics and proteomics."
Jelle van Wesemael1, Yann Hueber2, Ewaut Kissel1, Nádia Campos1, Rony Swennen1,3,4, Sebastien Carpentier1,3,5, *
1Laboratory of Tropical Crop Improvement, KU Leuven, Willem Decroylaan 42, Leuven, Belgium.
2Bioversity International, Parc Scientifique Argropolis II, Montpellier, France
3Bioversity International, Willem Decroylaan 42, Leuven, Belgium
4International Institute for Tropical Agriculture, C/O Nelson Mandela Institute of Science and technology, P.O. Box 44, Arusha, Tanzania
5Facility for SYstems BIOlogy based MAss spectrometry, Herestraat 49, Leuven, Belgium
*Corresponding author: sebastien.carpentier@kuleuven.be
Supplementary Table S1: Protein identification data for the 3 cultivar specific databases.
Protein Identification Summary
Main Accession	Accession of the leading protein of the group.
Description	Description of the leading protein of the group.
Protein Inference	Protein Inference status of the protein group.
Secondary Accessions	Other accessions in the protein group (alphabetical order).
Protein Group	The complete protein group (alphabetical order).
#Peptides	Total number of peptides.
#Validated Peptides	Number of validated peptides.
#Unique	Total number of peptides unique to this protein group.
#PSMs	Number of PSMs.
#Validated PSMs	Number of validated PSMs.
Coverage [%]	Sequence coverage by validated peptides in percent of the protein designed by the main accession.
Possible Coverage [%]	Possible sequence coverage in percent of the protein designed by the main accession according to the search settings.
MW [kDa]	Molecular Weight [kDa].
Spectrum Counting NSAF	Raw Normalized Spectrum Abundance Factor (NSAF).
Confidently Localized Modification Sites	List of the sites where a variable modification was confidently localized.
# Confidently Localized Modification Sites	Number of sites where a variable modification was confidently localized.
Ambiguously Localized Modification Sites	List of the sites where ambiguously localized variable modification could possibly be located.
#Ambiguously Localized Modification Sites	Number of ambiguously localized modifications.
Confidence [%]	Confidence in percent associated to the protein group.
Decoy	Indicates whether the protein group is a decoy (1: yes, 0: no).
Validation	Indicates the validation level of the protein group.
Protein(s)	All Protein(s) to which this peptide can map.
AAs Before	The amino acids before the sequence.
Sequence	Sequence of the peptide.
AAs After	The amino acids after the sequence.
Fixed Modifications	The fixed modifications.
Variable Modifications	The variable modifications.
Localization Confidence	The confidence in PTMs localization.
#Validated PSMs	Number of validated PSMs.
#PSMs	Number of PSMs.
Confidence [%]	Confidence in percent associated to the peptide.
Decoy	Indicates whether the peptide is a decoy (1: yes, 0: no).
Validation	Indicates the validation level of the peptide.
Protein(s)	Protein(s) to which the peptide can be attached.
Sequence	The identified sequence of amino acids.
Modified Sequence	The amino acids sequence annotated with variable modifications.
Variable Modifications	The variable modifications.
D-score	D-score for variable PTM localization.
Probabilistic PTM score	The probabilistic score (e.g. A-score or PhosphoRS) used for variable PTM localization.
Localization Confidence	The confidence in variable PTM localization.
Fixed Modifications	The fixed modifications.
Spectrum File	The spectrum file.
Spectrum Title	The title of the spectrum.
Spectrum Scan Number	The spectrum scan number.
RT	Retention time as provided in the spectrum file.
m/z	Measured m/z.
Measured Charge	The charge as given in the spectrum file.
Identification Charge	The charge as inferred by the search engine.
Theoretical Mass	The theoretical mass of the peptide.
Isotope Number	The isotope number targetted by the instrument.
Precursor m/z Error [ppm]	The precursor m/z matching error in ppm.
Confidence [%]	Confidence in percent associated to the retained PSM.
Decoy	Indicates whether the peptide is a decoy (1: yes, 0: no).
Validation	Indicates the validation level of the retained PSM.

## Sheet: Default Hierarchical Report_GN
	Main Accession	Description	MW [kDa]	Possible Coverage [%]	Coverage [%]	Spectrum Counting NSAF	Confidently Localized Modification Sites	# Confidently Localized Modification Sites	Ambiguously Localized Modification Sites	#Ambiguously Localized Modification Sites	Protein Inference	Secondary Accessions	Protein Group	#Validated Peptides	#Peptides	#Unique	#Validated PSMs	#PSMs	Confidence [%]	Decoy	Validation
1	Ma09_t11990.1		41.053	87.77	5.71	0.00619195					Single Protein		Ma09_t11990.1	2	4	4	4	9	99.705	0	Doubtful
	Protein(s)	Sequence	AAs Before	AAs After	Variable Modifications	Fixed Modifications	Localization Confidence	#Validated PSMs	#PSMs	Confidence [%]	Decoy	Validation
1.1	Ma09_t11990.1	GILAGNIFDLGSAQLAEVFAK	IR	DG				2	2	99.3231	0	Confident
	Protein(s)	Sequence	Modified Sequence	Variable Modifications	Fixed Modifications	Spectrum File	Spectrum Title	Spectrum Scan Number	RT	m/z	Measured Charge	Identification Charge	Theoretical Mass	Isotope Number	Precursor m/z Error [ppm]	Decoy	Localization Confidence	Probabilistic PTM score	D-score	Confidence [%]	Validation
1.1.1	Ma09_t11990.1	GILAGNIFDLGSAQLAEVFAK	NH2-GILAGNIFDLGSAQLAEVFAK-COOH			SRM32.mgf	SRM32.77034.77034.3	77034	13103.7	712.056	3+	3+	2133.15	0	-0.413052	0				100	Confident
1.1.2	Ma09_t11990.1	GILAGNIFDLGSAQLAEVFAK	NH2-GILAGNIFDLGSAQLAEVFAK-COOH			SRM01.mgf	SRM01.78397.78397.3	78397	13103.7	712.056	3+	3+	2133.15	0	-0.413052	0				100	Confident
1.2	Ma09_t11990.1	KATPVEIQWIDLFLNSVPSFR	PR	QR				2	2	84.3735	0	Doubtful
	Protein(s)	Sequence	Modified Sequence	Variable Modifications	Fixed Modifications	Spectrum File	Spectrum Title	Spectrum Scan Number	RT	m/z	Measured Charge	Identification Charge	Theoretical Mass	Isotope Number	Precursor m/z Error [ppm]	Decoy	Localization Confidence	Probabilistic PTM score	D-score	Confidence [%]	Validation
1.2.1	Ma09_t11990.1	KATPVEIQWIDLFLNSVPSFR	NH2-KATPVEIQWIDLFLNSVPSFR-COOH			SRM22.mgf	SRM22.75277.75277.3	75277	13136.1	820.783	3+	3+	2459.32	0	1.84332	0				88.4892	Doubtful
1.2.2	Ma09_t11990.1	KATPVEIQWIDLFLNSVPSFR	NH2-KATPVEIQWIDLFLNSVPSFR-COOH			SRM12.mgf	SRM12.77529.77529.3	77529	13136.1	820.783	3+	3+	2459.32	0	1.84332	0				75.5102	Doubtful
2	Ma04_t10040.1		27.1976	100	6.43	0.00903615					Related Proteins	Ma08_t24710.1	Ma04_t10040.1, Ma08_t24710.1	2	2	0	6	6	99.8179	0	Confident
	Protein(s)	Sequence	AAs Before	AAs After	Variable Modifications	Fixed Modifications	Localization Confidence	#Validated PSMs	#PSMs	Confidence [%]	Decoy	Validation
2.1	Ma04_t10040.1; Ma08_t24710.1	YFGAAIGK	YR; YR	GR; GR				3	3	94.659	0	Confident
	Protein(s)	Sequence	Modified Sequence	Variable Modifications	Fixed Modifications	Spectrum File	Spectrum Title	Spectrum Scan Number	RT	m/z	Measured Charge	Identification Charge	Theoretical Mass	Isotope Number	Precursor m/z Error [ppm]	Decoy	Localization Confidence	Probabilistic PTM score	D-score	Confidence [%]	Validation
2.1.1	Ma04_t10040.1, Ma08_t24710.1	YFGAAIGK	NH2-YFGAAIGK-COOH			SRM22.mgf	SRM22.2799.2799.2	2799	1640.09	413.726	2+	2+	825.438	0	-2.29323	0				99.6441	Confident
2.1.2	Ma04_t10040.1, Ma08_t24710.1	YFGAAIGK	NH2-YFGAAIGK-COOH			SRM01.mgf	SRM01.3044.3044.2	3044	1640.09	413.726	2+	2+	825.438	0	-2.29323	0				99.1289	Confident
2.1.3	Ma04_t10040.1, Ma08_t24710.1	YFGAAIGK	NH2-YFGAAIGK-COOH			SRM15.mgf	SRM15.2835.2835.2	2835	1640.09	413.726	2+	2+	825.438	0	-2.29323	0				98.6441	Confident
2.2	Ma04_t10040.1; Ma08_t24710.1	EGIIEVAK	CR; CK	II; II				3	3	94.1038	0	Confident
	Protein(s)	Sequence	Modified Sequence	Variable Modifications	Fixed Modifications	Spectrum File	Spectrum Title	Spectrum Scan Number	RT	m/z	Measured Charge	Identification Charge	Theoretical Mass	Isotope Number	Precursor m/z Error [ppm]	Decoy	Localization Confidence	Probabilistic PTM score	D-score	Confidence [%]	Validation
2.2.1	Ma04_t10040.1, Ma08_t24710.1	EGIIEVAK	NH2-EGIIEVAK-COOH			SRM22.mgf	SRM22.1590.1590.2	1590	1452.53	429.749	2+	2+	857.486	0	-1.82155	0				97.8495	Confident
2.2.2	Ma04_t10040.1, Ma08_t24710.1	EGIIEVAK	NH2-EGIIEVAK-COOH			SRM12.mgf	SRM12.1687.1687.2	1687	1452.53	429.749	2+	2+	857.486	0	-1.82155	0				97.8495	Confident
2.2.3	Ma04_t10040.1, Ma08_t24710.1	EGIIEVAK	NH2-EGIIEVAK-COOH			SRM01.mgf	SRM01.1750.1750.2	1750	1452.53	429.749	2+	2+	857.486	0	-1.82155	0				96.8481	Confident
3	Ma03_t32130.1		34.349	100	19.69	0.0120513					Related Proteins	Ma03_t32130.2	Ma03_t32130.1, Ma03_t32130.2	5	10	5	27	38	100	0	Confident
	Protein(s)	Sequence	AAs Before	AAs After	Variable Modifications	Fixed Modifications	Localization Confidence	#Validated PSMs	#PSMs	Confidence [%]	Decoy	Validation
3.1	Ma03_t32130.1; Ma03_t32130.2	GAVEKAEELAAK	MK; MK	TP; TP				2	3	86.8532	0	Confident
	Protein(s)	Sequence	Modified Sequence	Variable Modifications	Fixed Modifications	Spectrum File	Spectrum Title	Spectrum Scan Number	RT	m/z	Measured Charge	Identification Charge	Theoretical Mass	Isotope Number	Precursor m/z Error [ppm]	Decoy	Localization Confidence	Probabilistic PTM score	D-score	Confidence [%]	Validation
3.1.1	Ma03_t32130.1, Ma03_t32130.2	GAVEKAEELAAK	NH2-GAVEKAEELAAK-COOH			SRM22.mgf	SRM22.2361.2361.3	2361	1583.98	405.89	3+	3+	1214.65	0	-1.10459	0				78.4173	Confident
3.1.2	Ma03_t32130.1, Ma03_t32130.2	GAVEKAEELAAK	NH2-GAVEKAEELAAK-COOH			SRM12.mgf	SRM12.2513.2513.3	2513	1583.98	405.89	3+	3+	1214.65	0	-1.10459	0				91.8367	Confident
3.2	Ma03_t32130.1; Ma03_t32130.2	TPNSYILQQFENPSNPK	AK; AK	IH; IH				1	1	99.3231	0	Doubtful
	Protein(s)	Sequence	Modified Sequence	Variable Modifications	Fixed Modifications	Spectrum File	Spectrum Title	Spectrum Scan Number	RT	m/z	Measured Charge	Identification Charge	Theoretical Mass	Isotope Number	Precursor m/z Error [ppm]	Decoy	Localization Confidence	Probabilistic PTM score	D-score	Confidence [%]	Validation
3.2.1	Ma03_t32130.1, Ma03_t32130.2	TPNSYILQQFENPSNPK	NH2-TPNSYILQQFENPSNPK-COOH			SRM27.mgf	SRM27.34524.34524.3	34524	6728.79	659.66	3+	3+	1975.96	0	-2.4925	0				100	Doubtful
3.3	Ma03_t32130.1; Ma03_t32130.2; Ma04_t27940.1; Ma04_t27940.2; Ma04_t27940.3; Ma09_t02360.1; Ma09_t26210.1; Ma09_t26210.2; Ma11_t14450.1	LIVVVFPSFGER	GK; GK; GK; GK; GK; GK; GK; GK; GK	YL; YL; YL; YL; YL; YL; YL; YL; YL				15	16	99.3231	0	Confident
	Protein(s)	Sequence	Modified Sequence	Variable Modifications	Fixed Modifications	Spectrum File	Spectrum Title	Spectrum Scan Number	RT	m/z	Measured Charge	Identification Charge	Theoretical Mass	Isotope Number	Precursor m/z Error [ppm]	Decoy	Localization Confidence	Probabilistic PTM score	D-score	Confidence [%]	Validation
3.3.1	Ma03_t32130.1, Ma03_t32130.2, Ma04_t27940.1, Ma04_t27940.2, Ma04_t27940.3, Ma09_t02360.1, Ma09_t26210.1, Ma09_t26210.2, Ma11_t14450.1	LIVVVFPSFGER	NH2-LIVVVFPSFGER-COOH			SRM27.mgf	SRM27.58248.58248.2	58248	10204.6	681.893	2+	2+	1361.77	0	-0.118848	0				87.1429	Confident
3.3.2	Ma03_t32130.1, Ma03_t32130.2, Ma04_t27940.1, Ma04_t27940.2, Ma04_t27940.3, Ma09_t02360.1, Ma09_t26210.1, Ma09_t26210.2, Ma11_t14450.1	LIVVVFPSFGER	NH2-LIVVVFPSFGER-COOH			SRM27.mgf	SRM27.58047.58047.2	58047	10204.6	681.893	2+	2+	1361.77	0	-0.118848	0				100	Confident
3.3.3	Ma03_t32130.1, Ma03_t32130.2, Ma04_t27940.1, Ma04_t27940.2, Ma04_t27940.3, Ma09_t02360.1, Ma09_t26210.1, Ma09_t26210.2, Ma11_t14450.1	LIVVVFPSFGER	NH2-LIVVVFPSFGER-COOH			SRM27.mgf	SRM27.57851.57851.2	57851	10204.6	681.893	2+	2+	1361.77	0	-0.118848	0				100	Confident
3.3.4	Ma03_t32130.1, Ma03_t32130.2, Ma04_t27940.1, Ma04_t27940.2, Ma04_t27940.3, Ma09_t02360.1, Ma09_t26210.1, Ma09_t26210.2, Ma11_t14450.1	LIVVVFPSFGER	NH2-LIVVVFPSFGER-COOH			SRM22.mgf	SRM22.56601.56601.2	56601	10204.6	681.893	2+	2+	1361.77	0	-0.118848	0				100	Confident
3.3.5	Ma03_t32130.1, Ma03_t32130.2, Ma04_t27940.1, Ma04_t27940.2, Ma04_t27940.3, Ma09_t02360.1, Ma09_t26210.1, Ma09_t26210.2, Ma11_t14450.1	LIVVVFPSFGER	NH2-LIVVVFPSFGER-COOH			SRM22.mgf	SRM22.56395.56395.2	56395	10204.6	681.893	2+	2+	1361.77	0	-0.118848	0				98.5714	Confident
3.3.6	Ma03_t32130.1, Ma03_t32130.2, Ma04_t27940.1, Ma04_t27940.2, Ma04_t27940.3, Ma09_t02360.1, Ma09_t26210.1, Ma09_t26210.2, Ma11_t14450.1	LIVVVFPSFGER	NH2-LIVVVFPSFGER-COOH			SRM32.mgf	SRM32.57398.57398.2	57398	10204.6	681.893	2+	2+	1361.77	0	-0.118848	0				100	Confident
3.3.7	Ma03_t32130.1, Ma03_t32130.2, Ma04_t27940.1, Ma04_t27940.2, Ma04_t27940.3, Ma09_t02360.1, Ma09_t26210.1, Ma09_t26210.2, Ma11_t14450.1	LIVVVFPSFGER	NH2-LIVVVFPSFGER-COOH			SRM32.mgf	SRM32.57195.57195.2	57195	10204.6	681.893	2+	2+	1361.77	0	-0.118848	0				99.6416	Confident
3.3.8	Ma03_t32130.1, Ma03_t32130.2, Ma04_t27940.1, Ma04_t27940.2, Ma04_t27940.3, Ma09_t02360.1, Ma09_t26210.1, Ma09_t26210.2, Ma11_t14450.1	LIVVVFPSFGER	NH2-LIVVVFPSFGER-COOH			SRM12.mgf	SRM12.57560.57560.2	57560	10204.6	681.893	2+	2+	1361.77	0	-0.118848	0				100	Confident
3.3.9	Ma03_t32130.1, Ma03_t32130.2, Ma04_t27940.1, Ma04_t27940.2, Ma04_t27940.3, Ma09_t02360.1, Ma09_t26210.1, Ma09_t26210.2, Ma11_t14450.1	LIVVVFPSFGER	NH2-LIVVVFPSFGER-COOH			SRM12.mgf	SRM12.57776.57776.2	57776	10204.6	681.893	2+	2+	1361.77	0	-0.118848	0				99.6416	Confident
3.3.10	Ma03_t32130.1, Ma03_t32130.2, Ma04_t27940.1, Ma04_t27940.2, Ma04_t27940.3, Ma09_t02360.1, Ma09_t26210.1, Ma09_t26210.2, Ma11_t14450.1	LIVVVFPSFGER	NH2-LIVVVFPSFGER-COOH			SRM01.mgf	SRM01.58843.58843.2	58843	10204.6	681.893	2+	2+	1361.77	0	-0.118848	0				99.6678	Confident
3.3.11	Ma03_t32130.1, Ma03_t32130.2, Ma04_t27940.1, Ma04_t27940.2, Ma04_t27940.3, Ma09_t02360.1, Ma09_t26210.1, Ma09_t26210.2, Ma11_t14450.1	LIVVVFPSFGER	NH2-LIVVVFPSFGER-COOH			SRM01.mgf	SRM01.58816.58816.3	58816	10202.8	454.931	3+	3+	1361.77	0	-0.573809	0				100	Confident
3.3.12	Ma03_t32130.1, Ma03_t32130.2, Ma04_t27940.1, Ma04_t27940.2, Ma04_t27940.3, Ma09_t02360.1, Ma09_t26210.1, Ma09_t26210.2, Ma11_t14450.1	LIVVVFPSFGER	NH2-LIVVVFPSFGER-COOH			SRM01.mgf	SRM01.58619.58619.2	58619	10204.6	681.893	2+	2+	1361.77	0	-0.118848	0				95.9885	Confident
3.3.13	Ma03_t32130.1, Ma03_t32130.2, Ma04_t27940.1, Ma04_t27940.2, Ma04_t27940.3, Ma09_t02360.1, Ma09_t26210.1, Ma09_t26210.2, Ma11_t14450.1	LIVVVFPSFGER	NH2-LIVVVFPSFGER-COOH			SRM01.mgf	SRM01.59052.59052.2	59052	10204.6	681.893	2+	2+	1361.77	0	-0.118848	0				95.1289	Confident
3.3.14	Ma03_t32130.1, Ma03_t32130.2, Ma04_t27940.1, Ma04_t27940.2, Ma04_t27940.3, Ma09_t02360.1, Ma09_t26210.1, Ma09_t26210.2, Ma11_t14450.1	LIVVVFPSFGER	NH2-LIVVVFPSFGER-COOH			SRM15.mgf	SRM15.55523.55523.2	55523	10204.6	681.893	2+	2+	1361.77	0	-0.118848	0				99.6416	Confident
3.3.15	Ma03_t32130.1, Ma03_t32130.2, Ma04_t27940.1, Ma04_t27940.2, Ma04_t27940.3, Ma09_t02360.1, Ma09_t26210.1, Ma09_t26210.2, Ma11_t14450.1	LIVVVFPSFGER	NH2-LIVVVFPSFGER-COOH			SRM15.mgf	SRM15.55727.55727.2	55727	10204.6	681.893	2+	2+	1361.77	0	-0.118848	0				100	Confident
3.4	Ma03_t32130.1; Ma03_t32130.2; Ma04_t27940.1; Ma04_t27940.2; Ma04_t27940.3; Ma09_t26210.1; Ma09_t26210.2; Ma11_t14450.1	IHYETTGPEIWK	PK; PK; PR; PR; PR; PK; PK; PK	GT; GT; GT; GT; GT; GT; GT; GT				5	5	99.3231	0	Doubtful
	Protein(s)	Sequence	Modified Sequence	Variable Modifications	Fixed Modifications	Spectrum File	Spectrum Title	Spectrum Scan Number	RT	m/z	Measured Charge	Identification Charge	Theoretical Mass	Isotope Number	Precursor m/z Error [ppm]	Decoy	Localization Confidence	Probabilistic PTM score	D-score	Confidence [%]	Validation
3.4.1	Ma03_t32130.1, Ma03_t32130.2, Ma04_t27940.1, Ma04_t27940.2, Ma04_t27940.3, Ma09_t26210.1, Ma09_t26210.2, Ma11_t14450.1	IHYETTGPEIWK	NH2-IHYETTGPEIWK-COOH			SRM27.mgf	SRM27.8544.8544.3	8544	2500.95	491.921	3+	3+	1472.73	0	7.41625	0				100	Doubtful
3.4.2	Ma03_t32130.1, Ma03_t32130.2, Ma04_t27940.1, Ma04_t27940.2, Ma04_t27940.3, Ma09_t26210.1, Ma09_t26210.2, Ma11_t14450.1	IHYETTGPEIWK	NH2-IHYETTGPEIWK-COOH			SRM22.mgf	SRM22.8283.8283.3	8283	2500.95	491.921	3+	3+	1472.73	0	7.41625	0				100	Doubtful
3.4.3	Ma03_t32130.1, Ma03_t32130.2, Ma04_t27940.1, Ma04_t27940.2, Ma04_t27940.3, Ma09_t26210.1, Ma09_t26210.2, Ma11_t14450.1	IHYETTGPEIWK	NH2-IHYETTGPEIWK-COOH			SRM12.mgf	SRM12.8671.8671.3	8671	2500.95	491.921	3+	3+	1472.73	0	7.41625	0				100	Doubtful
3.4.4	Ma03_t32130.1, Ma03_t32130.2, Ma04_t27940.1, Ma04_t27940.2, Ma04_t27940.3, Ma09_t26210.1, Ma09_t26210.2, Ma11_t14450.1	IHYETTGPEIWK	NH2-IHYETTGPEIWK-COOH			SRM01.mgf	SRM01.8959.8959.3	8959	2500.95	491.921	3+	3+	1472.73	0	7.41625	0				100	Doubtful
3.4.5	Ma03_t32130.1, Ma03_t32130.2, Ma04_t27940.1, Ma04_t27940.2, Ma04_t27940.3, Ma09_t26210.1, Ma09_t26210.2, Ma11_t14450.1	IHYETTGPEIWK	NH2-IHYETTGPEIWK-COOH			SRM15.mgf	SRM15.8543.8543.3	8543	2500.95	491.921	3+	3+	1472.73	0	7.41625	0				100	Doubtful
3.5	Ma03_t32130.1; Ma03_t32130.2; Ma04_t27940.1; Ma04_t27940.2; Ma04_t27940.3	LLALKEGLLVGISSGAAAAAAIR	AK; AK; AK; AK; AK	VA; VA; IA; IA; IA				1	3	99.3231	0	Confident
	Protein(s)	Sequence	Modified Sequence	Variable Modifications	Fixed Modifications	Spectrum File	Spectrum Title	Spectrum Scan Number	RT	m/z	Measured Charge	Identification Charge	Theoretical Mass	Isotope Number	Precursor m/z Error [ppm]	Decoy	Localization Confidence	Probabilistic PTM score	D-score	Confidence [%]	Validation
3.5.1	Ma03_t32130.1, Ma03_t32130.2, Ma04_t27940.1, Ma04_t27940.2, Ma04_t27940.3	LLALKEGLLVGISSGAAAAAAIR	NH2-LLALKEGLLVGISSGAAAAAAIR-COOH			SRM15.mgf	SRM15.61668.61668.3	61668	11145.7	722.439	3+	3+	2164.29	0	0.15479	0				100	Confident
4	Ma04_t28370.1		35.2311	53.82	3.5	0.00591716					Single Protein		Ma04_t28370.1	1	7	5	2	10	99.8141	0	Doubtful
	Protein(s)	Sequence	AAs Before	AAs After	Variable Modifications	Fixed Modifications	Localization Confidence	#Validated PSMs	#PSMs	Confidence [%]	Decoy	Validation
4.1	Ma04_t28370.1	NFEQVFGADKR	KK	YW				2	3	99.3231	0	Confident
	Protein(s)	Sequence	Modified Sequence	Variable Modifications	Fixed Modifications	Spectrum File	Spectrum Title	Spectrum Scan Number	RT	m/z	Measured Charge	Identification Charge	Theoretical Mass	Isotope Number	Precursor m/z Error [ppm]	Decoy	Localization Confidence	Probabilistic PTM score	D-score	Confidence [%]	Validation
4.1.1	Ma04_t28370.1	NFEQVFGADKR	NH2-NFEQVFGADKR-COOH			SRM12.mgf	SRM12.5211.5211.3	5211	1991.25	437.554	3+	3+	1309.64	0	-0.12642	0				100	Confident
4.1.2	Ma04_t28370.1	NFEQVFGADKR	NH2-NFEQVFGADKR-COOH			SRM01.mgf	SRM01.5451.5451.3	5451	1991.25	437.554	3+	3+	1309.64	0	-0.12642	0				70.2703	Confident
5	Ma08_t18940.1		48.0254	68.02	6.53	0.00662252					Related Proteins	Ma10_t17190.1, Ma10_t17190.2	Ma08_t18940.1, Ma10_t17190.1, Ma10_t17190.2	1	1	0	4	4	97.0414	0	Doubtful
	Protein(s)	Sequence	AAs Before	AAs After	Variable Modifications	Fixed Modifications	Localization Confidence	#Validated PSMs	#PSMs	Confidence [%]	Decoy	Validation
5.1	Ma08_t18940.1; Ma10_t17190.1; Ma10_t17190.2	SPLSAQVVGNAFVQQYYHILQQSPELVYR	ER; DR; DR	FY; FY; FY				4	4	99.3231	0	Doubtful
	Protein(s)	Sequence	Modified Sequence	Variable Modifications	Fixed Modifications	Spectrum File	Spectrum Title	Spectrum Scan Number	RT	m/z	Measured Charge	Identification Charge	Theoretical Mass	Isotope Number	Precursor m/z Error [ppm]	Decoy	Localization Confidence	Probabilistic PTM score	D-score	Confidence [%]	Validation
5.1.1	Ma08_t18940.1, Ma10_t17190.1, Ma10_t17190.2	SPLSAQVVGNAFVQQYYHILQQSPELVYR	NH2-SPLSAQVVGNAFVQQYYHILQQSPELVYR-COOH			SRM27.mgf	SRM27.77082.77082.4	77082	13016.7	834.43	4+	4+	3333.71	0	-6.93785	0				94.8718	Doubtful
5.1.2	Ma08_t18940.1, Ma10_t17190.1, Ma10_t17190.2	SPLSAQVVGNAFVQQYYHILQQSPELVYR	NH2-SPLSAQVVGNAFVQQYYHILQQSPELVYR-COOH			SRM32.mgf	SRM32.76311.76311.4	76311	13016.7	834.43	4+	4+	3333.71	0	-6.93785	0				96.1039	Doubtful
5.1.3	Ma08_t18940.1, Ma10_t17190.1, Ma10_t17190.2	SPLSAQVVGNAFVQQYYHILQQSPELVYR	NH2-SPLSAQVVGNAFVQQYYHILQQSPELVYR-COOH			SRM12.mgf	SRM12.76525.76525.4	76525	13016.7	834.43	4+	4+	3333.71	0	-6.93785	0				100	Doubtful
5.1.4	Ma08_t18940.1, Ma10_t17190.1, Ma10_t17190.2	SPLSAQVVGNAFVQQYYHILQQSPELVYR	NH2-SPLSAQVVGNAFVQQYYHILQQSPELVYR-COOH			SRM15.mgf	SRM15.73680.73680.4	73680	13016.7	834.43	4+	4+	3333.71	0	-6.93785	0				100	Doubtful
6	Ma10_t20850.1		36.4625	100	14.2	0.0317221					Single Protein		Ma10_t20850.1	3	4	4	17	23	100	0	Confident
	Protein(s)	Sequence	AAs Before	AAs After	Variable Modifications	Fixed Modifications	Localization Confidence	#Validated PSMs	#PSMs	Confidence [%]	Decoy	Validation
6.1	Ma10_t20850.1	VALDPEKWLEFK	IK	LQ				9	11	99.3231	0	Confident
	Protein(s)	Sequence	Modified Sequence	Variable Modifications	Fixed Modifications	Spectrum File	Spectrum Title	Spectrum Scan Number	RT	m/z	Measured Charge	Identification Charge	Theoretical Mass	Isotope Number	Precursor m/z Error [ppm]	Decoy	Localization Confidence	Probabilistic PTM score	D-score	Confidence [%]	Validation
6.1.1	Ma10_t20850.1	VALDPEKWLEFK	NH2-VALDPEKWLEFK-COOH			SRM27.mgf	SRM27.53300.53300.3	53300	9544.78	492.269	3+	3+	1473.79	0	-0.696314	0				100	Confident
6.1.2	Ma10_t20850.1	VALDPEKWLEFK	NH2-VALDPEKWLEFK-COOH			SRM22.mgf	SRM22.52118.52118.3	52118	9544.78	492.269	3+	3+	1473.79	0	-0.696314	0				100	Confident
6.1.3	Ma10_t20850.1	VALDPEKWLEFK	NH2-VALDPEKWLEFK-COOH			SRM32.mgf	SRM32.52864.52864.3	52864	9544.78	492.269	3+	3+	1473.79	0	-0.696314	0				99.6466	Confident
6.1.4	Ma10_t20850.1	VALDPEKWLEFK	NH2-VALDPEKWLEFK-COOH			SRM32.mgf	SRM32.52646.52646.3	52646	9544.78	492.269	3+	3+	1473.79	0	-0.696314	0				99.6466	Confident
6.1.5	Ma10_t20850.1	VALDPEKWLEFK	NH2-VALDPEKWLEFK-COOH			SRM12.mgf	SRM12.53013.53013.3	53013	9544.78	492.269	3+	3+	1473.79	0	-0.696314	0				61.039	Doubtful
6.1.6	Ma10_t20850.1	VALDPEKWLEFK	NH2-VALDPEKWLEFK-COOH			SRM12.mgf	SRM12.53228.53228.3	53228	9544.78	492.269	3+	3+	1473.79	0	-0.696314	0				100	Confident
6.1.7	Ma10_t20850.1	VALDPEKWLEFK	NH2-VALDPEKWLEFK-COOH			SRM01.mgf	SRM01.54327.54327.3	54327	9544.78	492.269	3+	3+	1473.79	0	-0.696314	0				100	Confident
6.1.8	Ma10_t20850.1	VALDPEKWLEFK	NH2-VALDPEKWLEFK-COOH			SRM15.mgf	SRM15.51359.51359.3	51359	9544.78	492.269	3+	3+	1473.79	0	-0.696314	0				100	Confident
6.1.9	Ma10_t20850.1	VALDPEKWLEFK	NH2-VALDPEKWLEFK-COOH			SRM15.mgf	SRM15.51148.51148.3	51148	9544.78	492.269	3+	3+	1473.79	0	-0.696314	0				93.19	Confident
6.2	Ma10_t20850.1	YVIRPYTPISDPDSKGYFDLLIK	RK	VY				4	6	93.9635	0	Confident
	Protein(s)	Sequence	Modified Sequence	Variable Modifications	Fixed Modifications	Spectrum File	Spectrum Title	Spectrum Scan Number	RT	m/z	Measured Charge	Identification Charge	Theoretical Mass	Isotope Number	Precursor m/z Error [ppm]	Decoy	Localization Confidence	Probabilistic PTM score	D-score	Confidence [%]	Validation
6.2.1	Ma10_t20850.1	YVIRPYTPISDPDSKGYFDLLIK	NH2-YVIRPYTPISDPDSKGYFDLLIK-COOH			SRM27.mgf	SRM27.58560.58560.4	58560	10310.4	675.863	4+	4+	2699.42	0	1.01186	0				92.5	Confident
6.2.2	Ma10_t20850.1	YVIRPYTPISDPDSKGYFDLLIK	NH2-YVIRPYTPISDPDSKGYFDLLIK-COOH			SRM27.mgf	SRM27.58612.58612.4	58612	10310.4	675.863	4+	4+	2699.42	0	1.01186	0				88.4615	Confident
6.2.3	Ma10_t20850.1	YVIRPYTPISDPDSKGYFDLLIK	NH2-YVIRPYTPISDPDSKGYFDLLIK-COOH			SRM01.mgf	SRM01.59588.59588.4	59588	10310.4	675.863	4+	4+	2699.42	0	1.01186	0				98.7013	Confident
6.2.4	Ma10_t20850.1	YVIRPYTPISDPDSKGYFDLLIK	NH2-YVIRPYTPISDPDSKGYFDLLIK-COOH			SRM15.mgf	SRM15.56362.56362.4	56362	10310.4	675.863	4+	4+	2699.42	0	1.01186	0				73.0769	Doubtful
6.3	Ma10_t20850.1	LGLDVASCILTR	AK	AP		Carbamidomethylation of C (8)		4	5	99.3231	0	Confident
	Protein(s)	Sequence	Modified Sequence	Variable Modifications	Fixed Modifications	Spectrum File	Spectrum Title	Spectrum Scan Number	RT	m/z	Measured Charge	Identification Charge	Theoretical Mass	Isotope Number	Precursor m/z Error [ppm]	Decoy	Localization Confidence	Probabilistic PTM score	D-score	Confidence [%]	Validation
6.3.1	Ma10_t20850.1	LGLDVASCILTR	NH2-LGLDVASC<cmm>ILTR-COOH		Carbamidomethylation of C(8)	SRM22.mgf	SRM22.44003.44003.2	44003	8298.43	659.362	2+	2+	1316.71	0	-1.35812	0				100	Confident
6.3.2	Ma10_t20850.1	LGLDVASCILTR	NH2-LGLDVASC<cmm>ILTR-COOH		Carbamidomethylation of C(8)	SRM32.mgf	SRM32.43831.43831.2	43831	8298.43	659.362	2+	2+	1316.71	0	-1.35812	0				97.8495	Confident
6.3.3	Ma10_t20850.1	LGLDVASCILTR	NH2-LGLDVASC<cmm>ILTR-COOH		Carbamidomethylation of C(8)	SRM01.mgf	SRM01.45848.45848.2	45848	8298.43	659.362	2+	2+	1316.71	0	-1.35812	0				80.5158	Confident
6.3.4	Ma10_t20850.1	LGLDVASCILTR	NH2-LGLDVASC<cmm>ILTR-COOH		Carbamidomethylation of C(8)	SRM15.mgf	SRM15.43152.43152.2	43152	8298.43	659.362	2+	2+	1316.71	0	-1.35812	0				100	Confident
7	Ma09_t24400.1		51.2668	100	32.98	0.0238367					Single Protein		Ma09_t24400.1	13	19	0	55	86	100	0	Confident
	Protein(s)	Sequence	AAs Before	AAs After	Variable Modifications	Fixed Modifications	Localization Confidence	#Validated PSMs	#PSMs	Confidence [%]	Decoy	Validation
7.1	Ma09_t24400.1	YANSNIEIHTFNQSQYPR	EK	LV				6	8	99.3231	0	Confident
	Protein(s)	Sequence	Modified Sequence	Variable Modifications	Fixed Modifications	Spectrum File	Spectrum Title	Spectrum Scan Number	RT	m/z	Measured Charge	Identification Charge	Theoretical Mass	Isotope Number	Precursor m/z Error [ppm]	Decoy	Localization Confidence	Probabilistic PTM score	D-score	Confidence [%]	Validation
7.1.1	Ma09_t24400.1	YANSNIEIHTFNQSQYPR	NH2-YANSNIEIHTFNQSQYPR-COOH			SRM27.mgf	SRM27.10696.10696.3	10696	2841.22	728.015	3+	3+	2181.02	0	-0.757664	0				100	Confident
7.1.2	Ma09_t24400.1	YANSNIEIHTFNQSQYPR	NH2-YANSNIEIHTFNQSQYPR-COOH			SRM32.mgf	SRM32.10217.10217.3	10217	2841.22	728.015	3+	3+	2181.02	0	-0.757664	0				100	Confident
7.1.3	Ma09_t24400.1	YANSNIEIHTFNQSQYPR	NH2-YANSNIEIHTFNQSQYPR-COOH			SRM12.mgf	SRM12.10837.10837.3	10837	2841.22	728.015	3+	3+	2181.02	0	-0.757664	0				100	Confident
7.1.4	Ma09_t24400.1	YANSNIEIHTFNQSQYPR	NH2-YANSNIEIHTFNQSQYPR-COOH			SRM01.mgf	SRM01.11338.11338.3	11338	2841.22	728.015	3+	3+	2181.02	0	-0.757664	0				96.5986	Doubtful
7.1.5	Ma09_t24400.1	YANSNIEIHTFNQSQYPR	NH2-YANSNIEIHTFNQSQYPR-COOH			SRM01.mgf	SRM01.11144.11144.3	11144	2841.22	728.015	3+	3+	2181.02	0	-0.757664	0				96.5986	Doubtful
7.1.6	Ma09_t24400.1	YANSNIEIHTFNQSQYPR	NH2-YANSNIEIHTFNQSQYPR-COOH			SRM15.mgf	SRM15.10606.10606.3	10606	2841.22	728.015	3+	3+	2181.02	0	-0.757664	0				100	Confident
7.2	Ma09_t24400.1	LQSAVAELNQISENEK	AK	SG				7	9	94.6873	0	Confident
	Protein(s)	Sequence	Modified Sequence	Variable Modifications	Fixed Modifications	Spectrum File	Spectrum Title	Spectrum Scan Number	RT	m/z	Measured Charge	Identification Charge	Theoretical Mass	Isotope Number	Precursor m/z Error [ppm]	Decoy	Localization Confidence	Probabilistic PTM score	D-score	Confidence [%]	Validation
7.2.1	Ma09_t24400.1	LQSAVAELNQISENEK	NH2-LQSAVAELNQISENEK-COOH			SRM27.mgf	SRM27.20572.20572.3	20572	4470.9	591.639	3+	3+	1771.9	0	-0.736379	0				72.0497	Confident
7.2.2	Ma09_t24400.1	LQSAVAELNQISENEK	NH2-LQSAVAELNQISENEK-COOH			SRM27.mgf	SRM27.20763.20763.3	20763	4470.9	591.639	3+	3+	1771.9	0	-0.736379	0				58.3851	Doubtful
7.2.3	Ma09_t24400.1	LQSAVAELNQISENEK	NH2-LQSAVAELNQISENEK-COOH			SRM32.mgf	SRM32.20188.20188.3	20188	4470.9	591.639	3+	3+	1771.9	0	-0.736379	0				93.5811	Confident
7.2.4	Ma09_t24400.1	LQSAVAELNQISENEK	NH2-LQSAVAELNQISENEK-COOH			SRM12.mgf	SRM12.21015.21015.3	21015	4470.9	591.639	3+	3+	1771.9	0	-0.736379	0				81.8792	Confident
7.2.5	Ma09_t24400.1	LQSAVAELNQISENEK	NH2-LQSAVAELNQISENEK-COOH			SRM12.mgf	SRM12.20813.20813.3	20813	4470.9	591.639	3+	3+	1771.9	0	-0.736379	0				74.3243	Confident
7.2.6	Ma09_t24400.1	LQSAVAELNQISENEK	NH2-LQSAVAELNQISENEK-COOH			SRM01.mgf	SRM01.21719.21719.3	21719	4470.9	591.639	3+	3+	1771.9	0	-0.736379	0				90.5405	Confident
7.2.7	Ma09_t24400.1	LQSAVAELNQISENEK	NH2-LQSAVAELNQISENEK-COOH			SRM15.mgf	SRM15.20439.20439.3	20439	4470.9	591.639	3+	3+	1771.9	0	-0.736379	0				99.639	Confident
7.3	Ma09_t24400.1	YLSGEAEQIEWSK	SR	IQ				0	11	88.0303	0	Doubtful
	Protein(s)	Sequence	Modified Sequence	Variable Modifications	Fixed Modifications	Spectrum File	Spectrum Title	Spectrum Scan Number	RT	m/z	Measured Charge	Identification Charge	Theoretical Mass	Isotope Number	Precursor m/z Error [ppm]	Decoy	Localization Confidence	Probabilistic PTM score	D-score	Confidence [%]	Validation
7.4	Ma09_t24400.1	TNPSNPSIELGPEFKK	AR	VA				2	2	99.3231	0	Confident
	Protein(s)	Sequence	Modified Sequence	Variable Modifications	Fixed Modifications	Spectrum File	Spectrum Title	Spectrum Scan Number	RT	m/z	Measured Charge	Identification Charge	Theoretical Mass	Isotope Number	Precursor m/z Error [ppm]	Decoy	Localization Confidence	Probabilistic PTM score	D-score	Confidence [%]	Validation
7.4.1	Ma09_t24400.1	TNPSNPSIELGPEFKK	NH2-TNPSNPSIELGPEFKK-COOH			SRM32.mgf	SRM32.7172.7172.3	7172	2333.81	586.642	3+	3+	1756.9	0	2.20557	0				100	Confident
7.4.2	Ma09_t24400.1	TNPSNPSIELGPEFKK	NH2-TNPSNPSIELGPEFKK-COOH			SRM01.mgf	SRM01.7810.7810.3	7810	2333.81	586.642	3+	3+	1756.9	0	2.20557	0				100	Confident
7.5	Ma09_t24400.1	VQLLEIAQVPDAHVNEFK	GR	SI				5	5	99.3231	0	Confident
	Protein(s)	Sequence	Modified Sequence	Variable Modifications	Fixed Modifications	Spectrum File	Spectrum Title	Spectrum Scan Number	RT	m/z	Measured Charge	Identification Charge	Theoretical Mass	Isotope Number	Precursor m/z Error [ppm]	Decoy	Localization Confidence	Probabilistic PTM score	D-score	Confidence [%]	Validation
7.5.1	Ma09_t24400.1	VQLLEIAQVPDAHVNEFK	NH2-VQLLEIAQVPDAHVNEFK-COOH			SRM27.mgf	SRM27.47474.47474.3	47474	8718.52	684.037	3+	3+	2049.09	0	0.285001	0				77.6398	Doubtful
7.5.2	Ma09_t24400.1	VQLLEIAQVPDAHVNEFK	NH2-VQLLEIAQVPDAHVNEFK-COOH			SRM27.mgf	SRM27.47686.47686.3	47686	8744.33	684.037	3+	3+	2049.09	0	0.343593	0				100	Confident
7.5.3	Ma09_t24400.1	VQLLEIAQVPDAHVNEFK	NH2-VQLLEIAQVPDAHVNEFK-COOH			SRM22.mgf	SRM22.46468.46468.3	46468	8718.52	684.037	3+	3+	2049.09	0	0.285001	0				96.5278	Confident
7.5.4	Ma09_t24400.1	VQLLEIAQVPDAHVNEFK	NH2-VQLLEIAQVPDAHVNEFK-COOH			SRM12.mgf	SRM12.47419.47419.3	47419	8718.52	684.037	3+	3+	2049.09	0	0.285001	0				100	Confident
7.5.5	Ma09_t24400.1	VQLLEIAQVPDAHVNEFK	NH2-VQLLEIAQVPDAHVNEFK-COOH			SRM15.mgf	SRM15.45641.45641.3	45641	8718.52	684.037	3+	3+	2049.09	0	0.285001	0				100	Confident
7.6	Ma09_t24400.1	IQTPTDEVVVPYDTLSPPPEDLEATKK	SK	LL				2	3	83.847	0	Doubtful
	Protein(s)	Sequence	Modified Sequence	Variable Modifications	Fixed Modifications	Spectrum File	Spectrum Title	Spectrum Scan Number	RT	m/z	Measured Charge	Identification Charge	Theoretical Mass	Isotope Number	Precursor m/z Error [ppm]	Decoy	Localization Confidence	Probabilistic PTM score	D-score	Confidence [%]	Validation
7.6.1	Ma09_t24400.1	IQTPTDEVVVPYDTLSPPPEDLEATKK	NH2-IQTPTDEVVVPYDTLSPPPEDLEATKK-COOH			SRM32.mgf	SRM32.47461.47461.3	47461	8787.73	994.844	3+	3+	2981.51	0	-0.319053	0				68.4211	Doubtful
7.6.2	Ma09_t24400.1	IQTPTDEVVVPYDTLSPPPEDLEATKK	NH2-IQTPTDEVVVPYDTLSPPPEDLEATKK-COOH			SRM15.mgf	SRM15.46215.46215.3	46215	8787.73	994.844	3+	3+	2981.51	0	-0.319053	0				81.2274	Doubtful
7.7	Ma03_t28150.1; Ma09_t24400.1	ATSDLLLVQSDLYTLVDGFVIR	VK; VK	NK; NK				6	6	99.3231	0	Confident
	Protein(s)	Sequence	Modified Sequence	Variable Modifications	Fixed Modifications	Spectrum File	Spectrum Title	Spectrum Scan Number	RT	m/z	Measured Charge	Identification Charge	Theoretical Mass	Isotope Number	Precursor m/z Error [ppm]	Decoy	Localization Confidence	Probabilistic PTM score	D-score	Confidence [%]	Validation
7.7.1	Ma03_t28150.1, Ma09_t24400.1	ATSDLLLVQSDLYTLVDGFVIR	NH2-ATSDLLLVQSDLYTLVDGFVIR-COOH			SRM27.mgf	SRM27.78718.78718.3	78718	13217.3	813.444	3+	3+	2437.31	0	0.422575	0				100	Confident
7.7.2	Ma03_t28150.1, Ma09_t24400.1	ATSDLLLVQSDLYTLVDGFVIR	NH2-ATSDLLLVQSDLYTLVDGFVIR-COOH			SRM22.mgf	SRM22.75840.75840.3	75840	13217.3	813.444	3+	3+	2437.31	0	0.422575	0				100	Confident
7.7.3	Ma03_t28150.1, Ma09_t24400.1	ATSDLLLVQSDLYTLVDGFVIR	NH2-ATSDLLLVQSDLYTLVDGFVIR-COOH			SRM32.mgf	SRM32.77876.77876.3	77876	13217.3	813.444	3+	3+	2437.31	0	0.422575	0				100	Confident
7.7.4	Ma03_t28150.1, Ma09_t24400.1	ATSDLLLVQSDLYTLVDGFVIR	NH2-ATSDLLLVQSDLYTLVDGFVIR-COOH			SRM12.mgf	SRM12.78138.78138.3	78138	13217.3	813.444	3+	3+	2437.31	0	0.422575	0				100	Confident
7.7.5	Ma03_t28150.1, Ma09_t24400.1	ATSDLLLVQSDLYTLVDGFVIR	NH2-ATSDLLLVQSDLYTLVDGFVIR-COOH			SRM01.mgf	SRM01.79311.79311.3	79311	13217.3	813.444	3+	3+	2437.31	0	0.422575	0				100	Confident
7.7.6	Ma03_t28150.1, Ma09_t24400.1	ATSDLLLVQSDLYTLVDGFVIR	NH2-ATSDLLLVQSDLYTLVDGFVIR-COOH			SRM15.mgf	SRM15.75212.75212.3	75212	13217.3	813.444	3+	3+	2437.31	0	0.422575	0				100	Confident
7.8	Ma03_t28150.1; Ma09_t24400.1	FFDHAIGINVPR	IR; IR	SR; SR				10	13	99.3231	0	Confident
	Protein(s)	Sequence	Modified Sequence	Variable Modifications	Fixed Modifications	Spectrum File	Spectrum Title	Spectrum Scan Number	RT	m/z	Measured Charge	Identification Charge	Theoretical Mass	Isotope Number	Precursor m/z Error [ppm]	Decoy	Localization Confidence	Probabilistic PTM score	D-score	Confidence [%]	Validation
7.8.1	Ma03_t28150.1, Ma09_t24400.1	FFDHAIGINVPR	NH2-FFDHAIGINVPR-COOH			SRM27.mgf	SRM27.21581.21581.3	21581	4653.32	462.582	3+	3+	1384.73	0	-1.17223	0				100	Confident
7.8.2	Ma03_t28150.1, Ma09_t24400.1	FFDHAIGINVPR	NH2-FFDHAIGINVPR-COOH			SRM27.mgf	SRM27.21780.21780.3	21780	4653.32	462.582	3+	3+	1384.73	0	-1.17223	0				100	Confident
7.8.3	Ma03_t28150.1, Ma09_t24400.1	FFDHAIGINVPR	NH2-FFDHAIGINVPR-COOH			SRM22.mgf	SRM22.21220.21220.3	21220	4653.32	462.582	3+	3+	1384.73	0	-1.17223	0				97.8417	Confident
7.8.4	Ma03_t28150.1, Ma09_t24400.1	FFDHAIGINVPR	NH2-FFDHAIGINVPR-COOH			SRM22.mgf	SRM22.21419.21419.3	21419	4653.32	462.582	3+	3+	1384.73	0	-1.17223	0				77.305	Confident
7.8.5	Ma03_t28150.1, Ma09_t24400.1	FFDHAIGINVPR	NH2-FFDHAIGINVPR-COOH			SRM32.mgf	SRM32.21065.21065.3	21065	4653.32	462.582	3+	3+	1384.73	0	-1.17223	0				100	Confident
7.8.6	Ma03_t28150.1, Ma09_t24400.1	FFDHAIGINVPR	NH2-FFDHAIGINVPR-COOH			SRM12.mgf	SRM12.21954.21954.3	21954	4653.32	462.582	3+	3+	1384.73	0	-1.17223	0				100	Confident
7.8.7	Ma03_t28150.1, Ma09_t24400.1	FFDHAIGINVPR	NH2-FFDHAIGINVPR-COOH			SRM01.mgf	SRM01.23469.23469.3	23469	4653.32	462.582	3+	3+	1384.73	0	-1.17223	0				97.9452	Confident
7.8.8	Ma03_t28150.1, Ma09_t24400.1	FFDHAIGINVPR	NH2-FFDHAIGINVPR-COOH			SRM01.mgf	SRM01.23277.23277.3	23277	4653.32	462.582	3+	3+	1384.73	0	-1.17223	0				100	Confident
7.8.9	Ma03_t28150.1, Ma09_t24400.1	FFDHAIGINVPR	NH2-FFDHAIGINVPR-COOH			SRM15.mgf	SRM15.21377.21377.3	21377	4653.32	462.582	3+	3+	1384.73	0	-1.17223	0				96.4286	Confident
7.8.10	Ma03_t28150.1, Ma09_t24400.1	FFDHAIGINVPR	NH2-FFDHAIGINVPR-COOH			SRM15.mgf	SRM15.21563.21563.3	21563	4653.32	462.582	3+	3+	1384.73	0	-1.17223	0				85.9206	Confident
7.9	Ma03_t28150.1; Ma09_t24400.1	SGFISLVSR	EK; EK	HL; YL				3	4	99.3231	0	Confident
	Protein(s)	Sequence	Modified Sequence	Variable Modifications	Fixed Modifications	Spectrum File	Spectrum Title	Spectrum Scan Number	RT	m/z	Measured Charge	Identification Charge	Theoretical Mass	Isotope Number	Precursor m/z Error [ppm]	Decoy	Localization Confidence	Probabilistic PTM score	D-score	Confidence [%]	Validation
7.9.1	Ma03_t28150.1, Ma09_t24400.1	SGFISLVSR	NH2-SGFISLVSR-COOH			SRM12.mgf	SRM12.13639.13639.2	13639	3301.88	483.274	2+	2+	964.534	0	-1.02061	0				99.6416	Confident
7.9.2	Ma03_t28150.1, Ma09_t24400.1	SGFISLVSR	NH2-SGFISLVSR-COOH			SRM01.mgf	SRM01.14178.14178.2	14178	3301.88	483.274	2+	2+	964.534	0	-1.02061	0				99.1182	Confident
7.9.3	Ma03_t28150.1, Ma09_t24400.1	SGFISLVSR	NH2-SGFISLVSR-COOH			SRM15.mgf	SRM15.13561.13561.2	13561	3301.88	483.274	2+	2+	964.534	0	-1.02061	0				100	Confident
7.1	Ma03_t28150.1; Ma09_t24400.1	NGFTFLDLIVIQIESLNKK	VR; VR	YG; YG				2	3	99.3231	0	Confident
	Protein(s)	Sequence	Modified Sequence	Variable Modifications	Fixed Modifications	Spectrum File	Spectrum Title	Spectrum Scan Number	RT	m/z	Measured Charge	Identification Charge	Theoretical Mass	Isotope Number	Precursor m/z Error [ppm]	Decoy	Localization Confidence	Probabilistic PTM score	D-score	Confidence [%]	Validation
7.10.1	Ma03_t28150.1, Ma09_t24400.1	NGFTFLDLIVIQIESLNKK	NH2-NGFTFLDLIVIQIESLNKK-COOH			SRM27.mgf	SRM27.78481.78481.3	78481	13179.5	731.415	3+	3+	2191.23	0	-0.672801	0				97.5155	Confident
7.10.2	Ma03_t28150.1, Ma09_t24400.1	NGFTFLDLIVIQIESLNKK	NH2-NGFTFLDLIVIQIESLNKK-COOH			SRM12.mgf	SRM12.77897.77897.3	77897	13179.5	731.415	3+	3+	2191.23	0	-0.672801	0				100	Confident
7.11	Ma03_t28150.1; Ma09_t24400.1	SIPSIVELDSLK	FK; FK	VS; VS				6	7	99.3231	0	Confident
	Protein(s)	Sequence	Modified Sequence	Variable Modifications	Fixed Modifications	Spectrum File	Spectrum Title	Spectrum Scan Number	RT	m/z	Measured Charge	Identification Charge	Theoretical Mass	Isotope Number	Precursor m/z Error [ppm]	Decoy	Localization Confidence	Probabilistic PTM score	D-score	Confidence [%]	Validation
7.11.1	Ma03_t28150.1, Ma09_t24400.1	SIPSIVELDSLK	NH2-SIPSIVELDSLK-COOH			SRM27.mgf	SRM27.43529.43529.2	43529	8158.74	650.871	2+	2+	1299.73	0	-0.942651	0				100	Confident
7.11.2	Ma03_t28150.1, Ma09_t24400.1	SIPSIVELDSLK	NH2-SIPSIVELDSLK-COOH			SRM22.mgf	SRM22.43029.43029.2	43029	8158.74	650.871	2+	2+	1299.73	0	-0.942651	0				100	Confident
7.11.3	Ma03_t28150.1, Ma09_t24400.1	SIPSIVELDSLK	NH2-SIPSIVELDSLK-COOH			SRM32.mgf	SRM32.43119.43119.2	43119	8158.74	650.871	2+	2+	1299.73	0	-0.942651	0				100	Confident
7.11.4	Ma03_t28150.1, Ma09_t24400.1	SIPSIVELDSLK	NH2-SIPSIVELDSLK-COOH			SRM32.mgf	SRM32.43313.43313.2	43313	8158.74	650.871	2+	2+	1299.73	0	-0.942651	0				99.6416	Confident
7.11.5	Ma03_t28150.1, Ma09_t24400.1	SIPSIVELDSLK	NH2-SIPSIVELDSLK-COOH			SRM12.mgf	SRM12.43871.43871.2	43871	8158.74	650.871	2+	2+	1299.73	0	-0.942651	0				100	Confident
7.11.6	Ma03_t28150.1, Ma09_t24400.1	SIPSIVELDSLK	NH2-SIPSIVELDSLK-COOH			SRM15.mgf	SRM15.42259.42259.2	42259	8158.74	650.871	2+	2+	1299.73	0	-0.942651	0				100	Confident
7.12	Ma03_t28150.1; Ma09_t24400.1	FKSIPSIVELDSLK	GH; SR	VS; VS				2	5	87.4376	0	Doubtful
	Protein(s)	Sequence	Modified Sequence	Variable Modifications	Fixed Modifications	Spectrum File	Spectrum Title	Spectrum Scan Number	RT	m/z	Measured Charge	Identification Charge	Theoretical Mass	Isotope Number	Precursor m/z Error [ppm]	Decoy	Localization Confidence	Probabilistic PTM score	D-score	Confidence [%]	Validation
7.12.1	Ma03_t28150.1, Ma09_t24400.1	FKSIPSIVELDSLK	NH2-FKSIPSIVELDSLK-COOH			SRM12.mgf	SRM12.41922.41922.3	41922	7890.75	525.972	3+	3+	1574.89	0	0.894455	0				73.2026	Doubtful
7.12.2	Ma03_t28150.1, Ma09_t24400.1	FKSIPSIVELDSLK	NH2-FKSIPSIVELDSLK-COOH			SRM15.mgf	SRM15.40563.40563.3	40563	7890.75	525.972	3+	3+	1574.89	0	0.894455	0				84.1727	Doubtful
7.13	Ma03_t28150.1; Ma09_t24400.1	IFNTNNLWVNLK	FK; FK	AI; AI				3	3	99.3231	0	Confident
	Protein(s)	Sequence	Modified Sequence	Variable Modifications	Fixed Modifications	Spectrum File	Spectrum Title	Spectrum Scan Number	RT	m/z	Measured Charge	Identification Charge	Theoretical Mass	Isotope Number	Precursor m/z Error [ppm]	Decoy	Localization Confidence	Probabilistic PTM score	D-score	Confidence [%]	Validation
7.13.1	Ma03_t28150.1, Ma09_t24400.1	IFNTNNLWVNLK	NH2-IFNTNNLWVNLK-COOH			SRM22.mgf	SRM22.48822.48822.2	48822	9076.52	738.403	2+	2+	1474.79	0	-0.557607	0				100	Confident
7.13.2	Ma03_t28150.1, Ma09_t24400.1	IFNTNNLWVNLK	NH2-IFNTNNLWVNLK-COOH			SRM32.mgf	SRM32.49449.49449.2	49449	9076.52	738.403	2+	2+	1474.79	0	-0.557607	0				100	Confident
7.13.3	Ma03_t28150.1, Ma09_t24400.1	IFNTNNLWVNLK	NH2-IFNTNNLWVNLK-COOH			SRM15.mgf	SRM15.48046.48046.2	48046	9076.52	738.403	2+	2+	1474.79	0	-0.557607	0				100	Confident
8	Ma07_t05600.1		45.8273	80.58	19.18	0.0280754					Single Protein		Ma07_t05600.1	5	12	9	23	42	100	0	Confident
	Protein(s)	Sequence	AAs Before	AAs After	Variable Modifications	Fixed Modifications	Localization Confidence	#Validated PSMs	#PSMs	Confidence [%]	Decoy	Validation
8.1	Ma07_t05600.1	LVDTTPSELLSFFR	SR	DM				11	14	99.3231	0	Confident
	Protein(s)	Sequence	Modified Sequence	Variable Modifications	Fixed Modifications	Spectrum File	Spectrum Title	Spectrum Scan Number	RT	m/z	Measured Charge	Identification Charge	Theoretical Mass	Isotope Number	Precursor m/z Error [ppm]	Decoy	Localization Confidence	Probabilistic PTM score	D-score	Confidence [%]	Validation
8.1.1	Ma07_t05600.1	LVDTTPSELLSFFR	NH2-LVDTTPSELLSFFR-COOH			SRM27.mgf	SRM27.70646.70646.3	70646	12057.2	542.291	3+	3+	1623.85	0	-0.0717455	0				98.773	Confident
8.1.2	Ma07_t05600.1	LVDTTPSELLSFFR	NH2-LVDTTPSELLSFFR-COOH			SRM22.mgf	SRM22.68438.68438.3	68438	12057.2	542.291	3+	3+	1623.85	0	-0.0717455	0				77.8571	Doubtful
8.1.3	Ma07_t05600.1	LVDTTPSELLSFFR	NH2-LVDTTPSELLSFFR-COOH			SRM32.mgf	SRM32.69874.69874.2	69874	12057.2	812.932	2+	2+	1623.85	0	-0.807828	0				100	Confident
8.1.4	Ma07_t05600.1	LVDTTPSELLSFFR	NH2-LVDTTPSELLSFFR-COOH			SRM32.mgf	SRM32.69875.69875.3	69875	12057.2	542.291	3+	3+	1623.85	0	-0.0717455	0				99.6466	Confident
8.1.5	Ma07_t05600.1	LVDTTPSELLSFFR	NH2-LVDTTPSELLSFFR-COOH			SRM01.mgf	SRM01.71695.71695.3	71695	12057.2	542.291	3+	3+	1623.85	0	-0.0717455	0				88.5135	Doubtful
8.1.6	Ma07_t05600.1	LVDTTPSELLSFFR	NH2-LVDTTPSELLSFFR-COOH			SRM01.mgf	SRM01.71566.71566.2	71566	12057.2	812.932	2+	2+	1623.85	0	-0.807828	0				99.2453	Confident
8.1.7	Ma07_t05600.1	LVDTTPSELLSFFR	NH2-LVDTTPSELLSFFR-COOH			SRM01.mgf	SRM01.71355.71355.2	71355	12057.2	812.932	2+	2+	1623.85	0	-0.807828	0				87.3926	Doubtful
8.1.8	Ma07_t05600.1	LVDTTPSELLSFFR	NH2-LVDTTPSELLSFFR-COOH			SRM01.mgf	SRM01.71482.71482.3	71482	12057.2	542.291	3+	3+	1623.85	0	-0.0717455	0				88.5135	Confident
8.1.9	Ma07_t05600.1	LVDTTPSELLSFFR	NH2-LVDTTPSELLSFFR-COOH			SRM15.mgf	SRM15.67531.67531.2	67531	12057.2	812.932	2+	2+	1623.85	0	-0.807828	0				99.6416	Confident
8.1.10	Ma07_t05600.1	LVDTTPSELLSFFR	NH2-LVDTTPSELLSFFR-COOH			SRM15.mgf	SRM15.67567.67567.3	67567	12057.2	542.291	3+	3+	1623.85	0	-0.0717455	0				81.5884	Doubtful
8.1.11	Ma07_t05600.1	LVDTTPSELLSFFR	NH2-LVDTTPSELLSFFR-COOH			SRM15.mgf	SRM15.67750.67750.2	67750	12057.2	812.932	2+	2+	1623.85	0	-0.807828	0				99.6416	Doubtful
8.2	Ma07_t05600.1	LILSNEVATASDLKDIEKEVR	RK	KE				3	6	92.6093	0	Confident
	Protein(s)	Sequence	Modified Sequence	Variable Modifications	Fixed Modifications	Spectrum File	Spectrum Title	Spectrum Scan Number	RT	m/z	Measured Charge	Identification Charge	Theoretical Mass	Isotope Number	Precursor m/z Error [ppm]	Decoy	Localization Confidence	Probabilistic PTM score	D-score	Confidence [%]	Validation
8.2.1	Ma07_t05600.1	LILSNEVATASDLKDIEKEVR	NH2-LILSNEVATASDLKDIEKEVR-COOH			SRM12.mgf	SRM12.47035.47035.4	47035	8668.77	586.575	4+	4+	2342.27	0	1.24696	0				92.4051	Confident
8.2.2	Ma07_t05600.1	LILSNEVATASDLKDIEKEVR	NH2-LILSNEVATASDLKDIEKEVR-COOH			SRM01.mgf	SRM01.48322.48322.4	48322	8668.77	586.575	4+	4+	2342.27	0	1.24696	0				84.8101	Confident
8.2.3	Ma07_t05600.1	LILSNEVATASDLKDIEKEVR	NH2-LILSNEVATASDLKDIEKEVR-COOH			SRM15.mgf	SRM15.45394.45394.4	45394	8668.77	586.575	4+	4+	2342.27	0	1.24696	0				90.9091	Confident
8.3	Ma07_t05600.1	GFCHLYDGQEAVAIGLEAAITKK	IR	DA		Carbamidomethylation of C (3)		1	4	99.3231	0	Confident
	Protein(s)	Sequence	Modified Sequence	Variable Modifications	Fixed Modifications	Spectrum File	Spectrum Title	Spectrum Scan Number	RT	m/z	Measured Charge	Identification Charge	Theoretical Mass	Isotope Number	Precursor m/z Error [ppm]	Decoy	Localization Confidence	Probabilistic PTM score	D-score	Confidence [%]	Validation
8.3.1	Ma07_t05600.1	GFCHLYDGQEAVAIGLEAAITKK	NH2-GFC<cmm>HLYDGQEAVAIGLEAAITKK-COOH		Carbamidomethylation of C(3)	SRM12.mgf	SRM12.54931.54931.4	54931	9784.75	623.572	4+	4+	2490.26	0	1.25148	0				100	Confident
8.4	Ma04_t26740.1; Ma07_t05600.1	DSGFFGGHGIVGAQVPLGCGLAFAQK	KK; KK	YS; YT		Carbamidomethylation of C (19)		4	5	99.3231	0	Confident
	Protein(s)	Sequence	Modified Sequence	Variable Modifications	Fixed Modifications	Spectrum File	Spectrum Title	Spectrum Scan Number	RT	m/z	Measured Charge	Identification Charge	Theoretical Mass	Isotope Number	Precursor m/z Error [ppm]	Decoy	Localization Confidence	Probabilistic PTM score	D-score	Confidence [%]	Validation
8.4.1	Ma04_t26740.1, Ma07_t05600.1	DSGFFGGHGIVGAQVPLGCGLAFAQK	NH2-DSGFFGGHGIVGAQVPLGC<cmm>GLAFAQK-COOH		Carbamidomethylation of C(19)	SRM27.mgf	SRM27.63221.63221.3	63221	10963.3	864.1	3+	3+	2589.28	0	-0.209383	0				100	Confident
8.4.2	Ma04_t26740.1, Ma07_t05600.1	DSGFFGGHGIVGAQVPLGCGLAFAQK	NH2-DSGFFGGHGIVGAQVPLGC<cmm>GLAFAQK-COOH		Carbamidomethylation of C(19)	SRM12.mgf	SRM12.62781.62781.3	62781	10963.3	864.1	3+	3+	2589.28	0	-0.209383	0				100	Doubtful
8.4.3	Ma04_t26740.1, Ma07_t05600.1	DSGFFGGHGIVGAQVPLGCGLAFAQK	NH2-DSGFFGGHGIVGAQVPLGC<cmm>GLAFAQK-COOH		Carbamidomethylation of C(19)	SRM01.mgf	SRM01.64061.64061.3	64061	10963.3	864.1	3+	3+	2589.28	0	-0.209383	0				100	Confident
8.4.4	Ma04_t26740.1, Ma07_t05600.1	DSGFFGGHGIVGAQVPLGCGLAFAQK	NH2-DSGFFGGHGIVGAQVPLGC<cmm>GLAFAQK-COOH		Carbamidomethylation of C(19)	SRM15.mgf	SRM15.60522.60522.3	60522	10963.3	864.1	3+	3+	2589.28	0	-0.209383	0				100	Confident
8.5	Ma01_t11600.1; Ma07_t05600.1	TRDEITGVRQERDPIER	YR; YR	VR; IR				3	3	99.3231	0	Confident
	Protein(s)	Sequence	Modified Sequence	Variable Modifications	Fixed Modifications	Spectrum File	Spectrum Title	Spectrum Scan Number	RT	m/z	Measured Charge	Identification Charge	Theoretical Mass	Isotope Number	Precursor m/z Error [ppm]	Decoy	Localization Confidence	Probabilistic PTM score	D-score	Confidence [%]	Validation
8.5.1	Ma01_t11600.1, Ma07_t05600.1	TRDEITGVRQERDPIER	NH2-TRDEITGVRQERDPIER-COOH			SRM32.mgf	SRM32.604.604.4	604	1346.8	518.272	4+	4+	2069.06	0	-1.72096	0				94.8052	Confident
8.5.2	Ma01_t11600.1, Ma07_t05600.1	TRDEITGVRQERDPIER	NH2-TRDEITGVRQERDPIER-COOH			SRM12.mgf	SRM12.842.842.4	842	1346.8	518.272	4+	4+	2069.06	0	-1.72096	0				94.8052	Confident
8.5.3	Ma01_t11600.1, Ma07_t05600.1	TRDEITGVRQERDPIER	NH2-TRDEITGVRQERDPIER-COOH			SRM01.mgf	SRM01.1037.1037.4	1037	1346.8	518.272	4+	4+	2069.06	0	-1.72096	0				100	Confident
9	Ma09_t15470.1		34.5881	89.34	16.61	0.0146199					Single Protein		Ma09_t15470.1	4	5	4	14	19	100	0	Confident
	Protein(s)	Sequence	AAs Before	AAs After	Variable Modifications	Fixed Modifications	Localization Confidence	#Validated PSMs	#PSMs	Confidence [%]	Decoy	Validation
9.1	Ma09_t15470.1	NSWGEDWGVDGYFK	IK	ME				4	4	99.3231	0	Confident
	Protein(s)	Sequence	Modified Sequence	Variable Modifications	Fixed Modifications	Spectrum File	Spectrum Title	Spectrum Scan Number	RT	m/z	Measured Charge	Identification Charge	Theoretical Mass	Isotope Number	Precursor m/z Error [ppm]	Decoy	Localization Confidence	Probabilistic PTM score	D-score	Confidence [%]	Validation
9.1.1	Ma09_t15470.1	NSWGEDWGVDGYFK	NH2-NSWGEDWGVDGYFK-COOH			SRM27.mgf	SRM27.54520.54520.2	54520	9705.3	830.357	2+	2+	1658.7	0	0.0817108	0				100	Confident
9.1.2	Ma09_t15470.1	NSWGEDWGVDGYFK	NH2-NSWGEDWGVDGYFK-COOH			SRM32.mgf	SRM32.54012.54012.2	54012	9705.3	830.357	2+	2+	1658.7	0	0.0817108	0				86.9718	Confident
9.1.3	Ma09_t15470.1	NSWGEDWGVDGYFK	NH2-NSWGEDWGVDGYFK-COOH			SRM01.mgf	SRM01.55232.55232.2	55232	9705.3	830.357	2+	2+	1658.7	0	0.0817108	0				82.8571	Doubtful
9.1.4	Ma09_t15470.1	NSWGEDWGVDGYFK	NH2-NSWGEDWGVDGYFK-COOH			SRM01.mgf	SRM01.55273.55273.2	55273	9705.3	830.357	2+	2+	1658.7	0	0.0817108	0				99.5927	Confident
9.2	Ma09_t15470.1	DWRDDGIVSPVK	QK	NQ				6	7	94.8444	0	Confident
	Protein(s)	Sequence	Modified Sequence	Variable Modifications	Fixed Modifications	Spectrum File	Spectrum Title	Spectrum Scan Number	RT	m/z	Measured Charge	Identification Charge	Theoretical Mass	Isotope Number	Precursor m/z Error [ppm]	Decoy	Localization Confidence	Probabilistic PTM score	D-score	Confidence [%]	Validation
9.2.1	Ma09_t15470.1	DWRDDGIVSPVK	NH2-DWRDDGIVSPVK-COOH			SRM27.mgf	SRM27.11310.11310.3	11310	2926.1	462.905	3+	3+	1385.69	0	-0.720535	0				96.8944	Confident
9.2.2	Ma09_t15470.1	DWRDDGIVSPVK	NH2-DWRDDGIVSPVK-COOH			SRM22.mgf	SRM22.10888.10888.3	10888	2926.1	462.905	3+	3+	1385.69	0	-0.720535	0				97.931	Confident
9.2.3	Ma09_t15470.1	DWRDDGIVSPVK	NH2-DWRDDGIVSPVK-COOH			SRM32.mgf	SRM32.10838.10838.3	10838	2926.1	462.905	3+	3+	1385.69	0	-0.720535	0				87.9859	Confident
9.2.4	Ma09_t15470.1	DWRDDGIVSPVK	NH2-DWRDDGIVSPVK-COOH			SRM12.mgf	SRM12.11222.11222.3	11222	2926.1	462.905	3+	3+	1385.69	0	-0.720535	0				88.4354	Confident
9.2.5	Ma09_t15470.1	DWRDDGIVSPVK	NH2-DWRDDGIVSPVK-COOH			SRM12.mgf	SRM12.11423.11423.3	11423	2926.1	462.905	3+	3+	1385.69	0	-0.720535	0				61.3333	Doubtful
9.2.6	Ma09_t15470.1	DWRDDGIVSPVK	NH2-DWRDDGIVSPVK-COOH			SRM01.mgf	SRM01.11683.11683.3	11683	2926.1	462.905	3+	3+	1385.69	0	-0.720535	0				98.6395	Confident
9.3	Ma09_t15470.1	NQGHCGSCWTFSTTGALEAAHTQATGK	VK	SV		Carbamidomethylation of C (5, 8)		3	4	99.3231	0	Doubtful
	Protein(s)	Sequence	Modified Sequence	Variable Modifications	Fixed Modifications	Spectrum File	Spectrum Title	Spectrum Scan Number	RT	m/z	Measured Charge	Identification Charge	Theoretical Mass	Isotope Number	Precursor m/z Error [ppm]	Decoy	Localization Confidence	Probabilistic PTM score	D-score	Confidence [%]	Validation
9.3.1	Ma09_t15470.1	NQGHCGSCWTFSTTGALEAAHTQATGK	NH2-NQGHC<cmm>GSC<cmm>WTFSTTGALEAAHTQATGK-COOH		Carbamidomethylation of C(5, 8)	SRM27.mgf	SRM27.17334.17334.4	17334	3988.36	720.321	4+	4+	2877.26	0	0.328963	0				98.7654	Doubtful
9.3.2	Ma09_t15470.1	NQGHCGSCWTFSTTGALEAAHTQATGK	NH2-NQGHC<cmm>GSC<cmm>WTFSTTGALEAAHTQATGK-COOH		Carbamidomethylation of C(5, 8)	SRM32.mgf	SRM32.16512.16512.4	16512	3886.16	720.323	4+	4+	2877.26	0	1.98832	0				100	Doubtful
9.3.3	Ma09_t15470.1	NQGHCGSCWTFSTTGALEAAHTQATGK	NH2-NQGHC<cmm>GSC<cmm>WTFSTTGALEAAHTQATGK-COOH		Carbamidomethylation of C(5, 8)	SRM12.mgf	SRM12.17565.17565.4	17565	3988.36	720.321	4+	4+	2877.26	0	0.328963	0				92.7711	Doubtful
9.4	Ma01_t15310.1; Ma09_t15470.1	YNGGLDTEESYPYR	IK; IK	AT; GV				1	3	83.3028	0	Doubtful
	Protein(s)	Sequence	Modified Sequence	Variable Modifications	Fixed Modifications	Spectrum File	Spectrum Title	Spectrum Scan Number	RT	m/z	Measured Charge	Identification Charge	Theoretical Mass	Isotope Number	Precursor m/z Error [ppm]	Decoy	Localization Confidence	Probabilistic PTM score	D-score	Confidence [%]	Validation
9.4.1	Ma01_t15310.1, Ma09_t15470.1	YNGGLDTEESYPYR	NH2-YNGGLDTEESYPYR-COOH			SRM32.mgf	SRM32.7661.7661.2	7661	2412.62	832.365	2+	2+	1662.72	0	-0.750183	0				75.5319	Doubtful
10	Ma08_t13920.1		57.2014	86.38	12.8	0.0278431					Single Protein		Ma08_t13920.1	6	16	12	35	67	100	0	Confident
	Protein(s)	Sequence	AAs Before	AAs After	Variable Modifications	Fixed Modifications	Localization Confidence	#Validated PSMs	#PSMs	Confidence [%]	Decoy	Validation
10.1	Ma08_t13920.1	EGNFDLVGNNFPVFFIR	TR	DG				7	11	99.3231	0	Confident
	Protein(s)	Sequence	Modified Sequence	Variable Modifications	Fixed Modifications	Spectrum File	Spectrum Title	Spectrum Scan Number	RT	m/z	Measured Charge	Identification Charge	Theoretical Mass	Isotope Number	Precursor m/z Error [ppm]	Decoy	Localization Confidence	Probabilistic PTM score	D-score	Confidence [%]	Validation
10.1.1	Ma08_t13920.1	EGNFDLVGNNFPVFFIR	NH2-EGNFDLVGNNFPVFFIR-COOH			SRM27.mgf	SRM27.76172.76172.2	76172	12904.7	992.999	2+	2+	1983.98	0	-0.517326	0				99.6416	Confident
10.1.2	Ma08_t13920.1	EGNFDLVGNNFPVFFIR	NH2-EGNFDLVGNNFPVFFIR-COOH			SRM22.mgf	SRM22.73698.73698.2	73698	12904.7	992.999	2+	2+	1983.98	0	-0.517326	0				96.4158	Confident
10.1.3	Ma08_t13920.1	EGNFDLVGNNFPVFFIR	NH2-EGNFDLVGNNFPVFFIR-COOH			SRM32.mgf	SRM32.75470.75470.2	75470	12904.7	992.999	2+	2+	1983.98	0	-0.517326	0				100	Confident
10.1.4	Ma08_t13920.1	EGNFDLVGNNFPVFFIR	NH2-EGNFDLVGNNFPVFFIR-COOH			SRM32.mgf	SRM32.75302.75302.3	75302	12905.8	662.336	3+	3+	1983.98	0	1.16884	0				99.6479	Confident
10.1.5	Ma08_t13920.1	EGNFDLVGNNFPVFFIR	NH2-EGNFDLVGNNFPVFFIR-COOH			SRM12.mgf	SRM12.75828.75828.3	75828	12905.8	662.336	3+	3+	1983.98	0	1.16884	0				100	Confident
10.1.6	Ma08_t13920.1	EGNFDLVGNNFPVFFIR	NH2-EGNFDLVGNNFPVFFIR-COOH			SRM12.mgf	SRM12.75740.75740.2	75740	12904.7	992.999	2+	2+	1983.98	0	-0.517326	0				100	Confident
10.1.7	Ma08_t13920.1	EGNFDLVGNNFPVFFIR	NH2-EGNFDLVGNNFPVFFIR-COOH			SRM15.mgf	SRM15.72982.72982.2	72982	12904.7	992.999	2+	2+	1983.98	0	-0.517326	0				97.8723	Confident
10.2	Ma08_t13920.1	HAERFPIPSSVVTGRR	VR	EK				1	3	85.7524	0	Doubtful
	Protein(s)	Sequence	Modified Sequence	Variable Modifications	Fixed Modifications	Spectrum File	Spectrum Title	Spectrum Scan Number	RT	m/z	Measured Charge	Identification Charge	Theoretical Mass	Isotope Number	Precursor m/z Error [ppm]	Decoy	Localization Confidence	Probabilistic PTM score	D-score	Confidence [%]	Validation
10.2.1	Ma08_t13920.1	HAERFPIPSSVVTGRR	NH2-HAERFPIPSSVVTGRR-COOH			SRM15.mgf	SRM15.4930.4930.4	4930	1919.53	453.002	4+	4+	1807.98	0	-0.645035	0				85.7143	Confident
10.3	Ma08_t13920.1	HAERFPIPSSVVTGR	VR	RE				3	3	99.3231	0	Confident
	Protein(s)	Sequence	Modified Sequence	Variable Modifications	Fixed Modifications	Spectrum File	Spectrum Title	Spectrum Scan Number	RT	m/z	Measured Charge	Identification Charge	Theoretical Mass	Isotope Number	Precursor m/z Error [ppm]	Decoy	Localization Confidence	Probabilistic PTM score	D-score	Confidence [%]	Validation
10.3.1	Ma08_t13920.1	HAERFPIPSSVVTGR	NH2-HAERFPIPSSVVTGR-COOH			SRM32.mgf	SRM32.6697.6697.3	6697	2282.32	551.633	3+	3+	1651.88	0	-1.73169	0				100	Confident
10.3.2	Ma08_t13920.1	HAERFPIPSSVVTGR	NH2-HAERFPIPSSVVTGR-COOH			SRM12.mgf	SRM12.7152.7152.3	7152	2282.32	551.633	3+	3+	1651.88	0	-1.73169	0				97.2789	Confident
10.3.3	Ma08_t13920.1	HAERFPIPSSVVTGR	NH2-HAERFPIPSSVVTGR-COOH			SRM15.mgf	SRM15.7266.7266.3	7266	2282.32	551.633	3+	3+	1651.88	0	-1.73169	0				95.6679	Confident
10.4	Ma08_t13920.1	VTHEIRDIWISYWSQCDK	PR	SL		Carbamidomethylation of C (16)		1	2	99.3231	0	Confident
	Protein(s)	Sequence	Modified Sequence	Variable Modifications	Fixed Modifications	Spectrum File	Spectrum Title	Spectrum Scan Number	RT	m/z	Measured Charge	Identification Charge	Theoretical Mass	Isotope Number	Precursor m/z Error [ppm]	Decoy	Localization Confidence	Probabilistic PTM score	D-score	Confidence [%]	Validation
10.4.1	Ma08_t13920.1	VTHEIRDIWISYWSQCDK	NH2-VTHEIRDIWISYWSQC<cmm>DK-COOH		Carbamidomethylation of C(16)	SRM15.mgf	SRM15.50164.50164.4	50164	9355.33	584.784	4+	4+	2335.11	0	0.246143	0				100	Confident
10.5	Ma05_t15800.1; Ma08_t13920.1	TWPEDIFPLQPVGR	TK; TK	MV; MV				1	7	89.0488	0	Doubtful
	Protein(s)	Sequence	Modified Sequence	Variable Modifications	Fixed Modifications	Spectrum File	Spectrum Title	Spectrum Scan Number	RT	m/z	Measured Charge	Identification Charge	Theoretical Mass	Isotope Number	Precursor m/z Error [ppm]	Decoy	Localization Confidence	Probabilistic PTM score	D-score	Confidence [%]	Validation
10.5.1	Ma05_t15800.1, Ma08_t13920.1	TWPEDIFPLQPVGR	NH2-TWPEDIFPLQPVGR-COOH			SRM32.mgf	SRM32.62687.62687.2	62687	10967.8	827.933	2+	2+	1653.85	0	0.254661	0				97.8495	Doubtful
10.6	Ma01_t10810.1; Ma05_t15800.1; Ma08_t13920.1	GPILLEDYHLVEK	SR; SR; IR	IA; IA; LA				20	22	99.3231	0	Confident
	Protein(s)	Sequence	Modified Sequence	Variable Modifications	Fixed Modifications	Spectrum File	Spectrum Title	Spectrum Scan Number	RT	m/z	Measured Charge	Identification Charge	Theoretical Mass	Isotope Number	Precursor m/z Error [ppm]	Decoy	Localization Confidence	Probabilistic PTM score	D-score	Confidence [%]	Validation
10.6.1	Ma01_t10810.1, Ma05_t15800.1, Ma08_t13920.1	GPILLEDYHLVEK	NH2-GPILLEDYHLVEK-COOH			SRM27.mgf	SRM27.27376.27376.3	27376	5568.02	509.281	3+	3+	1524.82	0	0.878762	0				100	Confident
10.6.2	Ma01_t10810.1, Ma05_t15800.1, Ma08_t13920.1	GPILLEDYHLVEK	NH2-GPILLEDYHLVEK-COOH			SRM27.mgf	SRM27.27558.27558.3	27558	5568.02	509.281	3+	3+	1524.82	0	0.878762	0				100	Confident
10.6.3	Ma01_t10810.1, Ma05_t15800.1, Ma08_t13920.1	GPILLEDYHLVEK	NH2-GPILLEDYHLVEK-COOH			SRM27.mgf	SRM27.27190.27190.3	27190	5568.02	509.281	3+	3+	1524.82	0	0.878762	0				100	Confident
10.6.4	Ma01_t10810.1, Ma05_t15800.1, Ma08_t13920.1	GPILLEDYHLVEK	NH2-GPILLEDYHLVEK-COOH			SRM27.mgf	SRM27.27006.27006.3	27006	5568.02	509.281	3+	3+	1524.82	0	0.878762	0				100	Confident
10.6.5	Ma01_t10810.1, Ma05_t15800.1, Ma08_t13920.1	GPILLEDYHLVEK	NH2-GPILLEDYHLVEK-COOH			SRM22.mgf	SRM22.26822.26822.3	26822	5568.02	509.281	3+	3+	1524.82	0	0.878762	0				78.4173	Confident
10.6.6	Ma01_t10810.1, Ma05_t15800.1, Ma08_t13920.1	GPILLEDYHLVEK	NH2-GPILLEDYHLVEK-COOH			SRM22.mgf	SRM22.26634.26634.3	26634	5568.02	509.281	3+	3+	1524.82	0	0.878762	0				100	Confident
10.6.7	Ma01_t10810.1, Ma05_t15800.1, Ma08_t13920.1	GPILLEDYHLVEK	NH2-GPILLEDYHLVEK-COOH			SRM32.mgf	SRM32.26854.26854.3	26854	5568.02	509.281	3+	3+	1524.82	0	0.878762	0				99.6466	Confident
10.6.8	Ma01_t10810.1, Ma05_t15800.1, Ma08_t13920.1	GPILLEDYHLVEK	NH2-GPILLEDYHLVEK-COOH			SRM32.mgf	SRM32.26283.26283.3	26283	5568.02	509.281	3+	3+	1524.82	0	0.878762	0				100	Confident
10.6.9	Ma01_t10810.1, Ma05_t15800.1, Ma08_t13920.1	GPILLEDYHLVEK	NH2-GPILLEDYHLVEK-COOH			SRM32.mgf	SRM32.26475.26475.3	26475	5568.02	509.281	3+	3+	1524.82	0	0.878762	0				100	Confident
10.6.10	Ma01_t10810.1, Ma05_t15800.1, Ma08_t13920.1	GPILLEDYHLVEK	NH2-GPILLEDYHLVEK-COOH			SRM32.mgf	SRM32.26661.26661.3	26661	5568.02	509.281	3+	3+	1524.82	0	0.878762	0				100	Confident
10.6.11	Ma01_t10810.1, Ma05_t15800.1, Ma08_t13920.1	GPILLEDYHLVEK	NH2-GPILLEDYHLVEK-COOH			SRM12.mgf	SRM12.27619.27619.3	27619	5568.02	509.281	3+	3+	1524.82	0	0.878762	0				100	Confident
10.6.12	Ma01_t10810.1, Ma05_t15800.1, Ma08_t13920.1	GPILLEDYHLVEK	NH2-GPILLEDYHLVEK-COOH			SRM12.mgf	SRM12.27261.27261.3	27261	5568.02	509.281	3+	3+	1524.82	0	0.878762	0				100	Confident
10.6.13	Ma01_t10810.1, Ma05_t15800.1, Ma08_t13920.1	GPILLEDYHLVEK	NH2-GPILLEDYHLVEK-COOH			SRM12.mgf	SRM12.27437.27437.3	27437	5568.02	509.281	3+	3+	1524.82	0	0.878762	0				100	Confident
10.6.14	Ma01_t10810.1, Ma05_t15800.1, Ma08_t13920.1	GPILLEDYHLVEK	NH2-GPILLEDYHLVEK-COOH			SRM01.mgf	SRM01.29037.29037.3	29037	5568.02	509.281	3+	3+	1524.82	0	0.878762	0				100	Confident
10.6.15	Ma01_t10810.1, Ma05_t15800.1, Ma08_t13920.1	GPILLEDYHLVEK	NH2-GPILLEDYHLVEK-COOH			SRM01.mgf	SRM01.28850.28850.3	28850	5568.02	509.281	3+	3+	1524.82	0	0.878762	0				100	Confident
10.6.16	Ma01_t10810.1, Ma05_t15800.1, Ma08_t13920.1	GPILLEDYHLVEK	NH2-GPILLEDYHLVEK-COOH			SRM01.mgf	SRM01.28656.28656.3	28656	5568.02	509.281	3+	3+	1524.82	0	0.878762	0				100	Confident
10.6.17	Ma01_t10810.1, Ma05_t15800.1, Ma08_t13920.1	GPILLEDYHLVEK	NH2-GPILLEDYHLVEK-COOH			SRM15.mgf	SRM15.26516.26516.3	26516	5568.02	509.281	3+	3+	1524.82	0	0.878762	0				74.4604	Confident
10.6.18	Ma01_t10810.1, Ma05_t15800.1, Ma08_t13920.1	GPILLEDYHLVEK	NH2-GPILLEDYHLVEK-COOH			SRM15.mgf	SRM15.26863.26863.3	26863	5568.02	509.281	3+	3+	1524.82	0	0.878762	0				100	Confident
10.6.19	Ma01_t10810.1, Ma05_t15800.1, Ma08_t13920.1	GPILLEDYHLVEK	NH2-GPILLEDYHLVEK-COOH			SRM15.mgf	SRM15.26687.26687.3	26687	5568.02	509.281	3+	3+	1524.82	0	0.878762	0				100	Confident
10.6.20	Ma01_t10810.1, Ma05_t15800.1, Ma08_t13920.1	GPILLEDYHLVEK	NH2-GPILLEDYHLVEK-COOH			SRM15.mgf	SRM15.27040.27040.3	27040	5568.02	509.281	3+	3+	1524.82	0	0.878762	0				100	Confident
11	Ma06_t21270.1		43.4735	86.03	9.31	0.00997151					Single Protein		Ma06_t21270.1	2	4	4	5	10	100	0	Doubtful
	Protein(s)	Sequence	AAs Before	AAs After	Variable Modifications	Fixed Modifications	Localization Confidence	#Validated PSMs	#PSMs	Confidence [%]	Decoy	Validation
11.1	Ma06_t21270.1	ELTGGIYFGKPR	VR	GF				3	3	93.9894	0	Confident
	Protein(s)	Sequence	Modified Sequence	Variable Modifications	Fixed Modifications	Spectrum File	Spectrum Title	Spectrum Scan Number	RT	m/z	Measured Charge	Identification Charge	Theoretical Mass	Isotope Number	Precursor m/z Error [ppm]	Decoy	Localization Confidence	Probabilistic PTM score	D-score	Confidence [%]	Validation
11.1.1	Ma06_t21270.1	ELTGGIYFGKPR	NH2-ELTGGIYFGKPR-COOH			SRM32.mgf	SRM32.6403.6403.3	6403	2221.25	446.579	3+	3+	1336.71	0	1.4771	0				99.6466	Confident
11.1.2	Ma06_t21270.1	ELTGGIYFGKPR	NH2-ELTGGIYFGKPR-COOH			SRM01.mgf	SRM01.7156.7156.3	7156	2221.25	446.579	3+	3+	1336.71	0	1.4771	0				95.9184	Confident
11.1.3	Ma06_t21270.1	ELTGGIYFGKPR	NH2-ELTGGIYFGKPR-COOH			SRM15.mgf	SRM15.6722.6722.3	6722	2221.25	446.579	3+	3+	1336.71	0	1.4771	0				89.6057	Confident
11.2	Ma06_t21270.1	AGLGVFANLRPATVLPQLVDSSTLKK	LR	EV				1	3	99.3231	0	Doubtful
	Protein(s)	Sequence	Modified Sequence	Variable Modifications	Fixed Modifications	Spectrum File	Spectrum Title	Spectrum Scan Number	RT	m/z	Measured Charge	Identification Charge	Theoretical Mass	Isotope Number	Precursor m/z Error [ppm]	Decoy	Localization Confidence	Probabilistic PTM score	D-score	Confidence [%]	Validation
11.2.1	Ma06_t21270.1	AGLGVFANLRPATVLPQLVDSSTLKK	NH2-AGLGVFANLRPATVLPQLVDSSTLKK-COOH			SRM32.mgf	SRM32.61743.61743.4	61743	10831.6	674.644	4+	4+	2694.54	0	1.58933	0				100	Doubtful
12	Ma04_t23210.1		54.3685	85.34	5.82	0.00705882					Single Protein		Ma04_t23210.1	1	8	8	4	26	99.705	0	Doubtful
	Protein(s)	Sequence	AAs Before	AAs After	Variable Modifications	Fixed Modifications	Localization Confidence	#Validated PSMs	#PSMs	Confidence [%]	Decoy	Validation
12.1	Ma04_t23210.1	AHEELPIPIFSSLEPVFGEGSPLDEAQLR	M	FQ	Acetylation of protein N-term (1)			3	3	99.3231	0	Confident
	Protein(s)	Sequence	Modified Sequence	Variable Modifications	Fixed Modifications	Spectrum File	Spectrum Title	Spectrum Scan Number	RT	m/z	Measured Charge	Identification Charge	Theoretical Mass	Isotope Number	Precursor m/z Error [ppm]	Decoy	Localization Confidence	Probabilistic PTM score	D-score	Confidence [%]	Validation
12.1.1	Ma04_t23210.1	AHEELPIPIFSSLEPVFGEGSPLDEAQLR	ace-AHEELPIPIFSSLEPVFGEGSPLDEAQLR-COOH	Acetylation of protein N-term(1)		SRM32.mgf	SRM32.77324.77324.3	77324	13143.6	1073.88	3+	3+	3218.61	0	0.811314	0		Acetylation of protein N-term (0: 100.0)	Acetylation of protein N-term (1: 100.0)	100	Confident
12.1.2	Ma04_t23210.1	AHEELPIPIFSSLEPVFGEGSPLDEAQLR	ace-AHEELPIPIFSSLEPVFGEGSPLDEAQLR-COOH	Acetylation of protein N-term(1)		SRM01.mgf	SRM01.78667.78667.3	78667	13143.6	1073.88	3+	3+	3218.61	0	0.811314	0		Acetylation of protein N-term (0: 100.0)	Acetylation of protein N-term (1: 99.8965873836608)	100	Doubtful
12.1.3	Ma04_t23210.1	AHEELPIPIFSSLEPVFGEGSPLDEAQLR	ace-AHEELPIPIFSSLEPVFGEGSPLDEAQLR-COOH	Acetylation of protein N-term(1)		SRM15.mgf	SRM15.74642.74642.3	74642	13143.6	1073.88	3+	3+	3218.61	0	0.811314	0		Acetylation of protein N-term (0: 100.0)	Acetylation of protein N-term (1: 100.0)	100	Confident
13	Ma06_t19550.1		29.287	100	13.86	0.00374532					Related Proteins	Ma08_t19280.1	Ma06_t19550.1, Ma08_t19280.1	2	2	0	7	11	99.8165	0	Confident
	Protein(s)	Sequence	AAs Before	AAs After	Variable Modifications	Fixed Modifications	Localization Confidence	#Validated PSMs	#PSMs	Confidence [%]	Decoy	Validation
13.1	Ma06_t19550.1; Ma08_t19280.1	SYGVLIPDQGIALR	SK; SK	GL; GL				2	5	94.1142	0	Confident
	Protein(s)	Sequence	Modified Sequence	Variable Modifications	Fixed Modifications	Spectrum File	Spectrum Title	Spectrum Scan Number	RT	m/z	Measured Charge	Identification Charge	Theoretical Mass	Isotope Number	Precursor m/z Error [ppm]	Decoy	Localization Confidence	Probabilistic PTM score	D-score	Confidence [%]	Validation
13.1.1	Ma06_t19550.1, Ma08_t19280.1	SYGVLIPDQGIALR	NH2-SYGVLIPDQGIALR-COOH			SRM12.mgf	SRM12.44611.44611.2	44611	8255.65	751.422	2+	2+	1500.83	0	-0.312221	0				99.6416	Confident
13.1.2	Ma06_t19550.1, Ma08_t19280.1	SYGVLIPDQGIALR	NH2-SYGVLIPDQGIALR-COOH			SRM01.mgf	SRM01.45576.45576.2	45576	8255.65	751.422	2+	2+	1500.83	0	-0.312221	0				99.2141	Confident
13.2	Ma06_t19550.1; Ma08_t19280.1	GLFIIDKEGVIQHSTINNLAIGR	LR; LR	SV; SV				5	6	94.1857	0	Confident
	Protein(s)	Sequence	Modified Sequence	Variable Modifications	Fixed Modifications	Spectrum File	Spectrum Title	Spectrum Scan Number	RT	m/z	Measured Charge	Identification Charge	Theoretical Mass	Isotope Number	Precursor m/z Error [ppm]	Decoy	Localization Confidence	Probabilistic PTM score	D-score	Confidence [%]	Validation
13.2.1	Ma06_t19550.1, Ma08_t19280.1	GLFIIDKEGVIQHSTINNLAIGR	NH2-GLFIIDKEGVIQHSTINNLAIGR-COOH			SRM27.mgf	SRM27.50796.50796.4	50796	9177.22	627.852	4+	4+	2507.39	0	-3.30078	0				89.7436	Confident
13.2.2	Ma06_t19550.1, Ma08_t19280.1	GLFIIDKEGVIQHSTINNLAIGR	NH2-GLFIIDKEGVIQHSTINNLAIGR-COOH			SRM27.mgf	SRM27.50833.50833.3	50833	9168.83	836.802	3+	3+	2507.39	0	-1.17853	0				65.8385	Doubtful
13.2.3	Ma06_t19550.1, Ma08_t19280.1	GLFIIDKEGVIQHSTINNLAIGR	NH2-GLFIIDKEGVIQHSTINNLAIGR-COOH			SRM32.mgf	SRM32.50132.50132.4	50132	9177.22	627.852	4+	4+	2507.39	0	-3.30078	0				98.7013	Confident
13.2.4	Ma06_t19550.1, Ma08_t19280.1	GLFIIDKEGVIQHSTINNLAIGR	NH2-GLFIIDKEGVIQHSTINNLAIGR-COOH			SRM15.mgf	SRM15.48746.48746.4	48746	9177.22	627.852	4+	4+	2507.39	0	-3.30078	0				94.8052	Confident
13.2.5	Ma06_t19550.1, Ma08_t19280.1	GLFIIDKEGVIQHSTINNLAIGR	NH2-GLFIIDKEGVIQHSTINNLAIGR-COOH			SRM15.mgf	SRM15.48684.48684.3	48684	9168.83	836.802	3+	3+	2507.39	0	-1.17853	0				70.0361	Doubtful
14	Ma08_t34160.1		20.6442	100	49.2	0.148892					Single Protein		Ma08_t34160.1	11	17	16	75	130	100	0	Confident
	Protein(s)	Sequence	AAs Before	AAs After	Variable Modifications	Fixed Modifications	Localization Confidence	#Validated PSMs	#PSMs	Confidence [%]	Decoy	Validation
14.1	Ma08_t34160.1	IKVEYDTIDDKGLPEEEVNK	LK	IK				15	16	99.3231	0	Confident
	Protein(s)	Sequence	Modified Sequence	Variable Modifications	Fixed Modifications	Spectrum File	Spectrum Title	Spectrum Scan Number	RT	m/z	Measured Charge	Identification Charge	Theoretical Mass	Isotope Number	Precursor m/z Error [ppm]	Decoy	Localization Confidence	Probabilistic PTM score	D-score	Confidence [%]	Validation
14.1.1	Ma08_t34160.1	IKVEYDTIDDKGLPEEEVNK	NH2-IKVEYDTIDDKGLPEEEVNK-COOH			SRM27.mgf	SRM27.13254.13254.4	13254	3313.31	584.298	4+	4+	2333.16	0	-1.1068	0				94.8052	Doubtful
14.1.2	Ma08_t34160.1	IKVEYDTIDDKGLPEEEVNK	NH2-IKVEYDTIDDKGLPEEEVNK-COOH			SRM27.mgf	SRM27.13459.13459.4	13459	3313.31	584.298	4+	4+	2333.16	0	-1.1068	0				100	Confident
14.1.3	Ma08_t34160.1	IKVEYDTIDDKGLPEEEVNK	NH2-IKVEYDTIDDKGLPEEEVNK-COOH			SRM22.mgf	SRM22.13358.13358.4	13358	3313.31	584.298	4+	4+	2333.16	0	-1.1068	0				100	Confident
14.1.4	Ma08_t34160.1	IKVEYDTIDDKGLPEEEVNK	NH2-IKVEYDTIDDKGLPEEEVNK-COOH			SRM22.mgf	SRM22.13163.13163.4	13163	3313.31	584.298	4+	4+	2333.16	0	-1.1068	0				100	Confident
14.1.5	Ma08_t34160.1	IKVEYDTIDDKGLPEEEVNK	NH2-IKVEYDTIDDKGLPEEEVNK-COOH			SRM32.mgf	SRM32.12891.12891.4	12891	3313.31	584.298	4+	4+	2333.16	0	-1.1068	0				100	Confident
14.1.6	Ma08_t34160.1	IKVEYDTIDDKGLPEEEVNK	NH2-IKVEYDTIDDKGLPEEEVNK-COOH			SRM32.mgf	SRM32.13093.13093.4	13093	3313.31	584.298	4+	4+	2333.16	0	-1.1068	0				94.8052	Confident
14.1.7	Ma08_t34160.1	IKVEYDTIDDKGLPEEEVNK	NH2-IKVEYDTIDDKGLPEEEVNK-COOH			SRM12.mgf	SRM12.13715.13715.4	13715	3313.31	584.298	4+	4+	2333.16	0	-1.1068	0				100	Confident
14.1.8	Ma08_t34160.1	IKVEYDTIDDKGLPEEEVNK	NH2-IKVEYDTIDDKGLPEEEVNK-COOH			SRM12.mgf	SRM12.13696.13696.3	13696	3317.38	778.729	3+	3+	2333.16	0	0.617602	0				100	Confident
14.1.9	Ma08_t34160.1	IKVEYDTIDDKGLPEEEVNK	NH2-IKVEYDTIDDKGLPEEEVNK-COOH			SRM12.mgf	SRM12.13917.13917.4	13917	3313.31	584.298	4+	4+	2333.16	0	-1.1068	0				100	Confident
14.1.10	Ma08_t34160.1	IKVEYDTIDDKGLPEEEVNK	NH2-IKVEYDTIDDKGLPEEEVNK-COOH			SRM01.mgf	SRM01.14445.14445.4	14445	3313.31	584.298	4+	4+	2333.16	0	-1.1068	0				100	Confident
14.1.11	Ma08_t34160.1	IKVEYDTIDDKGLPEEEVNK	NH2-IKVEYDTIDDKGLPEEEVNK-COOH			SRM01.mgf	SRM01.14241.14241.4	14241	3313.31	584.298	4+	4+	2333.16	0	-1.1068	0				100	Confident
14.1.12	Ma08_t34160.1	IKVEYDTIDDKGLPEEEVNK	NH2-IKVEYDTIDDKGLPEEEVNK-COOH			SRM01.mgf	SRM01.14304.14304.3	14304	3317.38	778.729	3+	3+	2333.16	0	0.617602	0				77.027	Doubtful
14.1.13	Ma08_t34160.1	IKVEYDTIDDKGLPEEEVNK	NH2-IKVEYDTIDDKGLPEEEVNK-COOH			SRM15.mgf	SRM15.13403.13403.4	13403	3313.31	584.298	4+	4+	2333.16	0	-1.1068	0				100	Confident
14.1.14	Ma08_t34160.1	IKVEYDTIDDKGLPEEEVNK	NH2-IKVEYDTIDDKGLPEEEVNK-COOH			SRM15.mgf	SRM15.13475.13475.3	13475	3317.38	778.729	3+	3+	2333.16	0	0.617602	0				99.639	Doubtful
14.1.15	Ma08_t34160.1	IKVEYDTIDDKGLPEEEVNK	NH2-IKVEYDTIDDKGLPEEEVNK-COOH			SRM15.mgf	SRM15.13583.13583.4	13583	3313.31	584.298	4+	4+	2333.16	0	-1.1068	0				100	Confident
14.2	Ma08_t34160.1	IKVEYDTIDDKGLPEEEVNKIK	LK	EG				18	18	99.3231	0	Confident
	Protein(s)	Sequence	Modified Sequence	Variable Modifications	Fixed Modifications	Spectrum File	Spectrum Title	Spectrum Scan Number	RT	m/z	Measured Charge	Identification Charge	Theoretical Mass	Isotope Number	Precursor m/z Error [ppm]	Decoy	Localization Confidence	Probabilistic PTM score	D-score	Confidence [%]	Validation
14.2.1	Ma08_t34160.1	IKVEYDTIDDKGLPEEEVNKIK	NH2-IKVEYDTIDDKGLPEEEVNKIK-COOH			SRM27.mgf	SRM27.20434.20434.4	20434	4446.79	644.593	4+	4+	2574.34	0	-0.00145065	0				100	Confident
14.2.2	Ma08_t34160.1	IKVEYDTIDDKGLPEEEVNKIK	NH2-IKVEYDTIDDKGLPEEEVNKIK-COOH			SRM27.mgf	SRM27.20627.20627.4	20627	4446.79	644.593	4+	4+	2574.34	0	-0.00145065	0				100	Confident
14.2.3	Ma08_t34160.1	IKVEYDTIDDKGLPEEEVNKIK	NH2-IKVEYDTIDDKGLPEEEVNKIK-COOH			SRM27.mgf	SRM27.20243.20243.4	20243	4446.79	644.593	4+	4+	2574.34	0	-0.00145065	0				100	Confident
14.2.4	Ma08_t34160.1	IKVEYDTIDDKGLPEEEVNKIK	NH2-IKVEYDTIDDKGLPEEEVNKIK-COOH			SRM22.mgf	SRM22.20168.20168.4	20168	4446.79	644.593	4+	4+	2574.34	0	-0.00145065	0				100	Confident
14.2.5	Ma08_t34160.1	IKVEYDTIDDKGLPEEEVNKIK	NH2-IKVEYDTIDDKGLPEEEVNKIK-COOH			SRM22.mgf	SRM22.19971.19971.4	19971	4446.79	644.593	4+	4+	2574.34	0	-0.00145065	0				100	Confident
14.2.6	Ma08_t34160.1	IKVEYDTIDDKGLPEEEVNKIK	NH2-IKVEYDTIDDKGLPEEEVNKIK-COOH			SRM22.mgf	SRM22.19778.19778.4	19778	4446.79	644.593	4+	4+	2574.34	0	-0.00145065	0				100	Confident
14.2.7	Ma08_t34160.1	IKVEYDTIDDKGLPEEEVNKIK	NH2-IKVEYDTIDDKGLPEEEVNKIK-COOH			SRM32.mgf	SRM32.19975.19975.4	19975	4446.79	644.593	4+	4+	2574.34	0	-0.00145065	0				100	Confident
14.2.8	Ma08_t34160.1	IKVEYDTIDDKGLPEEEVNKIK	NH2-IKVEYDTIDDKGLPEEEVNKIK-COOH			SRM32.mgf	SRM32.19780.19780.4	19780	4446.79	644.593	4+	4+	2574.34	0	-0.00145065	0				100	Confident
14.2.9	Ma08_t34160.1	IKVEYDTIDDKGLPEEEVNKIK	NH2-IKVEYDTIDDKGLPEEEVNKIK-COOH			SRM12.mgf	SRM12.20422.20422.4	20422	4446.79	644.593	4+	4+	2574.34	0	-0.00145065	0				100	Confident
14.2.10	Ma08_t34160.1	IKVEYDTIDDKGLPEEEVNKIK	NH2-IKVEYDTIDDKGLPEEEVNKIK-COOH			SRM12.mgf	SRM12.20810.20810.4	20810	4446.79	644.593	4+	4+	2574.34	0	-0.00145065	0				100	Confident
14.2.11	Ma08_t34160.1	IKVEYDTIDDKGLPEEEVNKIK	NH2-IKVEYDTIDDKGLPEEEVNKIK-COOH			SRM12.mgf	SRM12.20615.20615.4	20615	4446.79	644.593	4+	4+	2574.34	0	-0.00145065	0				100	Confident
14.2.12	Ma08_t34160.1	IKVEYDTIDDKGLPEEEVNKIK	NH2-IKVEYDTIDDKGLPEEEVNKIK-COOH			SRM01.mgf	SRM01.21950.21950.4	21950	4446.79	644.593	4+	4+	2574.34	0	-0.00145065	0				100	Confident
14.2.13	Ma08_t34160.1	IKVEYDTIDDKGLPEEEVNKIK	NH2-IKVEYDTIDDKGLPEEEVNKIK-COOH			SRM01.mgf	SRM01.21771.21771.4	21771	4446.79	644.593	4+	4+	2574.34	0	-0.00145065	0				100	Confident
14.2.14	Ma08_t34160.1	IKVEYDTIDDKGLPEEEVNKIK	NH2-IKVEYDTIDDKGLPEEEVNKIK-COOH			SRM01.mgf	SRM01.21576.21576.4	21576	4446.79	644.593	4+	4+	2574.34	0	-0.00145065	0				100	Confident
14.2.15	Ma08_t34160.1	IKVEYDTIDDKGLPEEEVNKIK	NH2-IKVEYDTIDDKGLPEEEVNKIK-COOH			SRM15.mgf	SRM15.20479.20479.4	20479	4446.79	644.593	4+	4+	2574.34	0	-0.00145065	0				94.8052	Confident
14.2.16	Ma08_t34160.1	IKVEYDTIDDKGLPEEEVNKIK	NH2-IKVEYDTIDDKGLPEEEVNKIK-COOH			SRM15.mgf	SRM15.19923.19923.4	19923	4446.79	644.593	4+	4+	2574.34	0	-0.00145065	0				100	Confident
14.2.17	Ma08_t34160.1	IKVEYDTIDDKGLPEEEVNKIK	NH2-IKVEYDTIDDKGLPEEEVNKIK-COOH			SRM15.mgf	SRM15.20109.20109.4	20109	4446.79	644.593	4+	4+	2574.34	0	-0.00145065	0				100	Confident
14.2.18	Ma08_t34160.1	IKVEYDTIDDKGLPEEEVNKIK	NH2-IKVEYDTIDDKGLPEEEVNKIK-COOH			SRM15.mgf	SRM15.20300.20300.4	20300	4446.79	644.593	4+	4+	2574.34	0	-0.00145065	0				100	Confident
14.3	Ma08_t34160.1	AVEGYLTTNPAAYA	AK					7	19	94.9476	0	Confident
	Protein(s)	Sequence	Modified Sequence	Variable Modifications	Fixed Modifications	Spectrum File	Spectrum Title	Spectrum Scan Number	RT	m/z	Measured Charge	Identification Charge	Theoretical Mass	Isotope Number	Precursor m/z Error [ppm]	Decoy	Localization Confidence	Probabilistic PTM score	D-score	Confidence [%]	Validation
14.3.1	Ma08_t34160.1	AVEGYLTTNPAAYA	NH2-AVEGYLTTNPAAYA-COOH			SRM22.mgf	SRM22.39747.39747.2	39747	7590.56	720.856	2+	2+	1439.69	0	2.47795	0				97.8495	Confident
14.3.2	Ma08_t34160.1	AVEGYLTTNPAAYA	NH2-AVEGYLTTNPAAYA-COOH			SRM32.mgf	SRM32.39709.39709.2	39709	7590.56	720.856	2+	2+	1439.69	0	2.47795	0				84.6975	Confident
14.3.3	Ma08_t34160.1	AVEGYLTTNPAAYA	NH2-AVEGYLTTNPAAYA-COOH			SRM01.mgf	SRM01.41406.41406.2	41406	7590.56	720.856	2+	2+	1439.69	0	2.47795	0				95.702	Confident
14.3.4	Ma08_t34160.1	AVEGYLTTNPAAYA	NH2-AVEGYLTTNPAAYA-COOH			SRM01.mgf	SRM01.41203.41203.2	41203	7590.56	720.856	2+	2+	1439.69	0	2.47795	0				82	Confident
14.3.5	Ma08_t34160.1	AVEGYLTTNPAAYA	NH2-AVEGYLTTNPAAYA-COOH			SRM15.mgf	SRM15.38759.38759.2	38759	7590.56	720.856	2+	2+	1439.69	0	2.47795	0				84.8057	Confident
14.3.6	Ma08_t34160.1	AVEGYLTTNPAAYA	NH2-AVEGYLTTNPAAYA-COOH			SRM15.mgf	SRM15.38566.38566.2	38566	7590.56	720.856	2+	2+	1439.69	0	2.47795	0				66.3082	Doubtful
14.3.7	Ma08_t34160.1	AVEGYLTTNPAAYA	NH2-AVEGYLTTNPAAYA-COOH			SRM15.mgf	SRM15.38952.38952.2	38952	7590.56	720.856	2+	2+	1439.69	0	2.47795	0				98.5965	Confident
14.4	Ma08_t34160.1	VEYDTIDDKGLPEEEVNKIK	IK	EG				3	7	99.3231	0	Doubtful
	Protein(s)	Sequence	Modified Sequence	Variable Modifications	Fixed Modifications	Spectrum File	Spectrum Title	Spectrum Scan Number	RT	m/z	Measured Charge	Identification Charge	Theoretical Mass	Isotope Number	Precursor m/z Error [ppm]	Decoy	Localization Confidence	Probabilistic PTM score	D-score	Confidence [%]	Validation
14.4.1	Ma08_t34160.1	VEYDTIDDKGLPEEEVNKIK	NH2-VEYDTIDDKGLPEEEVNKIK-COOH			SRM12.mgf	SRM12.18118.18118.4	18118	4019.5	584.302	4+	4+	2333.16	0	5.90726	0				88.3117	Doubtful
14.4.2	Ma08_t34160.1	VEYDTIDDKGLPEEEVNKIK	NH2-VEYDTIDDKGLPEEEVNKIK-COOH			SRM01.mgf	SRM01.18808.18808.4	18808	4019.5	584.302	4+	4+	2333.16	0	5.90726	0				100	Doubtful
14.4.3	Ma08_t34160.1	VEYDTIDDKGLPEEEVNKIK	NH2-VEYDTIDDKGLPEEEVNKIK-COOH			SRM15.mgf	SRM15.17651.17651.4	17651	4019.5	584.302	4+	4+	2333.16	0	5.90726	0				100	Doubtful
14.5	Ma08_t34160.1	GLPEEEVNKIK	DK	EG				1	1	82.9252	0	Confident
	Protein(s)	Sequence	Modified Sequence	Variable Modifications	Fixed Modifications	Spectrum File	Spectrum Title	Spectrum Scan Number	RT	m/z	Measured Charge	Identification Charge	Theoretical Mass	Isotope Number	Precursor m/z Error [ppm]	Decoy	Localization Confidence	Probabilistic PTM score	D-score	Confidence [%]	Validation
14.5.1	Ma08_t34160.1	GLPEEEVNKIK	NH2-GLPEEEVNKIK-COOH			SRM01.mgf	SRM01.2515.2515.3	2515	1567.1	419.234	3+	3+	1254.68	0	-1.17735	0				95.2381	Confident
14.6	Ma08_t34160.1	SHTIEHKYDALSADTCSLK	LK	IK		Carbamidomethylation of C (16)		11	12	99.3231	0	Confident
	Protein(s)	Sequence	Modified Sequence	Variable Modifications	Fixed Modifications	Spectrum File	Spectrum Title	Spectrum Scan Number	RT	m/z	Measured Charge	Identification Charge	Theoretical Mass	Isotope Number	Precursor m/z Error [ppm]	Decoy	Localization Confidence	Probabilistic PTM score	D-score	Confidence [%]	Validation
14.6.1	Ma08_t34160.1	SHTIEHKYDALSADTCSLK	NH2-SHTIEHKYDALSADTC<cmm>SLK-COOH		Carbamidomethylation of C(16)	SRM22.mgf	SRM22.3379.3379.4	3379	1739.51	544.764	4+	4+	2175.03	0	-0.168627	0				100	Confident
14.6.2	Ma08_t34160.1	SHTIEHKYDALSADTCSLK	NH2-SHTIEHKYDALSADTC<cmm>SLK-COOH		Carbamidomethylation of C(16)	SRM12.mgf	SRM12.3612.3612.3	3612	1735.68	726.015	3+	3+	2175.03	0	-1.07048	0				88.4354	Doubtful
14.6.3	Ma08_t34160.1	SHTIEHKYDALSADTCSLK	NH2-SHTIEHKYDALSADTC<cmm>SLK-COOH		Carbamidomethylation of C(16)	SRM12.mgf	SRM12.3615.3615.4	3615	1739.51	544.764	4+	4+	2175.03	0	-0.168627	0				84.8101	Confident
14.6.4	Ma08_t34160.1	SHTIEHKYDALSADTCSLK	NH2-SHTIEHKYDALSADTC<cmm>SLK-COOH		Carbamidomethylation of C(16)	SRM12.mgf	SRM12.3391.3391.4	3391	1739.51	544.764	4+	4+	2175.03	0	-0.168627	0				84.6154	Confident
14.6.5	Ma08_t34160.1	SHTIEHKYDALSADTCSLK	NH2-SHTIEHKYDALSADTC<cmm>SLK-COOH		Carbamidomethylation of C(16)	SRM01.mgf	SRM01.4059.4059.4	4059	1739.51	544.764	4+	4+	2175.03	0	-0.168627	0				96.1039	Confident
14.6.6	Ma08_t34160.1	SHTIEHKYDALSADTCSLK	NH2-SHTIEHKYDALSADTC<cmm>SLK-COOH		Carbamidomethylation of C(16)	SRM01.mgf	SRM01.3852.3852.4	3852	1739.51	544.764	4+	4+	2175.03	0	-0.168627	0				64.9351	Confident
14.6.7	Ma08_t34160.1	SHTIEHKYDALSADTCSLK	NH2-SHTIEHKYDALSADTC<cmm>SLK-COOH		Carbamidomethylation of C(16)	SRM15.mgf	SRM15.3764.3764.4	3764	1739.51	544.764	4+	4+	2175.03	0	-0.168627	0				100	Confident
14.6.8	Ma08_t34160.1	SHTIEHKYDALSADTCSLK	NH2-SHTIEHKYDALSADTC<cmm>SLK-COOH		Carbamidomethylation of C(16)	SRM15.mgf	SRM15.3391.3391.3	3391	1735.68	726.015	3+	3+	2175.03	0	-1.07048	0				89.5683	Doubtful
14.6.9	Ma08_t34160.1	SHTIEHKYDALSADTCSLK	NH2-SHTIEHKYDALSADTC<cmm>SLK-COOH		Carbamidomethylation of C(16)	SRM15.mgf	SRM15.3567.3567.4	3567	1739.51	544.764	4+	4+	2175.03	0	-0.168627	0				96.1039	Confident
14.6.10	Ma08_t34160.1	SHTIEHKYDALSADTCSLK	NH2-SHTIEHKYDALSADTC<cmm>SLK-COOH		Carbamidomethylation of C(16)	SRM15.mgf	SRM15.3367.3367.4	3367	1739.51	544.764	4+	4+	2175.03	0	-0.168627	0				84.6154	Confident
14.6.11	Ma08_t34160.1	SHTIEHKYDALSADTCSLK	NH2-SHTIEHKYDALSADTC<cmm>SLK-COOH		Carbamidomethylation of C(16)	SRM15.mgf	SRM15.3591.3591.3	3591	1735.68	726.015	3+	3+	2175.03	0	-1.07048	0				93.5714	Confident
14.7	Ma08_t34160.1	IMPQYFSGAELIGDGEAGSTK	PK	IF	Oxidation of M (2)		Oxidation of M (2: Very Confident)	1	2	83.8456	0	Doubtful
	Protein(s)	Sequence	Modified Sequence	Variable Modifications	Fixed Modifications	Spectrum File	Spectrum Title	Spectrum Scan Number	RT	m/z	Measured Charge	Identification Charge	Theoretical Mass	Isotope Number	Precursor m/z Error [ppm]	Decoy	Localization Confidence	Probabilistic PTM score	D-score	Confidence [%]	Validation
14.7.1	Ma08_t34160.1	IMPQYFSGAELIGDGEAGSTK	NH2-IM<ox>PQYFSGAELIGDGEAGSTK-COOH	Oxidation of M(2)		SRM15.mgf	SRM15.40396.40396.3	40396	7854.55	729.682	3+	3+	2186.02	0	1.90481	0	Oxidation of M (2: Very Confident)	Oxidation of M (2: 100.0)	Oxidation of M (2: 91.1487758945386)	96.3899	Doubtful
14.8	Ma08_t34160.1	VAGCCTEELTLNVSVHR	AM	VW		Carbamidomethylation of C (4, 5)		9	9	99.3231	0	Confident
	Protein(s)	Sequence	Modified Sequence	Variable Modifications	Fixed Modifications	Spectrum File	Spectrum Title	Spectrum Scan Number	RT	m/z	Measured Charge	Identification Charge	Theoretical Mass	Isotope Number	Precursor m/z Error [ppm]	Decoy	Localization Confidence	Probabilistic PTM score	D-score	Confidence [%]	Validation
14.8.1	Ma08_t34160.1	VAGCCTEELTLNVSVHR	NH2-VAGC<cmm>C<cmm>TEELTLNVSVHR-COOH		Carbamidomethylation of C(4, 5)	SRM12.mgf	SRM12.12892.12892.3	12892	2981.08	648.981	3+	3+	1943.92	0	1.07075	0				99.3827	Confident
14.8.2	Ma08_t34160.1	VAGCCTEELTLNVSVHR	NH2-VAGC<cmm>C<cmm>TEELTLNVSVHR-COOH		Carbamidomethylation of C(4, 5)	SRM12.mgf	SRM12.12501.12501.3	12501	2981.08	648.981	3+	3+	1943.92	0	1.07075	0				87.1622	Confident
14.8.3	Ma08_t34160.1	VAGCCTEELTLNVSVHR	NH2-VAGC<cmm>C<cmm>TEELTLNVSVHR-COOH		Carbamidomethylation of C(4, 5)	SRM12.mgf	SRM12.11903.11903.3	11903	2981.08	648.981	3+	3+	1943.92	0	1.07075	0				97.6471	Confident
14.8.4	Ma08_t34160.1	VAGCCTEELTLNVSVHR	NH2-VAGC<cmm>C<cmm>TEELTLNVSVHR-COOH		Carbamidomethylation of C(4, 5)	SRM12.mgf	SRM12.12694.12694.3	12694	2981.08	648.981	3+	3+	1943.92	0	1.07075	0				100	Confident
14.8.5	Ma08_t34160.1	VAGCCTEELTLNVSVHR	NH2-VAGC<cmm>C<cmm>TEELTLNVSVHR-COOH		Carbamidomethylation of C(4, 5)	SRM12.mgf	SRM12.13087.13087.3	13087	2981.08	648.981	3+	3+	1943.92	0	1.07075	0				99.3631	Confident
14.8.6	Ma08_t34160.1	VAGCCTEELTLNVSVHR	NH2-VAGC<cmm>C<cmm>TEELTLNVSVHR-COOH		Carbamidomethylation of C(4, 5)	SRM12.mgf	SRM12.11495.11495.3	11495	2981.08	648.981	3+	3+	1943.92	0	1.07075	0				95.9184	Confident
14.8.7	Ma08_t34160.1	VAGCCTEELTLNVSVHR	NH2-VAGC<cmm>C<cmm>TEELTLNVSVHR-COOH		Carbamidomethylation of C(4, 5)	SRM12.mgf	SRM12.12299.12299.3	12299	2981.08	648.981	3+	3+	1943.92	0	1.07075	0				99.3197	Confident
14.8.8	Ma08_t34160.1	VAGCCTEELTLNVSVHR	NH2-VAGC<cmm>C<cmm>TEELTLNVSVHR-COOH		Carbamidomethylation of C(4, 5)	SRM12.mgf	SRM12.11704.11704.3	11704	2981.08	648.981	3+	3+	1943.92	0	1.07075	0				99.3197	Confident
14.8.9	Ma08_t34160.1	VAGCCTEELTLNVSVHR	NH2-VAGC<cmm>C<cmm>TEELTLNVSVHR-COOH		Carbamidomethylation of C(4, 5)	SRM12.mgf	SRM12.12095.12095.3	12095	2981.08	648.981	3+	3+	1943.92	0	1.07075	0				99.375	Confident
14.9	Ma08_t34160.1	IKVEYDTIDDKGLPEEEVNKIKEGSVWVAK	LK	AV				1	2	99.3231	0	Confident
	Protein(s)	Sequence	Modified Sequence	Variable Modifications	Fixed Modifications	Spectrum File	Spectrum Title	Spectrum Scan Number	RT	m/z	Measured Charge	Identification Charge	Theoretical Mass	Isotope Number	Precursor m/z Error [ppm]	Decoy	Localization Confidence	Probabilistic PTM score	D-score	Confidence [%]	Validation
14.9.1	Ma08_t34160.1	IKVEYDTIDDKGLPEEEVNKIKEGSVWVAK	NH2-IKVEYDTIDDKGLPEEEVNKIKEGSVWVAK-COOH			SRM15.mgf	SRM15.45103.45103.4	45103	8635.64	858.704	4+	4+	3430.79	0	0.431112	0				100	Confident
14.1	Ma08_t34160.1	IMPQYFSGAELIGDGEAGSTK	PK	IF				1	1	89.1688	0	Doubtful
	Protein(s)	Sequence	Modified Sequence	Variable Modifications	Fixed Modifications	Spectrum File	Spectrum Title	Spectrum Scan Number	RT	m/z	Measured Charge	Identification Charge	Theoretical Mass	Isotope Number	Precursor m/z Error [ppm]	Decoy	Localization Confidence	Probabilistic PTM score	D-score	Confidence [%]	Validation
14.10.1	Ma08_t34160.1	IMPQYFSGAELIGDGEAGSTK	NH2-IMPQYFSGAELIGDGEAGSTK-COOH			SRM15.mgf	SRM15.47200.47200.3	47200	8934.03	724.685	3+	3+	2170.03	1	2.69341	0				99.6403	Doubtful
14.11	Ma08_t34150.1; Ma08_t34160.1	AAACEDHILLPK	WK; WK	II; IM		Carbamidomethylation of C (4)		6	8	99.3231	0	Confident
	Protein(s)	Sequence	Modified Sequence	Variable Modifications	Fixed Modifications	Spectrum File	Spectrum Title	Spectrum Scan Number	RT	m/z	Measured Charge	Identification Charge	Theoretical Mass	Isotope Number	Precursor m/z Error [ppm]	Decoy	Localization Confidence	Probabilistic PTM score	D-score	Confidence [%]	Validation
14.11.1	Ma08_t34150.1, Ma08_t34160.1	AAACEDHILLPK	NH2-AAAC<cmm>EDHILLPK-COOH		Carbamidomethylation of C(4)	SRM22.mgf	SRM22.2859.2859.3	2859	1640.09	446.567	3+	3+	1336.68	0	-1.22022	0				97.8417	Confident
14.11.2	Ma08_t34150.1, Ma08_t34160.1	AAACEDHILLPK	NH2-AAAC<cmm>EDHILLPK-COOH		Carbamidomethylation of C(4)	SRM32.mgf	SRM32.2542.2542.3	2542	1640.09	446.567	3+	3+	1336.68	0	-1.22022	0				100	Confident
14.11.3	Ma08_t34150.1, Ma08_t34160.1	AAACEDHILLPK	NH2-AAAC<cmm>EDHILLPK-COOH		Carbamidomethylation of C(4)	SRM12.mgf	SRM12.3004.3004.3	3004	1640.09	446.567	3+	3+	1336.68	0	-1.22022	0				100	Confident
14.11.4	Ma08_t34150.1, Ma08_t34160.1	AAACEDHILLPK	NH2-AAAC<cmm>EDHILLPK-COOH		Carbamidomethylation of C(4)	SRM01.mgf	SRM01.3129.3129.3	3129	1640.09	446.567	3+	3+	1336.68	0	-1.22022	0				99.3197	Confident
14.11.5	Ma08_t34150.1, Ma08_t34160.1	AAACEDHILLPK	NH2-AAAC<cmm>EDHILLPK-COOH		Carbamidomethylation of C(4)	SRM01.mgf	SRM01.2902.2902.3	2902	1640.09	446.567	3+	3+	1336.68	0	-1.22022	0				100	Confident
14.11.6	Ma08_t34150.1, Ma08_t34160.1	AAACEDHILLPK	NH2-AAAC<cmm>EDHILLPK-COOH		Carbamidomethylation of C(4)	SRM15.mgf	SRM15.2760.2760.3	2760	1640.09	446.567	3+	3+	1336.68	0	-1.22022	0				99.639	Confident
15	Ma06_t05380.1		105.464	89.91	1.68	0.00039					Related Proteins	Ma10_t23310.1	Ma06_t05380.1, Ma10_t23310.1	1	2	0	1	2	97.0414	0	Doubtful
	Protein(s)	Sequence	AAs Before	AAs After	Variable Modifications	Fixed Modifications	Localization Confidence	#Validated PSMs	#PSMs	Confidence [%]	Decoy	Validation
15.1	Ma06_t05380.1; Ma10_t23310.1	LVDRPQNYTLAPESSK	LK; LK	QI; QI				1	1	99.3231	0	Confident
	Protein(s)	Sequence	Modified Sequence	Variable Modifications	Fixed Modifications	Spectrum File	Spectrum Title	Spectrum Scan Number	RT	m/z	Measured Charge	Identification Charge	Theoretical Mass	Isotope Number	Precursor m/z Error [ppm]	Decoy	Localization Confidence	Probabilistic PTM score	D-score	Confidence [%]	Validation
15.1.1	Ma06_t05380.1, Ma10_t23310.1	LVDRPQNYTLAPESSK	NH2-LVDRPQNYTLAPESSK-COOH			SRM12.mgf	SRM12.3905.3905.3	3905	1787.77	606.651	3+	3+	1816.93	0	-0.201622	0				100	Confident
16	Ma04_t24900.1		45.8153	82.2	35.85	0.0504981					Single Protein		Ma04_t24900.1	10	16	7	99	133	100	0	Confident
	Protein(s)	Sequence	AAs Before	AAs After	Variable Modifications	Fixed Modifications	Localization Confidence	#Validated PSMs	#PSMs	Confidence [%]	Decoy	Validation
16.1	Ma04_t24900.1	LIFPFVDLDIK	EK	YF				2	5	99.3231	0	Confident
	Protein(s)	Sequence	Modified Sequence	Variable Modifications	Fixed Modifications	Spectrum File	Spectrum Title	Spectrum Scan Number	RT	m/z	Measured Charge	Identification Charge	Theoretical Mass	Isotope Number	Precursor m/z Error [ppm]	Decoy	Localization Confidence	Probabilistic PTM score	D-score	Confidence [%]	Validation
16.1.1	Ma04_t24900.1	LIFPFVDLDIK	NH2-LIFPFVDLDIK-COOH			SRM12.mgf	SRM12.71433.71433.2	71433	12251	660.384	2+	2+	1318.75	0	-0.221121	0				100	Confident
16.1.2	Ma04_t24900.1	LIFPFVDLDIK	NH2-LIFPFVDLDIK-COOH			SRM15.mgf	SRM15.68912.68912.2	68912	12251	660.384	2+	2+	1318.75	0	-0.221121	0				76.3251	Doubtful
16.2	Ma04_t24900.1	FKDIFQEVYEAEWK	GR	SK				12	13	99.3231	0	Confident
	Protein(s)	Sequence	Modified Sequence	Variable Modifications	Fixed Modifications	Spectrum File	Spectrum Title	Spectrum Scan Number	RT	m/z	Measured Charge	Identification Charge	Theoretical Mass	Isotope Number	Precursor m/z Error [ppm]	Decoy	Localization Confidence	Probabilistic PTM score	D-score	Confidence [%]	Validation
16.2.1	Ma04_t24900.1	FKDIFQEVYEAEWK	NH2-FKDIFQEVYEAEWK-COOH			SRM27.mgf	SRM27.58453.58453.3	58453	10297.1	611.302	3+	3+	1830.88	0	0.0380995	0				100	Confident
16.2.2	Ma04_t24900.1	FKDIFQEVYEAEWK	NH2-FKDIFQEVYEAEWK-COOH			SRM27.mgf	SRM27.58661.58661.3	58661	10297.1	611.302	3+	3+	1830.88	0	0.0380995	0				86.4198	Confident
16.2.3	Ma04_t24900.1	FKDIFQEVYEAEWK	NH2-FKDIFQEVYEAEWK-COOH			SRM22.mgf	SRM22.56851.56851.3	56851	10297.1	611.302	3+	3+	1830.88	0	0.0380995	0				99.2806	Doubtful
16.2.4	Ma04_t24900.1	FKDIFQEVYEAEWK	NH2-FKDIFQEVYEAEWK-COOH			SRM22.mgf	SRM22.57041.57041.3	57041	10297.1	611.302	3+	3+	1830.88	0	0.0380995	0				100	Confident
16.2.5	Ma04_t24900.1	FKDIFQEVYEAEWK	NH2-FKDIFQEVYEAEWK-COOH			SRM32.mgf	SRM32.57922.57922.3	57922	10297.1	611.302	3+	3+	1830.88	0	0.0380995	0				100	Confident
16.2.6	Ma04_t24900.1	FKDIFQEVYEAEWK	NH2-FKDIFQEVYEAEWK-COOH			SRM32.mgf	SRM32.57710.57710.3	57710	10297.1	611.302	3+	3+	1830.88	0	0.0380995	0				100	Confident
16.2.7	Ma04_t24900.1	FKDIFQEVYEAEWK	NH2-FKDIFQEVYEAEWK-COOH			SRM12.mgf	SRM12.58071.58071.3	58071	10297.1	611.302	3+	3+	1830.88	0	0.0380995	0				95.2381	Doubtful
16.2.8	Ma04_t24900.1	FKDIFQEVYEAEWK	NH2-FKDIFQEVYEAEWK-COOH			SRM12.mgf	SRM12.58284.58284.3	58284	10297.1	611.302	3+	3+	1830.88	0	0.0380995	0				100	Confident
16.2.9	Ma04_t24900.1	FKDIFQEVYEAEWK	NH2-FKDIFQEVYEAEWK-COOH			SRM01.mgf	SRM01.59801.59801.3	59801	10297.1	611.302	3+	3+	1830.88	0	0.0380995	0				100	Confident
16.2.10	Ma04_t24900.1	FKDIFQEVYEAEWK	NH2-FKDIFQEVYEAEWK-COOH			SRM01.mgf	SRM01.59587.59587.3	59587	10297.1	611.302	3+	3+	1830.88	0	0.0380995	0				100	Confident
16.2.11	Ma04_t24900.1	FKDIFQEVYEAEWK	NH2-FKDIFQEVYEAEWK-COOH			SRM15.mgf	SRM15.56206.56206.3	56206	10297.1	611.302	3+	3+	1830.88	0	0.0380995	0				100	Confident
16.2.12	Ma04_t24900.1	FKDIFQEVYEAEWK	NH2-FKDIFQEVYEAEWK-COOH			SRM15.mgf	SRM15.56416.56416.3	56416	10297.1	611.302	3+	3+	1830.88	0	0.0380995	0				73.6655	Doubtful
16.3	Ma04_t24900.1	YFDLGLPNRDATDDKVTIESAEATLK	IK	YN				11	12	99.3231	0	Confident
	Protein(s)	Sequence	Modified Sequence	Variable Modifications	Fixed Modifications	Spectrum File	Spectrum Title	Spectrum Scan Number	RT	m/z	Measured Charge	Identification Charge	Theoretical Mass	Isotope Number	Precursor m/z Error [ppm]	Decoy	Localization Confidence	Probabilistic PTM score	D-score	Confidence [%]	Validation
16.3.1	Ma04_t24900.1	YFDLGLPNRDATDDKVTIESAEATLK	NH2-YFDLGLPNRDATDDKVTIESAEATLK-COOH			SRM27.mgf	SRM27.52777.52777.4	52777	9460.76	721.366	4+	4+	2881.43	0	0.643809	0				100	Confident
16.3.2	Ma04_t24900.1	YFDLGLPNRDATDDKVTIESAEATLK	NH2-YFDLGLPNRDATDDKVTIESAEATLK-COOH			SRM27.mgf	SRM27.52567.52567.4	52567	9460.76	721.366	4+	4+	2881.43	0	0.643809	0				100	Confident
16.3.3	Ma04_t24900.1	YFDLGLPNRDATDDKVTIESAEATLK	NH2-YFDLGLPNRDATDDKVTIESAEATLK-COOH			SRM22.mgf	SRM22.51639.51639.4	51639	9460.76	721.366	4+	4+	2881.43	0	0.643809	0				100	Confident
16.3.4	Ma04_t24900.1	YFDLGLPNRDATDDKVTIESAEATLK	NH2-YFDLGLPNRDATDDKVTIESAEATLK-COOH			SRM32.mgf	SRM32.52229.52229.4	52229	9460.76	721.366	4+	4+	2881.43	0	0.643809	0				100	Confident
16.3.5	Ma04_t24900.1	YFDLGLPNRDATDDKVTIESAEATLK	NH2-YFDLGLPNRDATDDKVTIESAEATLK-COOH			SRM32.mgf	SRM32.52014.52014.4	52014	9460.76	721.366	4+	4+	2881.43	0	0.643809	0				100	Confident
16.3.6	Ma04_t24900.1	YFDLGLPNRDATDDKVTIESAEATLK	NH2-YFDLGLPNRDATDDKVTIESAEATLK-COOH			SRM12.mgf	SRM12.52422.52422.4	52422	9460.76	721.366	4+	4+	2881.43	0	0.643809	0				98.7013	Doubtful
16.3.7	Ma04_t24900.1	YFDLGLPNRDATDDKVTIESAEATLK	NH2-YFDLGLPNRDATDDKVTIESAEATLK-COOH			SRM12.mgf	SRM12.52634.52634.4	52634	9460.76	721.366	4+	4+	2881.43	0	0.643809	0				100	Confident
16.3.8	Ma04_t24900.1	YFDLGLPNRDATDDKVTIESAEATLK	NH2-YFDLGLPNRDATDDKVTIESAEATLK-COOH			SRM01.mgf	SRM01.53497.53497.4	53497	9460.76	721.366	4+	4+	2881.43	0	0.643809	0				100	Confident
16.3.9	Ma04_t24900.1	YFDLGLPNRDATDDKVTIESAEATLK	NH2-YFDLGLPNRDATDDKVTIESAEATLK-COOH			SRM01.mgf	SRM01.53698.53698.4	53698	9460.76	721.366	4+	4+	2881.43	0	0.643809	0				100	Confident
16.3.10	Ma04_t24900.1	YFDLGLPNRDATDDKVTIESAEATLK	NH2-YFDLGLPNRDATDDKVTIESAEATLK-COOH			SRM15.mgf	SRM15.50562.50562.4	50562	9460.76	721.366	4+	4+	2881.43	0	0.643809	0				100	Confident
16.3.11	Ma04_t24900.1	YFDLGLPNRDATDDKVTIESAEATLK	NH2-YFDLGLPNRDATDDKVTIESAEATLK-COOH			SRM15.mgf	SRM15.50762.50762.4	50762	9460.76	721.366	4+	4+	2881.43	0	0.643809	0				93.5065	Doubtful
16.4	Ma04_t24900.1	DATDDKVTIESAEATLK	NR	YN				1	2	99.3231	0	Doubtful
	Protein(s)	Sequence	Modified Sequence	Variable Modifications	Fixed Modifications	Spectrum File	Spectrum Title	Spectrum Scan Number	RT	m/z	Measured Charge	Identification Charge	Theoretical Mass	Isotope Number	Precursor m/z Error [ppm]	Decoy	Localization Confidence	Probabilistic PTM score	D-score	Confidence [%]	Validation
16.4.1	Ma04_t24900.1	DATDDKVTIESAEATLK	NH2-DATDDKVTIESAEATLK-COOH			SRM27.mgf	SRM27.15937.15937.3	15937	3693.82	602.971	3+	3+	1805.89	0	1.44349	0				100	Doubtful
16.5	Ma04_t24900.1	NIVNGTVFREPIICK	IR	NV		Carbamidomethylation of C (14)		6	8	99.3231	0	Confident
	Protein(s)	Sequence	Modified Sequence	Variable Modifications	Fixed Modifications	Spectrum File	Spectrum Title	Spectrum Scan Number	RT	m/z	Measured Charge	Identification Charge	Theoretical Mass	Isotope Number	Precursor m/z Error [ppm]	Decoy	Localization Confidence	Probabilistic PTM score	D-score	Confidence [%]	Validation
16.5.1	Ma04_t24900.1	NIVNGTVFREPIICK	NH2-NIVNGTVFREPIIC<cmm>K-COOH		Carbamidomethylation of C(14)	SRM27.mgf	SRM27.20948.20948.3	20948	4550.98	587.322	3+	3+	1758.95	0	-0.905057	0				77.0186	Confident
16.5.2	Ma04_t24900.1	NIVNGTVFREPIICK	NH2-NIVNGTVFREPIIC<cmm>K-COOH		Carbamidomethylation of C(14)	SRM27.mgf	SRM27.21135.21135.3	21135	4550.98	587.322	3+	3+	1758.95	0	-0.905057	0				96.2733	Confident
16.5.3	Ma04_t24900.1	NIVNGTVFREPIICK	NH2-NIVNGTVFREPIIC<cmm>K-COOH		Carbamidomethylation of C(14)	SRM22.mgf	SRM22.20731.20731.3	20731	4550.98	587.322	3+	3+	1758.95	0	-0.905057	0				81.4286	Confident
16.5.4	Ma04_t24900.1	NIVNGTVFREPIICK	NH2-NIVNGTVFREPIIC<cmm>K-COOH		Carbamidomethylation of C(14)	SRM32.mgf	SRM32.20479.20479.3	20479	4550.98	587.322	3+	3+	1758.95	0	-0.905057	0				95.4064	Confident
16.5.5	Ma04_t24900.1	NIVNGTVFREPIICK	NH2-NIVNGTVFREPIIC<cmm>K-COOH		Carbamidomethylation of C(14)	SRM12.mgf	SRM12.21437.21437.3	21437	4550.98	587.322	3+	3+	1758.95	0	-0.905057	0				88.4354	Confident
16.5.6	Ma04_t24900.1	NIVNGTVFREPIICK	NH2-NIVNGTVFREPIIC<cmm>K-COOH		Carbamidomethylation of C(14)	SRM01.mgf	SRM01.22661.22661.3	22661	4550.98	587.322	3+	3+	1758.95	0	-0.905057	0				100	Confident
16.6	Ma04_t24900.1	LVDFTQKLEEACVGTVESGK	TR	MT		Carbamidomethylation of C (12)		16	19	99.3231	0	Confident
	Protein(s)	Sequence	Modified Sequence	Variable Modifications	Fixed Modifications	Spectrum File	Spectrum Title	Spectrum Scan Number	RT	m/z	Measured Charge	Identification Charge	Theoretical Mass	Isotope Number	Precursor m/z Error [ppm]	Decoy	Localization Confidence	Probabilistic PTM score	D-score	Confidence [%]	Validation
16.6.1	Ma04_t24900.1	LVDFTQKLEEACVGTVESGK	NH2-LVDFTQKLEEAC<cmm>VGTVESGK-COOH		Carbamidomethylation of C(12)	SRM27.mgf	SRM27.40363.40363.3	40363	7653.97	737.372	3+	3+	2209.09	0	0.797434	0				100	Confident
16.6.2	Ma04_t24900.1	LVDFTQKLEEACVGTVESGK	NH2-LVDFTQKLEEAC<cmm>VGTVESGK-COOH		Carbamidomethylation of C(12)	SRM27.mgf	SRM27.40168.40168.3	40168	7653.97	737.372	3+	3+	2209.09	0	0.797434	0				100	Doubtful
16.6.3	Ma04_t24900.1	LVDFTQKLEEACVGTVESGK	NH2-LVDFTQKLEEAC<cmm>VGTVESGK-COOH		Carbamidomethylation of C(12)	SRM27.mgf	SRM27.40554.40554.3	40554	7653.97	737.372	3+	3+	2209.09	0	0.797434	0				100	Confident
16.6.4	Ma04_t24900.1	LVDFTQKLEEACVGTVESGK	NH2-LVDFTQKLEEAC<cmm>VGTVESGK-COOH		Carbamidomethylation of C(12)	SRM27.mgf	SRM27.40151.40151.3	40151	7653.97	737.372	3+	3+	2209.09	0	0.797434	0				62.7329	Doubtful
16.6.5	Ma04_t24900.1	LVDFTQKLEEACVGTVESGK	NH2-LVDFTQKLEEAC<cmm>VGTVESGK-COOH		Carbamidomethylation of C(12)	SRM22.mgf	SRM22.39683.39683.3	39683	7653.97	737.372	3+	3+	2209.09	0	0.797434	0				100	Doubtful
16.6.6	Ma04_t24900.1	LVDFTQKLEEACVGTVESGK	NH2-LVDFTQKLEEAC<cmm>VGTVESGK-COOH		Carbamidomethylation of C(12)	SRM22.mgf	SRM22.39875.39875.3	39875	7653.97	737.372	3+	3+	2209.09	0	0.797434	0				100	Confident
16.6.7	Ma04_t24900.1	LVDFTQKLEEACVGTVESGK	NH2-LVDFTQKLEEAC<cmm>VGTVESGK-COOH		Carbamidomethylation of C(12)	SRM32.mgf	SRM32.39809.39809.3	39809	7653.97	737.372	3+	3+	2209.09	0	0.797434	0				100	Confident
16.6.8	Ma04_t24900.1	LVDFTQKLEEACVGTVESGK	NH2-LVDFTQKLEEAC<cmm>VGTVESGK-COOH		Carbamidomethylation of C(12)	SRM32.mgf	SRM32.39610.39610.3	39610	7653.97	737.372	3+	3+	2209.09	0	0.797434	0				67.8445	Doubtful
16.6.9	Ma04_t24900.1	LVDFTQKLEEACVGTVESGK	NH2-LVDFTQKLEEAC<cmm>VGTVESGK-COOH		Carbamidomethylation of C(12)	SRM32.mgf	SRM32.40001.40001.3	40001	7653.97	737.372	3+	3+	2209.09	0	0.797434	0				100	Confident
16.6.10	Ma04_t24900.1	LVDFTQKLEEACVGTVESGK	NH2-LVDFTQKLEEAC<cmm>VGTVESGK-COOH		Carbamidomethylation of C(12)	SRM12.mgf	SRM12.40551.40551.3	40551	7653.97	737.372	3+	3+	2209.09	0	0.797434	0				100	Confident
16.6.11	Ma04_t24900.1	LVDFTQKLEEACVGTVESGK	NH2-LVDFTQKLEEAC<cmm>VGTVESGK-COOH		Carbamidomethylation of C(12)	SRM12.mgf	SRM12.40763.40763.3	40763	7653.97	737.372	3+	3+	2209.09	0	0.797434	0				100	Confident
16.6.12	Ma04_t24900.1	LVDFTQKLEEACVGTVESGK	NH2-LVDFTQKLEEAC<cmm>VGTVESGK-COOH		Carbamidomethylation of C(12)	SRM12.mgf	SRM12.40355.40355.3	40355	7653.97	737.372	3+	3+	2209.09	0	0.797434	0				100	Doubtful
16.6.13	Ma04_t24900.1	LVDFTQKLEEACVGTVESGK	NH2-LVDFTQKLEEAC<cmm>VGTVESGK-COOH		Carbamidomethylation of C(12)	SRM01.mgf	SRM01.41636.41636.3	41636	7653.97	737.372	3+	3+	2209.09	0	0.797434	0				78.9116	Doubtful
16.6.14	Ma04_t24900.1	LVDFTQKLEEACVGTVESGK	NH2-LVDFTQKLEEAC<cmm>VGTVESGK-COOH		Carbamidomethylation of C(12)	SRM01.mgf	SRM01.41838.41838.3	41838	7653.97	737.372	3+	3+	2209.09	0	0.797434	0				100	Confident
16.6.15	Ma04_t24900.1	LVDFTQKLEEACVGTVESGK	NH2-LVDFTQKLEEAC<cmm>VGTVESGK-COOH		Carbamidomethylation of C(12)	SRM15.mgf	SRM15.39160.39160.3	39160	7653.97	737.372	3+	3+	2209.09	0	0.797434	0				100	Confident
16.6.16	Ma04_t24900.1	LVDFTQKLEEACVGTVESGK	NH2-LVDFTQKLEEAC<cmm>VGTVESGK-COOH		Carbamidomethylation of C(12)	SRM15.mgf	SRM15.39338.39338.3	39338	7653.97	737.372	3+	3+	2209.09	0	0.797434	0				81.5884	Doubtful
16.7	Ma04_t00870.1; Ma04_t00870.2; Ma04_t24900.1	GGETSTNSIASIFAWSR	QK; QK; QK	GL; GL; GL				12	14	99.3231	0	Confident
	Protein(s)	Sequence	Modified Sequence	Variable Modifications	Fixed Modifications	Spectrum File	Spectrum Title	Spectrum Scan Number	RT	m/z	Measured Charge	Identification Charge	Theoretical Mass	Isotope Number	Precursor m/z Error [ppm]	Decoy	Localization Confidence	Probabilistic PTM score	D-score	Confidence [%]	Validation
16.7.1	Ma04_t00870.1, Ma04_t00870.2, Ma04_t24900.1	GGETSTNSIASIFAWSR	NH2-GGETSTNSIASIFAWSR-COOH			SRM27.mgf	SRM27.56655.56655.2	56655	10027.9	892.433	2+	2+	1782.85	0	-1.55309	0				100	Confident
16.7.2	Ma04_t00870.1, Ma04_t00870.2, Ma04_t24900.1	GGETSTNSIASIFAWSR	NH2-GGETSTNSIASIFAWSR-COOH			SRM27.mgf	SRM27.56715.56715.3	56715	10026.2	595.292	3+	3+	1782.85	0	-0.411454	0				100	Confident
16.7.3	Ma04_t00870.1, Ma04_t00870.2, Ma04_t24900.1	GGETSTNSIASIFAWSR	NH2-GGETSTNSIASIFAWSR-COOH			SRM22.mgf	SRM22.55262.55262.2	55262	10027.9	892.433	2+	2+	1782.85	0	-1.55309	0				100	Confident
16.7.4	Ma04_t00870.1, Ma04_t00870.2, Ma04_t24900.1	GGETSTNSIASIFAWSR	NH2-GGETSTNSIASIFAWSR-COOH			SRM22.mgf	SRM22.55104.55104.3	55104	10026.2	595.292	3+	3+	1782.85	0	-0.411454	0				77.6978	Doubtful
16.7.5	Ma04_t00870.1, Ma04_t00870.2, Ma04_t24900.1	GGETSTNSIASIFAWSR	NH2-GGETSTNSIASIFAWSR-COOH			SRM32.mgf	SRM32.56050.56050.2	56050	10027.9	892.433	2+	2+	1782.85	0	-1.55309	0				100	Confident
16.7.6	Ma04_t00870.1, Ma04_t00870.2, Ma04_t24900.1	GGETSTNSIASIFAWSR	NH2-GGETSTNSIASIFAWSR-COOH			SRM32.mgf	SRM32.56076.56076.3	56076	10026.2	595.292	3+	3+	1782.85	0	-0.411454	0				99.6466	Confident
16.7.7	Ma04_t00870.1, Ma04_t00870.2, Ma04_t24900.1	GGETSTNSIASIFAWSR	NH2-GGETSTNSIASIFAWSR-COOH			SRM12.mgf	SRM12.56257.56257.3	56257	10026.2	595.292	3+	3+	1782.85	0	-0.411454	0				96.7105	Doubtful
16.7.8	Ma04_t00870.1, Ma04_t00870.2, Ma04_t24900.1	GGETSTNSIASIFAWSR	NH2-GGETSTNSIASIFAWSR-COOH			SRM12.mgf	SRM12.56435.56435.2	56435	10027.9	892.433	2+	2+	1782.85	0	-1.55309	0				100	Confident
16.7.9	Ma04_t00870.1, Ma04_t00870.2, Ma04_t24900.1	GGETSTNSIASIFAWSR	NH2-GGETSTNSIASIFAWSR-COOH			SRM01.mgf	SRM01.57372.57372.3	57372	10026.2	595.292	3+	3+	1782.85	0	-0.411454	0				87.0748	Confident
16.7.10	Ma04_t00870.1, Ma04_t00870.2, Ma04_t24900.1	GGETSTNSIASIFAWSR	NH2-GGETSTNSIASIFAWSR-COOH			SRM01.mgf	SRM01.57484.57484.2	57484	10027.9	892.433	2+	2+	1782.85	0	-1.55309	0				99.6678	Confident
16.7.11	Ma04_t00870.1, Ma04_t00870.2, Ma04_t24900.1	GGETSTNSIASIFAWSR	NH2-GGETSTNSIASIFAWSR-COOH			SRM15.mgf	SRM15.54431.54431.3	54431	10026.2	595.292	3+	3+	1782.85	0	-0.411454	0				84.4765	Doubtful
16.7.12	Ma04_t00870.1, Ma04_t00870.2, Ma04_t24900.1	GGETSTNSIASIFAWSR	NH2-GGETSTNSIASIFAWSR-COOH			SRM15.mgf	SRM15.54382.54382.2	54382	10027.9	892.433	2+	2+	1782.85	0	-1.55309	0				100	Confident
16.8	Ma04_t00870.1; Ma04_t00870.2; Ma04_t24900.1	LVPGWTKPICIGR	PR; PR; PR	HA; HA; HA		Carbamidomethylation of C (10)		12	14	99.3231	0	Confident
	Protein(s)	Sequence	Modified Sequence	Variable Modifications	Fixed Modifications	Spectrum File	Spectrum Title	Spectrum Scan Number	RT	m/z	Measured Charge	Identification Charge	Theoretical Mass	Isotope Number	Precursor m/z Error [ppm]	Decoy	Localization Confidence	Probabilistic PTM score	D-score	Confidence [%]	Validation
16.8.1	Ma04_t00870.1, Ma04_t00870.2, Ma04_t24900.1	LVPGWTKPICIGR	NH2-LVPGWTKPIC<cmm>IGR-COOH		Carbamidomethylation of C(10)	SRM27.mgf	SRM27.17094.17094.3	17094	3854.65	499.618	3+	3+	1495.83	0	-0.427939	0				100	Confident
16.8.2	Ma04_t00870.1, Ma04_t00870.2, Ma04_t24900.1	LVPGWTKPICIGR	NH2-LVPGWTKPIC<cmm>IGR-COOH		Carbamidomethylation of C(10)	SRM27.mgf	SRM27.17284.17284.3	17284	3921.93	499.618	3+	3+	1495.83	0	-0.403285	0				100	Confident
16.8.3	Ma04_t00870.1, Ma04_t00870.2, Ma04_t24900.1	LVPGWTKPICIGR	NH2-LVPGWTKPIC<cmm>IGR-COOH		Carbamidomethylation of C(10)	SRM22.mgf	SRM22.16876.16876.3	16876	3921.93	499.618	3+	3+	1495.83	0	-0.403285	0				100	Confident
16.8.4	Ma04_t00870.1, Ma04_t00870.2, Ma04_t24900.1	LVPGWTKPICIGR	NH2-LVPGWTKPIC<cmm>IGR-COOH		Carbamidomethylation of C(10)	SRM22.mgf	SRM22.17072.17072.3	17072	3921.93	499.618	3+	3+	1495.83	0	-0.403285	0				100	Confident
16.8.5	Ma04_t00870.1, Ma04_t00870.2, Ma04_t24900.1	LVPGWTKPICIGR	NH2-LVPGWTKPIC<cmm>IGR-COOH		Carbamidomethylation of C(10)	SRM32.mgf	SRM32.16559.16559.3	16559	3854.65	499.618	3+	3+	1495.83	0	-0.427939	0				100	Confident
16.8.6	Ma04_t00870.1, Ma04_t00870.2, Ma04_t24900.1	LVPGWTKPICIGR	NH2-LVPGWTKPIC<cmm>IGR-COOH		Carbamidomethylation of C(10)	SRM32.mgf	SRM32.16766.16766.3	16766	3921.93	499.618	3+	3+	1495.83	0	-0.403285	0				100	Confident
16.8.7	Ma04_t00870.1, Ma04_t00870.2, Ma04_t24900.1	LVPGWTKPICIGR	NH2-LVPGWTKPIC<cmm>IGR-COOH		Carbamidomethylation of C(10)	SRM12.mgf	SRM12.17464.17464.3	17464	3921.93	499.618	3+	3+	1495.83	0	-0.403285	0				100	Confident
16.8.8	Ma04_t00870.1, Ma04_t00870.2, Ma04_t24900.1	LVPGWTKPICIGR	NH2-LVPGWTKPIC<cmm>IGR-COOH		Carbamidomethylation of C(10)	SRM12.mgf	SRM12.17670.17670.3	17670	3921.93	499.618	3+	3+	1495.83	0	-0.403285	0				100	Confident
16.8.9	Ma04_t00870.1, Ma04_t00870.2, Ma04_t24900.1	LVPGWTKPICIGR	NH2-LVPGWTKPIC<cmm>IGR-COOH		Carbamidomethylation of C(10)	SRM01.mgf	SRM01.18427.18427.3	18427	3921.93	499.618	3+	3+	1495.83	0	-0.403285	0				100	Confident
16.8.10	Ma04_t00870.1, Ma04_t00870.2, Ma04_t24900.1	LVPGWTKPICIGR	NH2-LVPGWTKPIC<cmm>IGR-COOH		Carbamidomethylation of C(10)	SRM01.mgf	SRM01.18632.18632.3	18632	3921.93	499.618	3+	3+	1495.83	0	-0.403285	0				100	Confident
16.8.11	Ma04_t00870.1, Ma04_t00870.2, Ma04_t24900.1	LVPGWTKPICIGR	NH2-LVPGWTKPIC<cmm>IGR-COOH		Carbamidomethylation of C(10)	SRM15.mgf	SRM15.17055.17055.3	17055	3921.93	499.618	3+	3+	1495.83	0	-0.403285	0				100	Confident
16.8.12	Ma04_t00870.1, Ma04_t00870.2, Ma04_t24900.1	LVPGWTKPICIGR	NH2-LVPGWTKPIC<cmm>IGR-COOH		Carbamidomethylation of C(10)	SRM15.mgf	SRM15.17248.17248.3	17248	3921.93	499.618	3+	3+	1495.83	0	-0.403285	0				100	Confident
16.9	Ma04_t00870.1; Ma04_t00870.2; Ma04_t24900.1	DLALLIHGSSVTR	TK; TK; TK	AQ; AQ; AQ				18	27	99.3231	0	Confident
	Protein(s)	Sequence	Modified Sequence	Variable Modifications	Fixed Modifications	Spectrum File	Spectrum Title	Spectrum Scan Number	RT	m/z	Measured Charge	Identification Charge	Theoretical Mass	Isotope Number	Precursor m/z Error [ppm]	Decoy	Localization Confidence	Probabilistic PTM score	D-score	Confidence [%]	Validation
16.9.1	Ma04_t00870.1, Ma04_t00870.2, Ma04_t24900.1	DLALLIHGSSVTR	NH2-DLALLIHGSSVTR-COOH			SRM27.mgf	SRM27.17121.17121.2	17121	3876.07	691.393	2+	2+	1380.77	0	-0.163726	0				87.0968	Confident
16.9.2	Ma04_t00870.1, Ma04_t00870.2, Ma04_t24900.1	DLALLIHGSSVTR	NH2-DLALLIHGSSVTR-COOH			SRM27.mgf	SRM27.16935.16935.2	16935	3876.07	691.393	2+	2+	1380.77	0	-0.163726	0				99.6416	Confident
16.9.3	Ma04_t00870.1, Ma04_t00870.2, Ma04_t24900.1	DLALLIHGSSVTR	NH2-DLALLIHGSSVTR-COOH			SRM27.mgf	SRM27.16956.16956.3	16956	3845.99	461.265	3+	3+	1380.77	0	-0.235731	0				100	Confident
16.9.4	Ma04_t00870.1, Ma04_t00870.2, Ma04_t24900.1	DLALLIHGSSVTR	NH2-DLALLIHGSSVTR-COOH			SRM27.mgf	SRM27.17142.17142.3	17142	3845.99	461.265	3+	3+	1380.77	0	-0.235731	0				96.2733	Confident
16.9.5	Ma04_t00870.1, Ma04_t00870.2, Ma04_t24900.1	DLALLIHGSSVTR	NH2-DLALLIHGSSVTR-COOH			SRM22.mgf	SRM22.16701.16701.3	16701	3845.99	461.265	3+	3+	1380.77	0	-0.235731	0				100	Confident
16.9.6	Ma04_t00870.1, Ma04_t00870.2, Ma04_t24900.1	DLALLIHGSSVTR	NH2-DLALLIHGSSVTR-COOH			SRM32.mgf	SRM32.16475.16475.3	16475	3845.99	461.265	3+	3+	1380.77	0	-0.235731	0				100	Confident
16.9.7	Ma04_t00870.1, Ma04_t00870.2, Ma04_t24900.1	DLALLIHGSSVTR	NH2-DLALLIHGSSVTR-COOH			SRM32.mgf	SRM32.16568.16568.2	16568	3876.07	691.393	2+	2+	1380.77	0	-0.163726	0				98.9247	Confident
16.9.8	Ma04_t00870.1, Ma04_t00870.2, Ma04_t24900.1	DLALLIHGSSVTR	NH2-DLALLIHGSSVTR-COOH			SRM32.mgf	SRM32.16370.16370.2	16370	3876.07	691.393	2+	2+	1380.77	0	-0.163726	0				76.7918	Confident
16.9.9	Ma04_t00870.1, Ma04_t00870.2, Ma04_t24900.1	DLALLIHGSSVTR	NH2-DLALLIHGSSVTR-COOH			SRM32.mgf	SRM32.16883.16883.3	16883	3845.99	461.265	3+	3+	1380.77	0	-0.235731	0				68.3099	Doubtful
16.9.10	Ma04_t00870.1, Ma04_t00870.2, Ma04_t24900.1	DLALLIHGSSVTR	NH2-DLALLIHGSSVTR-COOH			SRM32.mgf	SRM32.16680.16680.3	16680	3845.99	461.265	3+	3+	1380.77	0	-0.235731	0				99.6466	Confident
16.9.11	Ma04_t00870.1, Ma04_t00870.2, Ma04_t24900.1	DLALLIHGSSVTR	NH2-DLALLIHGSSVTR-COOH			SRM12.mgf	SRM12.17267.17267.3	17267	3845.99	461.265	3+	3+	1380.77	0	-0.235731	0				100	Confident
16.9.12	Ma04_t00870.1, Ma04_t00870.2, Ma04_t24900.1	DLALLIHGSSVTR	NH2-DLALLIHGSSVTR-COOH			SRM12.mgf	SRM12.17457.17457.3	17457	3845.99	461.265	3+	3+	1380.77	0	-0.235731	0				99.3197	Confident
16.9.13	Ma04_t00870.1, Ma04_t00870.2, Ma04_t24900.1	DLALLIHGSSVTR	NH2-DLALLIHGSSVTR-COOH			SRM01.mgf	SRM01.18121.18121.3	18121	3845.99	461.265	3+	3+	1380.77	0	-0.235731	0				93.1973	Confident
16.9.14	Ma04_t00870.1, Ma04_t00870.2, Ma04_t24900.1	DLALLIHGSSVTR	NH2-DLALLIHGSSVTR-COOH			SRM01.mgf	SRM01.18314.18314.3	18314	3845.99	461.265	3+	3+	1380.77	0	-0.235731	0				89.1156	Confident
16.9.15	Ma04_t00870.1, Ma04_t00870.2, Ma04_t24900.1	DLALLIHGSSVTR	NH2-DLALLIHGSSVTR-COOH			SRM01.mgf	SRM01.17925.17925.3	17925	3845.99	461.265	3+	3+	1380.77	0	-0.235731	0				68.4211	Confident
16.9.16	Ma04_t00870.1, Ma04_t00870.2, Ma04_t24900.1	DLALLIHGSSVTR	NH2-DLALLIHGSSVTR-COOH			SRM15.mgf	SRM15.16811.16811.2	16811	3876.07	691.393	2+	2+	1380.77	0	-0.163726	0				97.8495	Confident
16.9.17	Ma04_t00870.1, Ma04_t00870.2, Ma04_t24900.1	DLALLIHGSSVTR	NH2-DLALLIHGSSVTR-COOH			SRM15.mgf	SRM15.17005.17005.3	17005	3845.99	461.265	3+	3+	1380.77	0	-0.235731	0				99.639	Confident
16.9.18	Ma04_t00870.1, Ma04_t00870.2, Ma04_t24900.1	DLALLIHGSSVTR	NH2-DLALLIHGSSVTR-COOH			SRM15.mgf	SRM15.16828.16828.3	16828	3845.99	461.265	3+	3+	1380.77	0	-0.235731	0				99.639	Confident
16.1	Ma04_t00870.1; Ma04_t00870.2; Ma04_t24900.1	AQYLNTEEFIDAVASELR	TR; TR; TR	AR; AR; AR				9	10	99.3231	0	Confident
	Protein(s)	Sequence	Modified Sequence	Variable Modifications	Fixed Modifications	Spectrum File	Spectrum Title	Spectrum Scan Number	RT	m/z	Measured Charge	Identification Charge	Theoretical Mass	Isotope Number	Precursor m/z Error [ppm]	Decoy	Localization Confidence	Probabilistic PTM score	D-score	Confidence [%]	Validation
16.10.1	Ma04_t00870.1, Ma04_t00870.2, Ma04_t24900.1	AQYLNTEEFIDAVASELR	NH2-AQYLNTEEFIDAVASELR-COOH			SRM27.mgf	SRM27.77336.77336.3	77336	13055.4	690.344	3+	3+	2068.01	0	-0.215555	0				100	Confident
16.10.2	Ma04_t00870.1, Ma04_t00870.2, Ma04_t24900.1	AQYLNTEEFIDAVASELR	NH2-AQYLNTEEFIDAVASELR-COOH			SRM22.mgf	SRM22.74576.74576.3	74576	13055.4	690.344	3+	3+	2068.01	0	-0.215555	0				100	Confident
16.10.3	Ma04_t00870.1, Ma04_t00870.2, Ma04_t24900.1	AQYLNTEEFIDAVASELR	NH2-AQYLNTEEFIDAVASELR-COOH			SRM22.mgf	SRM22.74623.74623.2	74623	13054.5	1035.01	2+	2+	2068.01	0	-0.134415	0				100	Confident
16.10.4	Ma04_t00870.1, Ma04_t00870.2, Ma04_t24900.1	AQYLNTEEFIDAVASELR	NH2-AQYLNTEEFIDAVASELR-COOH			SRM32.mgf	SRM32.76566.76566.2	76566	13054.5	1035.01	2+	2+	2068.01	0	-0.134415	0				100	Confident
16.10.5	Ma04_t00870.1, Ma04_t00870.2, Ma04_t24900.1	AQYLNTEEFIDAVASELR	NH2-AQYLNTEEFIDAVASELR-COOH			SRM32.mgf	SRM32.76599.76599.3	76599	13055.4	690.344	3+	3+	2068.01	0	-0.215555	0				100	Confident
16.10.6	Ma04_t00870.1, Ma04_t00870.2, Ma04_t24900.1	AQYLNTEEFIDAVASELR	NH2-AQYLNTEEFIDAVASELR-COOH			SRM12.mgf	SRM12.76809.76809.2	76809	13054.5	1035.01	2+	2+	2068.01	0	-0.134415	0				100	Confident
16.10.7	Ma04_t00870.1, Ma04_t00870.2, Ma04_t24900.1	AQYLNTEEFIDAVASELR	NH2-AQYLNTEEFIDAVASELR-COOH			SRM01.mgf	SRM01.77961.77961.2	77961	13054.5	1035.01	2+	2+	2068.01	0	-0.134415	0				99.6678	Confident
16.10.8	Ma04_t00870.1, Ma04_t00870.2, Ma04_t24900.1	AQYLNTEEFIDAVASELR	NH2-AQYLNTEEFIDAVASELR-COOH			SRM01.mgf	SRM01.77985.77985.3	77985	13055.4	690.344	3+	3+	2068.01	0	-0.215555	0				100	Confident
16.10.9	Ma04_t00870.1, Ma04_t00870.2, Ma04_t24900.1	AQYLNTEEFIDAVASELR	NH2-AQYLNTEEFIDAVASELR-COOH			SRM15.mgf	SRM15.73948.73948.2	73948	13054.5	1035.01	2+	2+	2068.01	0	-0.134415	0				100	Confident
17	Ma01_t13140.1		16.6112	100	11.56	0.00170068					Related Proteins	Ma03_t11010.1, Ma07_t06630.1, Ma09_t29610.1	Ma01_t13140.1, Ma03_t11010.1, Ma07_t06630.1, Ma09_t29610.1	2	2	0	2	3	97.0414	0	Doubtful
	Protein(s)	Sequence	AAs Before	AAs After	Variable Modifications	Fixed Modifications	Localization Confidence	#Validated PSMs	#PSMs	Confidence [%]	Decoy	Validation
17.1	Ma01_t13140.1; Ma03_t11010.1; Ma07_t06630.1; Ma09_t29610.1	SWTGTIIGPHNTVHEGR	MR; MR; MR; MR	IY; IY; IY; IY				1	2	99.3231	0	Confident
	Protein(s)	Sequence	Modified Sequence	Variable Modifications	Fixed Modifications	Spectrum File	Spectrum Title	Spectrum Scan Number	RT	m/z	Measured Charge	Identification Charge	Theoretical Mass	Isotope Number	Precursor m/z Error [ppm]	Decoy	Localization Confidence	Probabilistic PTM score	D-score	Confidence [%]	Validation
17.1.1	Ma01_t13140.1, Ma03_t11010.1, Ma07_t06630.1, Ma09_t29610.1	SWTGTIIGPHNTVHEGR	NH2-SWTGTIIGPHNTVHEGR-COOH			SRM01.mgf	SRM01.5002.5002.4	5002	1915.47	466.238	4+	4+	1860.92	0	0.0843395	0				100	Confident
17.2	Ma01_t13140.1; Ma03_t11010.1; Ma03_t16810.1; Ma07_t06630.1; Ma09_t29610.1; Ma09_t30310.1; Ma10_t25950.1	LLEELERGEK	FR; FR; FR; FR; FR; FR; FR	GI; GX; GI; GI; GI; GI; GI				1	1	84.4706	0	Confident
	Protein(s)	Sequence	Modified Sequence	Variable Modifications	Fixed Modifications	Spectrum File	Spectrum Title	Spectrum Scan Number	RT	m/z	Measured Charge	Identification Charge	Theoretical Mass	Isotope Number	Precursor m/z Error [ppm]	Decoy	Localization Confidence	Probabilistic PTM score	D-score	Confidence [%]	Validation
17.2.1	Ma01_t13140.1, Ma03_t11010.1, Ma03_t16810.1, Ma07_t06630.1, Ma09_t29610.1, Ma09_t30310.1, Ma10_t25950.1	LLEELERGEK	NH2-LLEELERGEK-COOH			SRM12.mgf	SRM12.3735.3735.3	3735	1767.19	405.891	3+	3+	1214.65	0	-0.513604	0				97.2789	Confident
18	Ma04_t03830.1		44.5452	100	4.02	0.00837521					Related Proteins	Ma07_t17870.1, Ma11_t10870.1	Ma04_t03830.1, Ma07_t17870.1, Ma11_t10870.1	2	8	0	12	19	99.8175	0	Doubtful
	Protein(s)	Sequence	AAs Before	AAs After	Variable Modifications	Fixed Modifications	Localization Confidence	#Validated PSMs	#PSMs	Confidence [%]	Decoy	Validation
18.1	Ma04_t03830.1; Ma07_t17870.1; Ma11_t10870.1	VVSSAIIDKYIGESAR	LK; LK; LK	LI; LI; LI				11	11	99.3231	0	Confident
	Protein(s)	Sequence	Modified Sequence	Variable Modifications	Fixed Modifications	Spectrum File	Spectrum Title	Spectrum Scan Number	RT	m/z	Measured Charge	Identification Charge	Theoretical Mass	Isotope Number	Precursor m/z Error [ppm]	Decoy	Localization Confidence	Probabilistic PTM score	D-score	Confidence [%]	Validation
18.1.1	Ma04_t03830.1, Ma07_t17870.1, Ma11_t10870.1	VVSSAIIDKYIGESAR	NH2-VVSSAIIDKYIGESAR-COOH			SRM27.mgf	SRM27.24709.24709.3	24709	5071.41	569.981	3+	3+	1706.92	0	-0.176073	0				100	Confident
18.1.2	Ma04_t03830.1, Ma07_t17870.1, Ma11_t10870.1	VVSSAIIDKYIGESAR	NH2-VVSSAIIDKYIGESAR-COOH			SRM27.mgf	SRM27.24513.24513.3	24513	5071.41	569.981	3+	3+	1706.92	0	-0.176073	0				100	Confident
18.1.3	Ma04_t03830.1, Ma07_t17870.1, Ma11_t10870.1	VVSSAIIDKYIGESAR	NH2-VVSSAIIDKYIGESAR-COOH			SRM22.mgf	SRM22.24112.24112.3	24112	5071.41	569.981	3+	3+	1706.92	0	-0.176073	0				100	Confident
18.1.4	Ma04_t03830.1, Ma07_t17870.1, Ma11_t10870.1	VVSSAIIDKYIGESAR	NH2-VVSSAIIDKYIGESAR-COOH			SRM32.mgf	SRM32.23983.23983.3	23983	5071.41	569.981	3+	3+	1706.92	0	-0.176073	0				100	Confident
18.1.5	Ma04_t03830.1, Ma07_t17870.1, Ma11_t10870.1	VVSSAIIDKYIGESAR	NH2-VVSSAIIDKYIGESAR-COOH			SRM32.mgf	SRM32.24172.24172.3	24172	5071.41	569.981	3+	3+	1706.92	0	-0.176073	0				69.9647	Doubtful
18.1.6	Ma04_t03830.1, Ma07_t17870.1, Ma11_t10870.1	VVSSAIIDKYIGESAR	NH2-VVSSAIIDKYIGESAR-COOH			SRM12.mgf	SRM12.24710.24710.3	24710	5071.41	569.981	3+	3+	1706.92	0	-0.176073	0				100	Confident
18.1.7	Ma04_t03830.1, Ma07_t17870.1, Ma11_t10870.1	VVSSAIIDKYIGESAR	NH2-VVSSAIIDKYIGESAR-COOH			SRM12.mgf	SRM12.24905.24905.3	24905	5071.41	569.981	3+	3+	1706.92	0	-0.176073	0				100	Confident
18.1.8	Ma04_t03830.1, Ma07_t17870.1, Ma11_t10870.1	VVSSAIIDKYIGESAR	NH2-VVSSAIIDKYIGESAR-COOH			SRM01.mgf	SRM01.25993.25993.3	25993	5071.41	569.981	3+	3+	1706.92	0	-0.176073	0				100	Confident
18.1.9	Ma04_t03830.1, Ma07_t17870.1, Ma11_t10870.1	VVSSAIIDKYIGESAR	NH2-VVSSAIIDKYIGESAR-COOH			SRM01.mgf	SRM01.26176.26176.3	26176	5071.41	569.981	3+	3+	1706.92	0	-0.176073	0				100	Confident
18.1.10	Ma04_t03830.1, Ma07_t17870.1, Ma11_t10870.1	VVSSAIIDKYIGESAR	NH2-VVSSAIIDKYIGESAR-COOH			SRM15.mgf	SRM15.24302.24302.3	24302	5071.41	569.981	3+	3+	1706.92	0	-0.176073	0				100	Confident
18.1.11	Ma04_t03830.1, Ma07_t17870.1, Ma11_t10870.1	VVSSAIIDKYIGESAR	NH2-VVSSAIIDKYIGESAR-COOH			SRM15.mgf	SRM15.24469.24469.3	24469	5071.41	569.981	3+	3+	1706.92	0	-0.176073	0				99.639	Confident
18.2	Ma03_t04440.1; Ma04_t03830.1; Ma04_t05260.1; Ma04_t05260.2; Ma05_t04280.1; Ma06_t01020.1; Ma06_t13750.1; Ma06_t21340.1; Ma07_t09760.1; Ma07_t17870.1; Ma07_t23430.1; Ma09_t12830.1; Ma10_t27070.1; Ma11_t06390.1; Ma11_t06390.2; Ma11_t06390.3; Ma11_t06390.4; Ma11_t10870.1	GVLLYGPPGTGK	PK; PK; QK; QK; PK; PR; PR; RS; PK; PK; PR; PK; PK; QK; QK; QK; QK; PK	TL; TL; TM; TM; TL; TM; TM; TL; TL; TL; TM; TL; TL; TM; TM; TM; TM; TL				1	2	90.6652	0	Confident
	Protein(s)	Sequence	Modified Sequence	Variable Modifications	Fixed Modifications	Spectrum File	Spectrum Title	Spectrum Scan Number	RT	m/z	Measured Charge	Identification Charge	Theoretical Mass	Isotope Number	Precursor m/z Error [ppm]	Decoy	Localization Confidence	Probabilistic PTM score	D-score	Confidence [%]	Validation
18.2.1	Ma03_t04440.1, Ma04_t03830.1, Ma04_t05260.1, Ma04_t05260.2, Ma05_t04280.1, Ma06_t01020.1, Ma06_t13750.1, Ma06_t21340.1, Ma07_t09760.1, Ma07_t17870.1, Ma07_t23430.1, Ma09_t12830.1, Ma10_t27070.1, Ma11_t06390.1, Ma11_t06390.2, Ma11_t06390.3, Ma11_t06390.4, Ma11_t10870.1	GVLLYGPPGTGK	NH2-GVLLYGPPGTGK-COOH			SRM12.mgf	SRM12.8324.8324.2	8324	2464.8	579.829	2+	2+	1157.64	0	-0.0428509	0				99.6528	Confident
19	Ma07_t00800.1		70.1105	95.13	8.49	0.00808737					Single Protein		Ma07_t00800.1	5	14	0	20	46	99.8361	0	Confident
	Protein(s)	Sequence	AAs Before	AAs After	Variable Modifications	Fixed Modifications	Localization Confidence	#Validated PSMs	#PSMs	Confidence [%]	Decoy	Validation
19.1	Ma07_t00800.1	SSYTIVDHTYDAVVVGAGGAGLR	GR	AA				6	9	99.3231	0	Confident
	Protein(s)	Sequence	Modified Sequence	Variable Modifications	Fixed Modifications	Spectrum File	Spectrum Title	Spectrum Scan Number	RT	m/z	Measured Charge	Identification Charge	Theoretical Mass	Isotope Number	Precursor m/z Error [ppm]	Decoy	Localization Confidence	Probabilistic PTM score	D-score	Confidence [%]	Validation
19.1.1	Ma07_t00800.1	SSYTIVDHTYDAVVVGAGGAGLR	NH2-SSYTIVDHTYDAVVVGAGGAGLR-COOH			SRM27.mgf	SRM27.48378.48378.3	48378	8829.21	770.056	3+	3+	2307.15	0	-1.25508	0				100	Confident
19.1.2	Ma07_t00800.1	SSYTIVDHTYDAVVVGAGGAGLR	NH2-SSYTIVDHTYDAVVVGAGGAGLR-COOH			SRM22.mgf	SRM22.47188.47188.3	47188	8829.21	770.056	3+	3+	2307.15	0	-1.25508	0				73.3813	Doubtful
19.1.3	Ma07_t00800.1	SSYTIVDHTYDAVVVGAGGAGLR	NH2-SSYTIVDHTYDAVVVGAGGAGLR-COOH			SRM32.mgf	SRM32.47806.47806.3	47806	8829.21	770.056	3+	3+	2307.15	0	-1.25508	0				97.8873	Confident
19.1.4	Ma07_t00800.1	SSYTIVDHTYDAVVVGAGGAGLR	NH2-SSYTIVDHTYDAVVVGAGGAGLR-COOH			SRM12.mgf	SRM12.48087.48087.3	48087	8829.21	770.056	3+	3+	2307.15	0	-1.25508	0				96.5753	Doubtful
19.1.5	Ma07_t00800.1	SSYTIVDHTYDAVVVGAGGAGLR	NH2-SSYTIVDHTYDAVVVGAGGAGLR-COOH			SRM01.mgf	SRM01.49403.49403.3	49403	8829.21	770.056	3+	3+	2307.15	0	-1.25508	0				58.9041	Doubtful
19.1.6	Ma07_t00800.1	SSYTIVDHTYDAVVVGAGGAGLR	NH2-SSYTIVDHTYDAVVVGAGGAGLR-COOH			SRM15.mgf	SRM15.46506.46506.3	46506	8829.21	770.056	3+	3+	2307.15	0	-1.25508	0				96.4029	Doubtful
19.2	Ma06_t33330.1; Ma07_t00800.1	AVIELENYGLPFSR	PK; PK	TX; TE				4	13	99.3231	0	Confident
	Protein(s)	Sequence	Modified Sequence	Variable Modifications	Fixed Modifications	Spectrum File	Spectrum Title	Spectrum Scan Number	RT	m/z	Measured Charge	Identification Charge	Theoretical Mass	Isotope Number	Precursor m/z Error [ppm]	Decoy	Localization Confidence	Probabilistic PTM score	D-score	Confidence [%]	Validation
19.2.1	Ma06_t33330.1, Ma07_t00800.1	AVIELENYGLPFSR	NH2-AVIELENYGLPFSR-COOH			SRM27.mgf	SRM27.55866.55866.2	55866	9892.72	804.426	2+	2+	1606.84	0	0.630797	0				100	Confident
19.2.2	Ma06_t33330.1, Ma07_t00800.1	AVIELENYGLPFSR	NH2-AVIELENYGLPFSR-COOH			SRM32.mgf	SRM32.55322.55322.2	55322	9892.72	804.426	2+	2+	1606.84	0	0.630797	0				100	Confident
19.2.3	Ma06_t33330.1, Ma07_t00800.1	AVIELENYGLPFSR	NH2-AVIELENYGLPFSR-COOH			SRM12.mgf	SRM12.55674.55674.2	55674	9892.72	804.426	2+	2+	1606.84	0	0.630797	0				87.5445	Confident
19.2.4	Ma06_t33330.1, Ma07_t00800.1	AVIELENYGLPFSR	NH2-AVIELENYGLPFSR-COOH			SRM01.mgf	SRM01.56679.56679.2	56679	9892.72	804.426	2+	2+	1606.84	0	0.630797	0				99.5935	Confident
19.3	Ma06_t33330.1; Ma07_t00800.1	AFGGQSLDFGKGGQAYR	QR; QR	CA; CA				1	4	99.3231	0	Confident
	Protein(s)	Sequence	Modified Sequence	Variable Modifications	Fixed Modifications	Spectrum File	Spectrum Title	Spectrum Scan Number	RT	m/z	Measured Charge	Identification Charge	Theoretical Mass	Isotope Number	Precursor m/z Error [ppm]	Decoy	Localization Confidence	Probabilistic PTM score	D-score	Confidence [%]	Validation
19.3.1	Ma06_t33330.1, Ma07_t00800.1	AFGGQSLDFGKGGQAYR	NH2-AFGGQSLDFGKGGQAYR-COOH			SRM22.mgf	SRM22.8733.8733.3	8733	2589.46	586.957	3+	3+	1757.85	0	0.600916	0				100	Confident
19.4	Ma06_t33330.1; Ma07_t00800.1	EAPKAVIELENYGLPFSR	CR; CR	TX; TE				3	4	91.1885	0	Doubtful
	Protein(s)	Sequence	Modified Sequence	Variable Modifications	Fixed Modifications	Spectrum File	Spectrum Title	Spectrum Scan Number	RT	m/z	Measured Charge	Identification Charge	Theoretical Mass	Isotope Number	Precursor m/z Error [ppm]	Decoy	Localization Confidence	Probabilistic PTM score	D-score	Confidence [%]	Validation
19.4.1	Ma06_t33330.1, Ma07_t00800.1	EAPKAVIELENYGLPFSR	NH2-EAPKAVIELENYGLPFSR-COOH			SRM32.mgf	SRM32.53940.53940.3 (2)	53940	9730.05	678.366	3+	3+	2032.06	0	6.61633	0				79.1519	Doubtful
19.4.2	Ma06_t33330.1, Ma07_t00800.1	EAPKAVIELENYGLPFSR	NH2-EAPKAVIELENYGLPFSR-COOH			SRM01.mgf	SRM01.55552.55552.3 (2)	55552	9730.05	678.366	3+	3+	2032.06	0	6.61633	0				88.4354	Doubtful
19.4.3	Ma06_t33330.1, Ma07_t00800.1	EAPKAVIELENYGLPFSR	NH2-EAPKAVIELENYGLPFSR-COOH			SRM15.mgf	SRM15.52548.52548.3 (2)	52548	9730.05	678.366	3+	3+	2032.06	0	6.61633	0				87.7256	Doubtful
19.5	Ma06_t33330.1; Ma07_t00800.1	LGANSLLDIVVFGR	NR; NR	AC; AC				4	5	92.0811	0	Doubtful
	Protein(s)	Sequence	Modified Sequence	Variable Modifications	Fixed Modifications	Spectrum File	Spectrum Title	Spectrum Scan Number	RT	m/z	Measured Charge	Identification Charge	Theoretical Mass	Isotope Number	Precursor m/z Error [ppm]	Decoy	Localization Confidence	Probabilistic PTM score	D-score	Confidence [%]	Validation
19.5.1	Ma06_t33330.1, Ma07_t00800.1	LGANSLLDIVVFGR	NH2-LGANSLLDIVVFGR-COOH			SRM27.mgf	SRM27.69998.69998.3	69998	11945.7	491.952	3+	3+	1472.84	0	-0.861103	0				58.3851	Doubtful
19.5.2	Ma06_t33330.1, Ma07_t00800.1	LGANSLLDIVVFGR	NH2-LGANSLLDIVVFGR-COOH			SRM32.mgf	SRM32.69226.69226.3	69226	11945.7	491.952	3+	3+	1472.84	0	-0.861103	0				93.2862	Doubtful
19.5.3	Ma06_t33330.1, Ma07_t00800.1	LGANSLLDIVVFGR	NH2-LGANSLLDIVVFGR-COOH			SRM12.mgf	SRM12.69559.69559.3	69559	11945.7	491.952	3+	3+	1472.84	0	-0.861103	0				80.137	Doubtful
19.5.4	Ma06_t33330.1, Ma07_t00800.1	LGANSLLDIVVFGR	NH2-LGANSLLDIVVFGR-COOH			SRM15.mgf	SRM15.67039.67039.3	67039	11945.7	491.952	3+	3+	1472.84	0	-0.861103	0				87.0968	Doubtful
20	Ma09_t07510.1		61.7222	100	10.09	0.0110092					Single Protein		Ma09_t07510.1	3	6	5	11	18	100	0	Confident
	Protein(s)	Sequence	AAs Before	AAs After	Variable Modifications	Fixed Modifications	Localization Confidence	#Validated PSMs	#PSMs	Confidence [%]	Decoy	Validation
20.1	Ma09_t07510.1	NGIKPYVTLFHWDVPQALEDAYGGFLSSK	LK	IV				3	3	99.3231	0	Doubtful
	Protein(s)	Sequence	Modified Sequence	Variable Modifications	Fixed Modifications	Spectrum File	Spectrum Title	Spectrum Scan Number	RT	m/z	Measured Charge	Identification Charge	Theoretical Mass	Isotope Number	Precursor m/z Error [ppm]	Decoy	Localization Confidence	Probabilistic PTM score	D-score	Confidence [%]	Validation
20.1.1	Ma09_t07510.1	NGIKPYVTLFHWDVPQALEDAYGGFLSSK	NH2-NGIKPYVTLFHWDVPQALEDAYGGFLSSK-COOH			SRM27.mgf	SRM27.77192.77192.4	77192	13032.8	813.92	4+	4+	3251.63	0	6.78922	0				100	Doubtful
20.1.2	Ma09_t07510.1	NGIKPYVTLFHWDVPQALEDAYGGFLSSK	NH2-NGIKPYVTLFHWDVPQALEDAYGGFLSSK-COOH			SRM01.mgf	SRM01.77815.77815.4	77815	13032.8	813.92	4+	4+	3251.63	0	6.78922	0				100	Doubtful
20.1.3	Ma09_t07510.1	NGIKPYVTLFHWDVPQALEDAYGGFLSSK	NH2-NGIKPYVTLFHWDVPQALEDAYGGFLSSK-COOH			SRM15.mgf	SRM15.73774.73774.4	73774	13032.8	813.92	4+	4+	3251.63	0	6.78922	0				100	Doubtful
20.2	Ma09_t07510.1	IDYLSVHLAEVR	FR	QA				2	2	93.1753	0	Confident
	Protein(s)	Sequence	Modified Sequence	Variable Modifications	Fixed Modifications	Spectrum File	Spectrum Title	Spectrum Scan Number	RT	m/z	Measured Charge	Identification Charge	Theoretical Mass	Isotope Number	Precursor m/z Error [ppm]	Decoy	Localization Confidence	Probabilistic PTM score	D-score	Confidence [%]	Validation
20.2.1	Ma09_t07510.1	IDYLSVHLAEVR	NH2-IDYLSVHLAEVR-COOH			SRM12.mgf	SRM12.24470.24470.3	24470	5038.36	472.261	3+	3+	1413.76	0	0.315555	0				98	Confident
20.2.2	Ma09_t07510.1	IDYLSVHLAEVR	NH2-IDYLSVHLAEVR-COOH			SRM01.mgf	SRM01.25426.25426.3	25426	5038.36	472.261	3+	3+	1413.76	0	0.315555	0				99.3197	Confident
20.3	Ma09_t07510.1	FGLTYIDYDNNLNR	QR	HL				6	7	99.3231	0	Confident
	Protein(s)	Sequence	Modified Sequence	Variable Modifications	Fixed Modifications	Spectrum File	Spectrum Title	Spectrum Scan Number	RT	m/z	Measured Charge	Identification Charge	Theoretical Mass	Isotope Number	Precursor m/z Error [ppm]	Decoy	Localization Confidence	Probabilistic PTM score	D-score	Confidence [%]	Validation
20.3.1	Ma09_t07510.1	FGLTYIDYDNNLNR	NH2-FGLTYIDYDNNLNR-COOH			SRM27.mgf	SRM27.42624.42624.2	42624	7967.79	859.413	2+	2+	1716.81	0	0.654845	0				100	Confident
20.3.2	Ma09_t07510.1	FGLTYIDYDNNLNR	NH2-FGLTYIDYDNNLNR-COOH			SRM27.mgf	SRM27.42421.42421.2	42421	7967.79	859.413	2+	2+	1716.81	0	0.654845	0				99.6416	Confident
20.3.3	Ma09_t07510.1	FGLTYIDYDNNLNR	NH2-FGLTYIDYDNNLNR-COOH			SRM32.mgf	SRM32.41980.41980.2	41980	7967.79	859.413	2+	2+	1716.81	0	0.654845	0				100	Confident
20.3.4	Ma09_t07510.1	FGLTYIDYDNNLNR	NH2-FGLTYIDYDNNLNR-COOH			SRM32.mgf	SRM32.42181.42181.2	42181	7967.79	859.413	2+	2+	1716.81	0	0.654845	0				100	Confident
20.3.5	Ma09_t07510.1	FGLTYIDYDNNLNR	NH2-FGLTYIDYDNNLNR-COOH			SRM12.mgf	SRM12.42515.42515.2	42515	7967.79	859.413	2+	2+	1716.81	0	0.654845	0				100	Confident
20.3.6	Ma09_t07510.1	FGLTYIDYDNNLNR	NH2-FGLTYIDYDNNLNR-COOH			SRM01.mgf	SRM01.43875.43875.2	43875	7967.79	859.413	2+	2+	1716.81	0	0.654845	0				99.7797	Confident
21	Ma09_t15840.1		17.2465	100	69.38	0.335336					Single Protein		Ma09_t15840.1	14	16	10	230	295	100	0	Confident
	Protein(s)	Sequence	AAs Before	AAs After	Variable Modifications	Fixed Modifications	Localization Confidence	#Validated PSMs	#PSMs	Confidence [%]	Decoy	Validation
21.1	Ma09_t15840.1	LLPGVEDDQSEIVR	YK	SK				19	23	99.3231	0	Confident
	Protein(s)	Sequence	Modified Sequence	Variable Modifications	Fixed Modifications	Spectrum File	Spectrum Title	Spectrum Scan Number	RT	m/z	Measured Charge	Identification Charge	Theoretical Mass	Isotope Number	Precursor m/z Error [ppm]	Decoy	Localization Confidence	Probabilistic PTM score	D-score	Confidence [%]	Validation
21.1.1	Ma09_t15840.1	LLPGVEDDQSEIVR	NH2-LLPGVEDDQSEIVR-COOH			SRM27.mgf	SRM27.16070.16070.2	16070	3664.02	785.41	2+	2+	1568.8	0	0.239649	0				100	Confident
21.1.2	Ma09_t15840.1	LLPGVEDDQSEIVR	NH2-LLPGVEDDQSEIVR-COOH			SRM27.mgf	SRM27.15882.15882.2	15882	3664.02	785.41	2+	2+	1568.8	0	0.239649	0				100	Confident
21.1.3	Ma09_t15840.1	LLPGVEDDQSEIVR	NH2-LLPGVEDDQSEIVR-COOH			SRM27.mgf	SRM27.16302.16302.2	16302	3664.02	785.41	2+	2+	1568.8	0	0.239649	0				97.5694	Confident
21.1.4	Ma09_t15840.1	LLPGVEDDQSEIVR	NH2-LLPGVEDDQSEIVR-COOH			SRM22.mgf	SRM22.15660.15660.2	15660	3664.02	785.41	2+	2+	1568.8	0	0.239649	0				100	Confident
21.1.5	Ma09_t15840.1	LLPGVEDDQSEIVR	NH2-LLPGVEDDQSEIVR-COOH			SRM22.mgf	SRM22.15836.15836.2	15836	3664.02	785.41	2+	2+	1568.8	0	0.239649	0				97.8495	Confident
21.1.6	Ma09_t15840.1	LLPGVEDDQSEIVR	NH2-LLPGVEDDQSEIVR-COOH			SRM22.mgf	SRM22.15475.15475.2	15475	3664.02	785.41	2+	2+	1568.8	0	0.239649	0				100	Confident
21.1.7	Ma09_t15840.1	LLPGVEDDQSEIVR	NH2-LLPGVEDDQSEIVR-COOH			SRM32.mgf	SRM32.15432.15432.2	15432	3664.02	785.41	2+	2+	1568.8	0	0.239649	0				100	Confident
21.1.8	Ma09_t15840.1	LLPGVEDDQSEIVR	NH2-LLPGVEDDQSEIVR-COOH			SRM32.mgf	SRM32.15631.15631.2	15631	3664.02	785.41	2+	2+	1568.8	0	0.239649	0				100	Confident
21.1.9	Ma09_t15840.1	LLPGVEDDQSEIVR	NH2-LLPGVEDDQSEIVR-COOH			SRM32.mgf	SRM32.15873.15873.2	15873	3664.02	785.41	2+	2+	1568.8	0	0.239649	0				78.2143	Confident
21.1.10	Ma09_t15840.1	LLPGVEDDQSEIVR	NH2-LLPGVEDDQSEIVR-COOH			SRM32.mgf	SRM32.15233.15233.2	15233	3664.02	785.41	2+	2+	1568.8	0	0.239649	0				95.3405	Confident
21.1.11	Ma09_t15840.1	LLPGVEDDQSEIVR	NH2-LLPGVEDDQSEIVR-COOH			SRM12.mgf	SRM12.16429.16429.2	16429	3664.02	785.41	2+	2+	1568.8	0	0.239649	0				98.9286	Confident
21.1.12	Ma09_t15840.1	LLPGVEDDQSEIVR	NH2-LLPGVEDDQSEIVR-COOH			SRM12.mgf	SRM12.16061.16061.2	16061	3664.02	785.41	2+	2+	1568.8	0	0.239649	0				100	Confident
21.1.13	Ma09_t15840.1	LLPGVEDDQSEIVR	NH2-LLPGVEDDQSEIVR-COOH			SRM12.mgf	SRM12.16249.16249.2	16249	3664.02	785.41	2+	2+	1568.8	0	0.239649	0				100	Confident
21.1.14	Ma09_t15840.1	LLPGVEDDQSEIVR	NH2-LLPGVEDDQSEIVR-COOH			SRM01.mgf	SRM01.16699.16699.2	16699	3664.02	785.41	2+	2+	1568.8	0	0.239649	0				99.6678	Confident
21.1.15	Ma09_t15840.1	LLPGVEDDQSEIVR	NH2-LLPGVEDDQSEIVR-COOH			SRM01.mgf	SRM01.16896.16896.2	16896	3664.02	785.41	2+	2+	1568.8	0	0.239649	0				99.6678	Confident
21.1.16	Ma09_t15840.1	LLPGVEDDQSEIVR	NH2-LLPGVEDDQSEIVR-COOH			SRM01.mgf	SRM01.16485.16485.2	16485	3664.02	785.41	2+	2+	1568.8	0	0.239649	0				99.6678	Confident
21.1.17	Ma09_t15840.1	LLPGVEDDQSEIVR	NH2-LLPGVEDDQSEIVR-COOH			SRM15.mgf	SRM15.15915.15915.2	15915	3664.02	785.41	2+	2+	1568.8	0	0.239649	0				97.8495	Confident
21.1.18	Ma09_t15840.1	LLPGVEDDQSEIVR	NH2-LLPGVEDDQSEIVR-COOH			SRM15.mgf	SRM15.15546.15546.2	15546	3664.02	785.41	2+	2+	1568.8	0	0.239649	0				100	Confident
21.1.19	Ma09_t15840.1	LLPGVEDDQSEIVR	NH2-LLPGVEDDQSEIVR-COOH			SRM15.mgf	SRM15.15735.15735.2	15735	3664.02	785.41	2+	2+	1568.8	0	0.239649	0				100	Confident
21.2	Ma09_t15840.1	AAALDWHSLAPK	FR	VV				28	37	99.3231	0	Confident
	Protein(s)	Sequence	Modified Sequence	Variable Modifications	Fixed Modifications	Spectrum File	Spectrum Title	Spectrum Scan Number	RT	m/z	Measured Charge	Identification Charge	Theoretical Mass	Isotope Number	Precursor m/z Error [ppm]	Decoy	Localization Confidence	Probabilistic PTM score	D-score	Confidence [%]	Validation
21.2.1	Ma09_t15840.1	AAALDWHSLAPK	NH2-AAALDWHSLAPK-COOH			SRM27.mgf	SRM27.14946.14946.3	14946	3488.47	427.231	3+	3+	1278.67	0	0.0377651	0				100	Confident
21.2.2	Ma09_t15840.1	AAALDWHSLAPK	NH2-AAALDWHSLAPK-COOH			SRM27.mgf	SRM27.14330.14330.3	14330	3488.47	427.231	3+	3+	1278.67	0	0.0377651	0				97.5155	Confident
21.2.3	Ma09_t15840.1	AAALDWHSLAPK	NH2-AAALDWHSLAPK-COOH			SRM27.mgf	SRM27.14750.14750.3	14750	3488.47	427.231	3+	3+	1278.67	0	0.0377651	0				100	Confident
21.2.4	Ma09_t15840.1	AAALDWHSLAPK	NH2-AAALDWHSLAPK-COOH			SRM27.mgf	SRM27.14543.14543.3	14543	3488.47	427.231	3+	3+	1278.67	0	0.0377651	0				100	Confident
21.2.5	Ma09_t15840.1	AAALDWHSLAPK	NH2-AAALDWHSLAPK-COOH			SRM22.mgf	SRM22.14299.14299.3	14299	3488.47	427.231	3+	3+	1278.67	0	0.0377651	0				100	Confident
21.2.6	Ma09_t15840.1	AAALDWHSLAPK	NH2-AAALDWHSLAPK-COOH			SRM22.mgf	SRM22.14100.14100.3	14100	3488.47	427.231	3+	3+	1278.67	0	0.0377651	0				100	Confident
21.2.7	Ma09_t15840.1	AAALDWHSLAPK	NH2-AAALDWHSLAPK-COOH			SRM22.mgf	SRM22.14485.14485.3	14485	3488.47	427.231	3+	3+	1278.67	0	0.0377651	0				100	Confident
21.2.8	Ma09_t15840.1	AAALDWHSLAPK	NH2-AAALDWHSLAPK-COOH			SRM22.mgf	SRM22.14666.14666.3	14666	3488.47	427.231	3+	3+	1278.67	0	0.0377651	0				100	Confident
21.2.9	Ma09_t15840.1	AAALDWHSLAPK	NH2-AAALDWHSLAPK-COOH			SRM32.mgf	SRM32.13807.13807.3	13807	3488.47	427.231	3+	3+	1278.67	0	0.0377651	0				99.6466	Confident
21.2.10	Ma09_t15840.1	AAALDWHSLAPK	NH2-AAALDWHSLAPK-COOH			SRM32.mgf	SRM32.14413.14413.3	14413	3488.47	427.231	3+	3+	1278.67	0	0.0377651	0				100	Confident
21.2.11	Ma09_t15840.1	AAALDWHSLAPK	NH2-AAALDWHSLAPK-COOH			SRM32.mgf	SRM32.14010.14010.3	14010	3488.47	427.231	3+	3+	1278.67	0	0.0377651	0				100	Confident
21.2.12	Ma09_t15840.1	AAALDWHSLAPK	NH2-AAALDWHSLAPK-COOH			SRM32.mgf	SRM32.14210.14210.3	14210	3488.47	427.231	3+	3+	1278.67	0	0.0377651	0				100	Confident
21.2.13	Ma09_t15840.1	AAALDWHSLAPK	NH2-AAALDWHSLAPK-COOH			SRM12.mgf	SRM12.14957.14957.2	14957	3482.6	640.343	2+	2+	1278.67	0	-0.507982	0				84.7518	Confident
21.2.14	Ma09_t15840.1	AAALDWHSLAPK	NH2-AAALDWHSLAPK-COOH			SRM12.mgf	SRM12.14974.14974.3	14974	3488.47	427.231	3+	3+	1278.67	0	0.0377651	0				100	Confident
21.2.15	Ma09_t15840.1	AAALDWHSLAPK	NH2-AAALDWHSLAPK-COOH			SRM12.mgf	SRM12.14772.14772.3	14772	3488.47	427.231	3+	3+	1278.67	0	0.0377651	0				100	Confident
21.2.16	Ma09_t15840.1	AAALDWHSLAPK	NH2-AAALDWHSLAPK-COOH			SRM12.mgf	SRM12.15172.15172.3	15172	3488.47	427.231	3+	3+	1278.67	0	0.0377651	0				100	Confident
21.2.17	Ma09_t15840.1	AAALDWHSLAPK	NH2-AAALDWHSLAPK-COOH			SRM12.mgf	SRM12.14575.14575.3	14575	3488.47	427.231	3+	3+	1278.67	0	0.0377651	0				99.3197	Confident
21.2.18	Ma09_t15840.1	AAALDWHSLAPK	NH2-AAALDWHSLAPK-COOH			SRM01.mgf	SRM01.15922.15922.3	15922	3488.47	427.231	3+	3+	1278.67	0	0.0377651	0				100	Confident
21.2.19	Ma09_t15840.1	AAALDWHSLAPK	NH2-AAALDWHSLAPK-COOH			SRM01.mgf	SRM01.15108.15108.3	15108	3488.47	427.231	3+	3+	1278.67	0	0.0377651	0				100	Confident
21.2.20	Ma09_t15840.1	AAALDWHSLAPK	NH2-AAALDWHSLAPK-COOH			SRM01.mgf	SRM01.15318.15318.3	15318	3488.47	427.231	3+	3+	1278.67	0	0.0377651	0				100	Confident
21.2.21	Ma09_t15840.1	AAALDWHSLAPK	NH2-AAALDWHSLAPK-COOH			SRM01.mgf	SRM01.15715.15715.3	15715	3488.47	427.231	3+	3+	1278.67	0	0.0377651	0				100	Confident
21.2.22	Ma09_t15840.1	AAALDWHSLAPK	NH2-AAALDWHSLAPK-COOH			SRM01.mgf	SRM01.15516.15516.2	15516	3482.6	640.343	2+	2+	1278.67	0	-0.507982	0				85.9599	Confident
21.2.23	Ma09_t15840.1	AAALDWHSLAPK	NH2-AAALDWHSLAPK-COOH			SRM01.mgf	SRM01.15518.15518.3	15518	3488.47	427.231	3+	3+	1278.67	0	0.0377651	0				100	Confident
21.2.24	Ma09_t15840.1	AAALDWHSLAPK	NH2-AAALDWHSLAPK-COOH			SRM15.mgf	SRM15.14754.14754.3	14754	3488.47	427.231	3+	3+	1278.67	0	0.0377651	0				100	Confident
21.2.25	Ma09_t15840.1	AAALDWHSLAPK	NH2-AAALDWHSLAPK-COOH			SRM15.mgf	SRM15.14943.14943.3	14943	3488.47	427.231	3+	3+	1278.67	0	0.0377651	0				100	Confident
21.2.26	Ma09_t15840.1	AAALDWHSLAPK	NH2-AAALDWHSLAPK-COOH			SRM15.mgf	SRM15.14176.14176.3	14176	3488.47	427.231	3+	3+	1278.67	0	0.0377651	0				99.278	Confident
21.2.27	Ma09_t15840.1	AAALDWHSLAPK	NH2-AAALDWHSLAPK-COOH			SRM15.mgf	SRM15.14568.14568.3	14568	3488.47	427.231	3+	3+	1278.67	0	0.0377651	0				100	Confident
21.2.28	Ma09_t15840.1	AAALDWHSLAPK	NH2-AAALDWHSLAPK-COOH			SRM15.mgf	SRM15.14373.14373.3	14373	3488.47	427.231	3+	3+	1278.67	0	0.0377651	0				100	Confident
21.3	Ma09_t15840.1	VVPEIVVSGAVLEGDGSVGSVR	PK	QL				26	52	99.3231	0	Confident
	Protein(s)	Sequence	Modified Sequence	Variable Modifications	Fixed Modifications	Spectrum File	Spectrum Title	Spectrum Scan Number	RT	m/z	Measured Charge	Identification Charge	Theoretical Mass	Isotope Number	Precursor m/z Error [ppm]	Decoy	Localization Confidence	Probabilistic PTM score	D-score	Confidence [%]	Validation
21.3.1	Ma09_t15840.1	VVPEIVVSGAVLEGDGSVGSVR	NH2-VVPEIVVSGAVLEGDGSVGSVR-COOH			SRM27.mgf	SRM27.78330.78330.3	78330	13164.5	709.054	3+	3+	2124.14	0	-1.13358	0				67.7019	Doubtful
21.3.2	Ma09_t15840.1	VVPEIVVSGAVLEGDGSVGSVR	NH2-VVPEIVVSGAVLEGDGSVGSVR-COOH			SRM27.mgf	SRM27.51565.51565.2	51565	9280.87	1063.08	2+	2+	2124.14	0	0.0276161	0				100	Confident
21.3.3	Ma09_t15840.1	VVPEIVVSGAVLEGDGSVGSVR	NH2-VVPEIVVSGAVLEGDGSVGSVR-COOH			SRM27.mgf	SRM27.51774.51774.2	51774	9280.87	1063.08	2+	2+	2124.14	0	0.0276161	0				100	Confident
21.3.4	Ma09_t15840.1	VVPEIVVSGAVLEGDGSVGSVR	NH2-VVPEIVVSGAVLEGDGSVGSVR-COOH			SRM22.mgf	SRM22.50595.50595.2	50595	9280.87	1063.08	2+	2+	2124.14	0	0.0276161	0				100	Confident
21.3.5	Ma09_t15840.1	VVPEIVVSGAVLEGDGSVGSVR	NH2-VVPEIVVSGAVLEGDGSVGSVR-COOH			SRM22.mgf	SRM22.50386.50386.2	50386	9280.87	1063.08	2+	2+	2124.14	0	0.0276161	0				100	Confident
21.3.6	Ma09_t15840.1	VVPEIVVSGAVLEGDGSVGSVR	NH2-VVPEIVVSGAVLEGDGSVGSVR-COOH			SRM32.mgf	SRM32.55570.55570.3	55570	9962.38	709.053	3+	3+	2124.14	0	-2.68094	0				70.0704	Doubtful
21.3.7	Ma09_t15840.1	VVPEIVVSGAVLEGDGSVGSVR	NH2-VVPEIVVSGAVLEGDGSVGSVR-COOH			SRM32.mgf	SRM32.51002.51002.2	51002	9280.87	1063.08	2+	2+	2124.14	0	0.0276161	0				100	Confident
21.3.8	Ma09_t15840.1	VVPEIVVSGAVLEGDGSVGSVR	NH2-VVPEIVVSGAVLEGDGSVGSVR-COOH			SRM32.mgf	SRM32.51219.51219.2	51219	9280.87	1063.08	2+	2+	2124.14	0	0.0276161	0				100	Confident
21.3.9	Ma09_t15840.1	VVPEIVVSGAVLEGDGSVGSVR	NH2-VVPEIVVSGAVLEGDGSVGSVR-COOH			SRM12.mgf	SRM12.51566.51566.2	51566	9280.87	1063.08	2+	2+	2124.14	0	0.0276161	0				100	Confident
21.3.10	Ma09_t15840.1	VVPEIVVSGAVLEGDGSVGSVR	NH2-VVPEIVVSGAVLEGDGSVGSVR-COOH			SRM12.mgf	SRM12.51372.51372.2	51372	9280.87	1063.08	2+	2+	2124.14	0	0.0276161	0				100	Confident
21.3.11	Ma09_t15840.1	VVPEIVVSGAVLEGDGSVGSVR	NH2-VVPEIVVSGAVLEGDGSVGSVR-COOH			SRM01.mgf	SRM01.55914.55914.3	55914	9851.96	709.391	3+	3+	2124.14	1	3.01958	0				97.2789	Doubtful
21.3.12	Ma09_t15840.1	VVPEIVVSGAVLEGDGSVGSVR	NH2-VVPEIVVSGAVLEGDGSVGSVR-COOH			SRM01.mgf	SRM01.52255.52255.2	52255	9280.87	1063.08	2+	2+	2124.14	0	0.0276161	0				99.6678	Confident
21.3.13	Ma09_t15840.1	VVPEIVVSGAVLEGDGSVGSVR	NH2-VVPEIVVSGAVLEGDGSVGSVR-COOH			SRM01.mgf	SRM01.78682.78682.3	78682	13142	709.056	3+	3+	2124.14	0	0.970941	0				65.3061	Doubtful
21.3.14	Ma09_t15840.1	VVPEIVVSGAVLEGDGSVGSVR	NH2-VVPEIVVSGAVLEGDGSVGSVR-COOH			SRM01.mgf	SRM01.79486.79486.3	79486	13241.2	709.054	3+	3+	2124.14	0	-1.36347	0				73.4694	Doubtful
21.3.15	Ma09_t15840.1	VVPEIVVSGAVLEGDGSVGSVR	NH2-VVPEIVVSGAVLEGDGSVGSVR-COOH			SRM01.mgf	SRM01.80013.80013.3	80013	13331.1	709.054	3+	3+	2124.14	0	-1.29242	0				100	Doubtful
21.3.16	Ma09_t15840.1	VVPEIVVSGAVLEGDGSVGSVR	NH2-VVPEIVVSGAVLEGDGSVGSVR-COOH			SRM01.mgf	SRM01.78420.78420.3	78420	13104.9	709.388	3+	3+	2124.14	1	-2.0936	0				95.2381	Confident
21.3.17	Ma09_t15840.1	VVPEIVVSGAVLEGDGSVGSVR	NH2-VVPEIVVSGAVLEGDGSVGSVR-COOH			SRM01.mgf	SRM01.52477.52477.2	52477	9280.87	1063.08	2+	2+	2124.14	0	0.0276161	0				99.6678	Confident
21.3.18	Ma09_t15840.1	VVPEIVVSGAVLEGDGSVGSVR	NH2-VVPEIVVSGAVLEGDGSVGSVR-COOH			SRM15.mgf	SRM15.77263.77263.3	77263	13664.8	709.055	3+	3+	2124.14	0	0.494774	0				92.446	Doubtful
21.3.19	Ma09_t15840.1	VVPEIVVSGAVLEGDGSVGSVR	NH2-VVPEIVVSGAVLEGDGSVGSVR-COOH			SRM15.mgf	SRM15.49324.49324.2	49324	9280.87	1063.08	2+	2+	2124.14	0	0.0276161	0				100	Confident
21.3.20	Ma09_t15840.1	VVPEIVVSGAVLEGDGSVGSVR	NH2-VVPEIVVSGAVLEGDGSVGSVR-COOH			SRM15.mgf	SRM15.77112.77112.3	77112	13664.8	709.055	3+	3+	2124.14	0	0.494774	0				99.639	Doubtful
21.3.21	Ma09_t15840.1	VVPEIVVSGAVLEGDGSVGSVR	NH2-VVPEIVVSGAVLEGDGSVGSVR-COOH			SRM15.mgf	SRM15.75918.75918.3	75918	13331.1	709.054	3+	3+	2124.14	0	-1.29242	0				87.8136	Doubtful
21.3.22	Ma09_t15840.1	VVPEIVVSGAVLEGDGSVGSVR	NH2-VVPEIVVSGAVLEGDGSVGSVR-COOH			SRM15.mgf	SRM15.74818.74818.3	74818	13164.5	709.054	3+	3+	2124.14	0	-1.13358	0				94.2652	Doubtful
21.3.23	Ma09_t15840.1	VVPEIVVSGAVLEGDGSVGSVR	NH2-VVPEIVVSGAVLEGDGSVGSVR-COOH			SRM15.mgf	SRM15.76811.76811.3	76811	13530.3	709.055	3+	3+	2124.14	0	0.666282	0				73.2852	Doubtful
21.3.24	Ma09_t15840.1	VVPEIVVSGAVLEGDGSVGSVR	NH2-VVPEIVVSGAVLEGDGSVGSVR-COOH			SRM15.mgf	SRM15.49727.49727.2	49727	9280.87	1063.08	2+	2+	2124.14	0	0.0276161	0				99.6416	Confident
21.3.25	Ma09_t15840.1	VVPEIVVSGAVLEGDGSVGSVR	NH2-VVPEIVVSGAVLEGDGSVGSVR-COOH			SRM15.mgf	SRM15.49524.49524.2	49524	9280.87	1063.08	2+	2+	2124.14	0	0.0276161	0				100	Confident
21.3.26	Ma09_t15840.1	VVPEIVVSGAVLEGDGSVGSVR	NH2-VVPEIVVSGAVLEGDGSVGSVR-COOH			SRM15.mgf	SRM15.75751.75751.3	75751	13303	709.053	3+	3+	2124.14	0	-2.65958	0				98.917	Confident
21.4	Ma09_t15840.1	LLPGVEDDQSEIAR	YK	SK				14	14	99.3231	0	Confident
	Protein(s)	Sequence	Modified Sequence	Variable Modifications	Fixed Modifications	Spectrum File	Spectrum Title	Spectrum Scan Number	RT	m/z	Measured Charge	Identification Charge	Theoretical Mass	Isotope Number	Precursor m/z Error [ppm]	Decoy	Localization Confidence	Probabilistic PTM score	D-score	Confidence [%]	Validation
21.4.1	Ma09_t15840.1	LLPGVEDDQSEIAR	NH2-LLPGVEDDQSEIAR-COOH			SRM27.mgf	SRM27.10645.10645.2	10645	2807.43	771.394	2+	2+	1540.77	0	-0.371517	0				100	Confident
21.4.2	Ma09_t15840.1	LLPGVEDDQSEIAR	NH2-LLPGVEDDQSEIAR-COOH			SRM27.mgf	SRM27.10838.10838.2	10838	2807.43	771.394	2+	2+	1540.77	0	-0.371517	0				100	Confident
21.4.3	Ma09_t15840.1	LLPGVEDDQSEIAR	NH2-LLPGVEDDQSEIAR-COOH			SRM22.mgf	SRM22.10412.10412.2	10412	2807.43	771.394	2+	2+	1540.77	0	-0.371517	0				100	Confident
21.4.4	Ma09_t15840.1	LLPGVEDDQSEIAR	NH2-LLPGVEDDQSEIAR-COOH			SRM22.mgf	SRM22.10241.10241.3	10241	2821.34	514.597	3+	3+	1540.77	0	-2.28292	0				77.8571	Confident
21.4.5	Ma09_t15840.1	LLPGVEDDQSEIAR	NH2-LLPGVEDDQSEIAR-COOH			SRM22.mgf	SRM22.10210.10210.2	10210	2807.43	771.394	2+	2+	1540.77	0	-0.371517	0				100	Confident
21.4.6	Ma09_t15840.1	LLPGVEDDQSEIAR	NH2-LLPGVEDDQSEIAR-COOH			SRM32.mgf	SRM32.10234.10234.2	10234	2807.43	771.394	2+	2+	1540.77	0	-0.371517	0				100	Confident
21.4.7	Ma09_t15840.1	LLPGVEDDQSEIAR	NH2-LLPGVEDDQSEIAR-COOH			SRM32.mgf	SRM32.10426.10426.2	10426	2807.43	771.394	2+	2+	1540.77	0	-0.371517	0				100	Confident
21.4.8	Ma09_t15840.1	LLPGVEDDQSEIAR	NH2-LLPGVEDDQSEIAR-COOH			SRM12.mgf	SRM12.10700.10700.2	10700	2807.43	771.394	2+	2+	1540.77	0	-0.371517	0				100	Confident
21.4.9	Ma09_t15840.1	LLPGVEDDQSEIAR	NH2-LLPGVEDDQSEIAR-COOH			SRM12.mgf	SRM12.10909.10909.2	10909	2807.43	771.394	2+	2+	1540.77	0	-0.371517	0				100	Confident
21.4.10	Ma09_t15840.1	LLPGVEDDQSEIAR	NH2-LLPGVEDDQSEIAR-COOH			SRM01.mgf	SRM01.11294.11294.2	11294	2807.43	771.394	2+	2+	1540.77	0	-0.371517	0				99.6678	Confident
21.4.11	Ma09_t15840.1	LLPGVEDDQSEIAR	NH2-LLPGVEDDQSEIAR-COOH			SRM01.mgf	SRM01.11096.11096.2	11096	2807.43	771.394	2+	2+	1540.77	0	-0.371517	0				99.6678	Confident
21.4.12	Ma09_t15840.1	LLPGVEDDQSEIAR	NH2-LLPGVEDDQSEIAR-COOH			SRM01.mgf	SRM01.10890.10890.2	10890	2807.43	771.394	2+	2+	1540.77	0	-0.371517	0				99.6678	Confident
21.4.13	Ma09_t15840.1	LLPGVEDDQSEIAR	NH2-LLPGVEDDQSEIAR-COOH			SRM15.mgf	SRM15.10358.10358.2	10358	2807.43	771.394	2+	2+	1540.77	0	-0.371517	0				100	Confident
21.4.14	Ma09_t15840.1	LLPGVEDDQSEIAR	NH2-LLPGVEDDQSEIAR-COOH			SRM15.mgf	SRM15.10548.10548.2	10548	2807.43	771.394	2+	2+	1540.77	0	-0.371517	0				100	Confident
21.5	Ma09_t15840.1	QTLFEGGHIGTK	CK	LE				4	6	99.3231	0	Confident
	Protein(s)	Sequence	Modified Sequence	Variable Modifications	Fixed Modifications	Spectrum File	Spectrum Title	Spectrum Scan Number	RT	m/z	Measured Charge	Identification Charge	Theoretical Mass	Isotope Number	Precursor m/z Error [ppm]	Decoy	Localization Confidence	Probabilistic PTM score	D-score	Confidence [%]	Validation
21.5.1	Ma09_t15840.1	QTLFEGGHIGTK	NH2-QTLFEGGHIGTK-COOH			SRM32.mgf	SRM32.2316.2316.3	2316	1607.1	429.893	3+	3+	1286.66	0	-2.57361	0				92.9329	Confident
21.5.2	Ma09_t15840.1	QTLFEGGHIGTK	NH2-QTLFEGGHIGTK-COOH			SRM12.mgf	SRM12.2626.2626.3	2626	1607.1	429.893	3+	3+	1286.66	0	-2.57361	0				100	Confident
21.5.3	Ma09_t15840.1	QTLFEGGHIGTK	NH2-QTLFEGGHIGTK-COOH			SRM01.mgf	SRM01.2714.2714.3	2714	1607.1	429.893	3+	3+	1286.66	0	-2.57361	0				99.3197	Confident
21.5.4	Ma09_t15840.1	QTLFEGGHIGTK	NH2-QTLFEGGHIGTK-COOH			SRM15.mgf	SRM15.2639.2639.2	2639	1607.1	644.338	2+	2+	1286.66	0	-0.847186	0				100	Confident
21.6	Ma09_t15840.1	AAEAYLVANPDAYV	IK					12	12	94.9676	0	Confident
	Protein(s)	Sequence	Modified Sequence	Variable Modifications	Fixed Modifications	Spectrum File	Spectrum Title	Spectrum Scan Number	RT	m/z	Measured Charge	Identification Charge	Theoretical Mass	Isotope Number	Precursor m/z Error [ppm]	Decoy	Localization Confidence	Probabilistic PTM score	D-score	Confidence [%]	Validation
21.6.1	Ma09_t15840.1	AAEAYLVANPDAYV	NH2-AAEAYLVANPDAYV-COOH			SRM27.mgf	SRM27.50491.50491.2	50491	9104.87	733.862	2+	2+	1465.71	0	-0.102696	0				97.5265	Confident
21.6.2	Ma09_t15840.1	AAEAYLVANPDAYV	NH2-AAEAYLVANPDAYV-COOH			SRM27.mgf	SRM27.50287.50287.2	50287	9104.87	733.862	2+	2+	1465.71	0	-0.102696	0				88.2562	Confident
21.6.3	Ma09_t15840.1	AAEAYLVANPDAYV	NH2-AAEAYLVANPDAYV-COOH			SRM22.mgf	SRM22.49096.49096.2	49096	9104.87	733.862	2+	2+	1465.71	0	-0.102696	0				90.493	Confident
21.6.4	Ma09_t15840.1	AAEAYLVANPDAYV	NH2-AAEAYLVANPDAYV-COOH			SRM22.mgf	SRM22.49302.49302.2	49302	9104.87	733.862	2+	2+	1465.71	0	-0.102696	0				83.5714	Confident
21.6.5	Ma09_t15840.1	AAEAYLVANPDAYV	NH2-AAEAYLVANPDAYV-COOH			SRM32.mgf	SRM32.50017.50017.2	50017	9104.87	733.862	2+	2+	1465.71	0	-0.102696	0				79.9283	Confident
21.6.6	Ma09_t15840.1	AAEAYLVANPDAYV	NH2-AAEAYLVANPDAYV-COOH			SRM32.mgf	SRM32.49791.49791.2	49791	9104.87	733.862	2+	2+	1465.71	0	-0.102696	0				71.0247	Confident
21.6.7	Ma09_t15840.1	AAEAYLVANPDAYV	NH2-AAEAYLVANPDAYV-COOH			SRM12.mgf	SRM12.50126.50126.2	50126	9104.87	733.862	2+	2+	1465.71	0	-0.102696	0				99.6416	Confident
21.6.8	Ma09_t15840.1	AAEAYLVANPDAYV	NH2-AAEAYLVANPDAYV-COOH			SRM12.mgf	SRM12.50333.50333.2	50333	9104.87	733.862	2+	2+	1465.71	0	-0.102696	0				98.2079	Confident
21.6.9	Ma09_t15840.1	AAEAYLVANPDAYV	NH2-AAEAYLVANPDAYV-COOH			SRM01.mgf	SRM01.51176.51176.2	51176	9104.87	733.862	2+	2+	1465.71	0	-0.102696	0				92.3295	Confident
21.6.10	Ma09_t15840.1	AAEAYLVANPDAYV	NH2-AAEAYLVANPDAYV-COOH			SRM01.mgf	SRM01.50963.50963.2	50963	9104.87	733.862	2+	2+	1465.71	0	-0.102696	0				95.702	Confident
21.6.11	Ma09_t15840.1	AAEAYLVANPDAYV	NH2-AAEAYLVANPDAYV-COOH			SRM15.mgf	SRM15.48232.48232.2	48232	9104.87	733.862	2+	2+	1465.71	0	-0.102696	0				97.9167	Confident
21.6.12	Ma09_t15840.1	AAEAYLVANPDAYV	NH2-AAEAYLVANPDAYV-COOH			SRM15.mgf	SRM15.48431.48431.2	48431	9104.87	733.862	2+	2+	1465.71	0	-0.102696	0				98.5663	Confident
21.7	Ma09_t15840.1	QTLFEGGHIGTKLEIATSHFK	CK	FE	Pyrolidone from Q (1)			6	7	94.871	0	Confident
	Protein(s)	Sequence	Modified Sequence	Variable Modifications	Fixed Modifications	Spectrum File	Spectrum Title	Spectrum Scan Number	RT	m/z	Measured Charge	Identification Charge	Theoretical Mass	Isotope Number	Precursor m/z Error [ppm]	Decoy	Localization Confidence	Probabilistic PTM score	D-score	Confidence [%]	Validation
21.7.1	Ma09_t15840.1	QTLFEGGHIGTKLEIATSHFK	pyro-QTLFEGGHIGTKLEIATSHFK-COOH	Pyrolidone from Q(1)		SRM22.mgf	SRM22.43750.43750.4	43750	8277.42	575.053	4+	4+	2296.19	0	-0.59183	0		Pyrolidone from Q (0: 100.0)	Pyrolidone from Q (1: 99.35553168635876)	92.2078	Confident
21.7.2	Ma09_t15840.1	QTLFEGGHIGTKLEIATSHFK	pyro-QTLFEGGHIGTKLEIATSHFK-COOH	Pyrolidone from Q(1)		SRM12.mgf	SRM12.44598.44598.4	44598	8277.42	575.053	4+	4+	2296.19	0	-0.59183	0		Pyrolidone from Q (0: 100.0)	Pyrolidone from Q (1: 99.89106753812636)	94.8052	Confident
21.7.3	Ma09_t15840.1	QTLFEGGHIGTKLEIATSHFK	pyro-QTLFEGGHIGTKLEIATSHFK-COOH	Pyrolidone from Q(1)		SRM01.mgf	SRM01.46238.46238.4	46238	8350.03	575.301	4+	4+	2296.19	1	-5.36648	0		Pyrolidone from Q (0: 100.0)	Pyrolidone from Q (1: 99.89395546129374)	94.8052	Doubtful
21.7.4	Ma09_t15840.1	QTLFEGGHIGTKLEIATSHFK	pyro-QTLFEGGHIGTKLEIATSHFK-COOH	Pyrolidone from Q(1)		SRM01.mgf	SRM01.46421.46421.4	46421	8350.03	575.301	4+	4+	2296.19	1	-5.36648	0		Pyrolidone from Q (0: 100.0)	Pyrolidone from Q (1: 99.58419958419958)	95.2381	Doubtful
21.7.5	Ma09_t15840.1	QTLFEGGHIGTKLEIATSHFK	pyro-QTLFEGGHIGTKLEIATSHFK-COOH	Pyrolidone from Q(1)		SRM15.mgf	SRM15.43158.43158.4	43158	8277.42	575.053	4+	4+	2296.19	0	-0.59183	0		Pyrolidone from Q (0: 100.0)	Pyrolidone from Q (1: 99.8911860718172)	94.8052	Confident
21.7.6	Ma09_t15840.1	QTLFEGGHIGTKLEIATSHFK	pyro-QTLFEGGHIGTKLEIATSHFK-COOH	Pyrolidone from Q(1)		SRM15.mgf	SRM15.42959.42959.4	42959	8277.42	575.053	4+	4+	2296.19	0	-0.59183	0		Pyrolidone from Q (0: 100.0)	Pyrolidone from Q (1: 99.78425026968716)	97.4026	Confident
21.8	Ma09_t15840.1	QTLFEGGHIGTKLEIATSHFK	CK	FE				12	15	99.3231	0	Confident
	Protein(s)	Sequence	Modified Sequence	Variable Modifications	Fixed Modifications	Spectrum File	Spectrum Title	Spectrum Scan Number	RT	m/z	Measured Charge	Identification Charge	Theoretical Mass	Isotope Number	Precursor m/z Error [ppm]	Decoy	Localization Confidence	Probabilistic PTM score	D-score	Confidence [%]	Validation
21.8.1	Ma09_t15840.1	QTLFEGGHIGTKLEIATSHFK	NH2-QTLFEGGHIGTKLEIATSHFK-COOH			SRM27.mgf	SRM27.26366.26366.4	26366	5519.49	579.31	4+	4+	2313.21	0	-0.0541172	0				95.0617	Confident
21.8.2	Ma09_t15840.1	QTLFEGGHIGTKLEIATSHFK	NH2-QTLFEGGHIGTKLEIATSHFK-COOH			SRM22.mgf	SRM22.25699.25699.4	25699	5519.49	579.31	4+	4+	2313.21	0	-0.0541172	0				100	Confident
21.8.3	Ma09_t15840.1	QTLFEGGHIGTKLEIATSHFK	NH2-QTLFEGGHIGTKLEIATSHFK-COOH			SRM22.mgf	SRM22.25505.25505.4	25505	5519.49	579.31	4+	4+	2313.21	0	-0.0541172	0				100	Confident
21.8.4	Ma09_t15840.1	QTLFEGGHIGTKLEIATSHFK	NH2-QTLFEGGHIGTKLEIATSHFK-COOH			SRM22.mgf	SRM22.25887.25887.4	25887	5519.49	579.31	4+	4+	2313.21	0	-0.0541172	0				77.2152	Doubtful
21.8.5	Ma09_t15840.1	QTLFEGGHIGTKLEIATSHFK	NH2-QTLFEGGHIGTKLEIATSHFK-COOH			SRM12.mgf	SRM12.26761.26761.4	26761	5519.49	579.31	4+	4+	2313.21	0	-0.0541172	0				100	Confident
21.8.6	Ma09_t15840.1	QTLFEGGHIGTKLEIATSHFK	NH2-QTLFEGGHIGTKLEIATSHFK-COOH			SRM12.mgf	SRM12.26570.26570.4	26570	5519.49	579.31	4+	4+	2313.21	0	-0.0541172	0				96.1039	Confident
21.8.7	Ma09_t15840.1	QTLFEGGHIGTKLEIATSHFK	NH2-QTLFEGGHIGTKLEIATSHFK-COOH			SRM15.mgf	SRM15.26844.26844.4	26844	5519.49	579.31	4+	4+	2313.21	0	-0.0541172	0				100	Confident
21.8.8	Ma09_t15840.1	QTLFEGGHIGTKLEIATSHFK	NH2-QTLFEGGHIGTKLEIATSHFK-COOH			SRM15.mgf	SRM15.26668.26668.4	26668	5519.49	579.31	4+	4+	2313.21	0	-0.0541172	0				100	Confident
21.8.9	Ma09_t15840.1	QTLFEGGHIGTKLEIATSHFK	NH2-QTLFEGGHIGTKLEIATSHFK-COOH			SRM15.mgf	SRM15.26497.26497.4	26497	5519.49	579.31	4+	4+	2313.21	0	-0.0541172	0				100	Confident
21.8.10	Ma09_t15840.1	QTLFEGGHIGTKLEIATSHFK	NH2-QTLFEGGHIGTKLEIATSHFK-COOH			SRM15.mgf	SRM15.27199.27199.4	27199	5519.49	579.31	4+	4+	2313.21	0	-0.0541172	0				76.9231	Confident
21.8.11	Ma09_t15840.1	QTLFEGGHIGTKLEIATSHFK	NH2-QTLFEGGHIGTKLEIATSHFK-COOH			SRM15.mgf	SRM15.26331.26331.4	26331	5519.49	579.31	4+	4+	2313.21	0	-0.0541172	0				100	Confident
21.8.12	Ma09_t15840.1	QTLFEGGHIGTKLEIATSHFK	NH2-QTLFEGGHIGTKLEIATSHFK-COOH			SRM15.mgf	SRM15.27023.27023.4	27023	5519.49	579.31	4+	4+	2313.21	0	-0.0541172	0				100	Confident
21.9	Ma03_t08150.1; Ma09_t15840.1	ERLDFVDVDKFECK	VK; VK	QT; QT		Carbamidomethylation of C (13)		46	49	99.3231	0	Confident
	Protein(s)	Sequence	Modified Sequence	Variable Modifications	Fixed Modifications	Spectrum File	Spectrum Title	Spectrum Scan Number	RT	m/z	Measured Charge	Identification Charge	Theoretical Mass	Isotope Number	Precursor m/z Error [ppm]	Decoy	Localization Confidence	Probabilistic PTM score	D-score	Confidence [%]	Validation
21.9.1	Ma03_t08150.1, Ma09_t15840.1	ERLDFVDVDKFECK	NH2-ERLDFVDVDKFEC<cmm>K-COOH		Carbamidomethylation of C(13)	SRM27.mgf	SRM27.21143.21143.3	21143	4579.57	600.626	3+	3+	1798.86	0	-0.176587	0				98.7578	Confident
21.9.2	Ma03_t08150.1, Ma09_t15840.1	ERLDFVDVDKFECK	NH2-ERLDFVDVDKFEC<cmm>K-COOH		Carbamidomethylation of C(13)	SRM27.mgf	SRM27.21166.21166.4	21166	4581.43	450.721	4+	4+	1798.86	0	-0.453194	0				100	Confident
21.9.3	Ma03_t08150.1, Ma09_t15840.1	ERLDFVDVDKFECK	NH2-ERLDFVDVDKFEC<cmm>K-COOH		Carbamidomethylation of C(13)	SRM27.mgf	SRM27.21528.21528.3	21528	4579.57	600.626	3+	3+	1798.86	0	-0.176587	0				100	Confident
21.9.4	Ma03_t08150.1, Ma09_t15840.1	ERLDFVDVDKFECK	NH2-ERLDFVDVDKFEC<cmm>K-COOH		Carbamidomethylation of C(13)	SRM27.mgf	SRM27.21329.21329.3	21329	4579.57	600.626	3+	3+	1798.86	0	-0.176587	0				100	Confident
21.9.5	Ma03_t08150.1, Ma09_t15840.1	ERLDFVDVDKFECK	NH2-ERLDFVDVDKFEC<cmm>K-COOH		Carbamidomethylation of C(13)	SRM27.mgf	SRM27.21357.21357.4	21357	4581.43	450.721	4+	4+	1798.86	0	-0.453194	0				100	Confident
21.9.6	Ma03_t08150.1, Ma09_t15840.1	ERLDFVDVDKFECK	NH2-ERLDFVDVDKFEC<cmm>K-COOH		Carbamidomethylation of C(13)	SRM27.mgf	SRM27.21546.21546.4	21546	4581.43	450.721	4+	4+	1798.86	0	-0.453194	0				100	Confident
21.9.7	Ma03_t08150.1, Ma09_t15840.1	ERLDFVDVDKFECK	NH2-ERLDFVDVDKFEC<cmm>K-COOH		Carbamidomethylation of C(13)	SRM22.mgf	SRM22.20690.20690.4	20690	4581.43	450.721	4+	4+	1798.86	0	-0.453194	0				100	Confident
21.9.8	Ma03_t08150.1, Ma09_t15840.1	ERLDFVDVDKFECK	NH2-ERLDFVDVDKFEC<cmm>K-COOH		Carbamidomethylation of C(13)	SRM22.mgf	SRM22.20867.20867.4	20867	4581.43	450.721	4+	4+	1798.86	0	-0.453194	0				100	Confident
21.9.9	Ma03_t08150.1, Ma09_t15840.1	ERLDFVDVDKFECK	NH2-ERLDFVDVDKFEC<cmm>K-COOH		Carbamidomethylation of C(13)	SRM22.mgf	SRM22.21164.21164.3	21164	4579.57	600.626	3+	3+	1798.86	0	-0.176587	0				100	Confident
21.9.10	Ma03_t08150.1, Ma09_t15840.1	ERLDFVDVDKFECK	NH2-ERLDFVDVDKFEC<cmm>K-COOH		Carbamidomethylation of C(13)	SRM22.mgf	SRM22.20793.20793.3	20793	4579.57	600.626	3+	3+	1798.86	0	-0.176587	0				100	Confident
21.9.11	Ma03_t08150.1, Ma09_t15840.1	ERLDFVDVDKFECK	NH2-ERLDFVDVDKFEC<cmm>K-COOH		Carbamidomethylation of C(13)	SRM22.mgf	SRM22.21250.21250.4	21250	4581.43	450.721	4+	4+	1798.86	0	-0.453194	0				100	Confident
21.9.12	Ma03_t08150.1, Ma09_t15840.1	ERLDFVDVDKFECK	NH2-ERLDFVDVDKFEC<cmm>K-COOH		Carbamidomethylation of C(13)	SRM22.mgf	SRM22.20609.20609.3	20609	4579.57	600.626	3+	3+	1798.86	0	-0.176587	0				100	Confident
21.9.13	Ma03_t08150.1, Ma09_t15840.1	ERLDFVDVDKFECK	NH2-ERLDFVDVDKFEC<cmm>K-COOH		Carbamidomethylation of C(13)	SRM22.mgf	SRM22.21059.21059.4	21059	4581.43	450.721	4+	4+	1798.86	0	-0.453194	0				100	Confident
21.9.14	Ma03_t08150.1, Ma09_t15840.1	ERLDFVDVDKFECK	NH2-ERLDFVDVDKFEC<cmm>K-COOH		Carbamidomethylation of C(13)	SRM22.mgf	SRM22.20976.20976.3	20976	4579.57	600.626	3+	3+	1798.86	0	-0.176587	0				100	Confident
21.9.15	Ma03_t08150.1, Ma09_t15840.1	ERLDFVDVDKFECK	NH2-ERLDFVDVDKFEC<cmm>K-COOH		Carbamidomethylation of C(13)	SRM32.mgf	SRM32.20862.20862.4	20862	4581.43	450.721	4+	4+	1798.86	0	-0.453194	0				100	Confident
21.9.16	Ma03_t08150.1, Ma09_t15840.1	ERLDFVDVDKFECK	NH2-ERLDFVDVDKFEC<cmm>K-COOH		Carbamidomethylation of C(13)	SRM32.mgf	SRM32.20664.20664.4	20664	4581.43	450.721	4+	4+	1798.86	0	-0.453194	0				100	Confident
21.9.17	Ma03_t08150.1, Ma09_t15840.1	ERLDFVDVDKFECK	NH2-ERLDFVDVDKFEC<cmm>K-COOH		Carbamidomethylation of C(13)	SRM32.mgf	SRM32.20481.20481.4	20481	4581.43	450.721	4+	4+	1798.86	0	-0.453194	0				100	Confident
21.9.18	Ma03_t08150.1, Ma09_t15840.1	ERLDFVDVDKFECK	NH2-ERLDFVDVDKFEC<cmm>K-COOH		Carbamidomethylation of C(13)	SRM32.mgf	SRM32.20674.20674.3	20674	4579.57	600.626	3+	3+	1798.86	0	-0.176587	0				100	Confident
21.9.19	Ma03_t08150.1, Ma09_t15840.1	ERLDFVDVDKFECK	NH2-ERLDFVDVDKFEC<cmm>K-COOH		Carbamidomethylation of C(13)	SRM32.mgf	SRM32.20870.20870.3	20870	4579.57	600.626	3+	3+	1798.86	0	-0.176587	0				100	Confident
21.9.20	Ma03_t08150.1, Ma09_t15840.1	ERLDFVDVDKFECK	NH2-ERLDFVDVDKFEC<cmm>K-COOH		Carbamidomethylation of C(13)	SRM32.mgf	SRM32.20489.20489.3	20489	4579.57	600.626	3+	3+	1798.86	0	-0.176587	0				100	Confident
21.9.21	Ma03_t08150.1, Ma09_t15840.1	ERLDFVDVDKFECK	NH2-ERLDFVDVDKFEC<cmm>K-COOH		Carbamidomethylation of C(13)	SRM12.mgf	SRM12.21512.21512.3	21512	4579.57	600.626	3+	3+	1798.86	0	-0.176587	0				100	Confident
21.9.22	Ma03_t08150.1, Ma09_t15840.1	ERLDFVDVDKFECK	NH2-ERLDFVDVDKFEC<cmm>K-COOH		Carbamidomethylation of C(13)	SRM12.mgf	SRM12.21560.21560.4	21560	4581.43	450.721	4+	4+	1798.86	0	-0.453194	0				100	Confident
21.9.23	Ma03_t08150.1, Ma09_t15840.1	ERLDFVDVDKFECK	NH2-ERLDFVDVDKFEC<cmm>K-COOH		Carbamidomethylation of C(13)	SRM12.mgf	SRM12.21902.21902.3	21902	4579.57	600.626	3+	3+	1798.86	0	-0.176587	0				100	Confident
21.9.24	Ma03_t08150.1, Ma09_t15840.1	ERLDFVDVDKFECK	NH2-ERLDFVDVDKFEC<cmm>K-COOH		Carbamidomethylation of C(13)	SRM12.mgf	SRM12.21307.21307.3	21307	4579.57	600.626	3+	3+	1798.86	0	-0.176587	0				100	Confident
21.9.25	Ma03_t08150.1, Ma09_t15840.1	ERLDFVDVDKFECK	NH2-ERLDFVDVDKFEC<cmm>K-COOH		Carbamidomethylation of C(13)	SRM12.mgf	SRM12.21369.21369.4	21369	4581.43	450.721	4+	4+	1798.86	0	-0.453194	0				100	Confident
21.9.26	Ma03_t08150.1, Ma09_t15840.1	ERLDFVDVDKFECK	NH2-ERLDFVDVDKFEC<cmm>K-COOH		Carbamidomethylation of C(13)	SRM12.mgf	SRM12.21761.21761.4	21761	4581.43	450.721	4+	4+	1798.86	0	-0.453194	0				100	Confident
21.9.27	Ma03_t08150.1, Ma09_t15840.1	ERLDFVDVDKFECK	NH2-ERLDFVDVDKFEC<cmm>K-COOH		Carbamidomethylation of C(13)	SRM12.mgf	SRM12.21955.21955.4	21955	4581.43	450.721	4+	4+	1798.86	0	-0.453194	0				100	Confident
21.9.28	Ma03_t08150.1, Ma09_t15840.1	ERLDFVDVDKFECK	NH2-ERLDFVDVDKFEC<cmm>K-COOH		Carbamidomethylation of C(13)	SRM12.mgf	SRM12.21711.21711.3	21711	4579.57	600.626	3+	3+	1798.86	0	-0.176587	0				100	Confident
21.9.29	Ma03_t08150.1, Ma09_t15840.1	ERLDFVDVDKFECK	NH2-ERLDFVDVDKFEC<cmm>K-COOH		Carbamidomethylation of C(13)	SRM01.mgf	SRM01.22676.22676.4	22676	4581.43	450.721	4+	4+	1798.86	0	-0.453194	0				100	Confident
21.9.30	Ma03_t08150.1, Ma09_t15840.1	ERLDFVDVDKFECK	NH2-ERLDFVDVDKFEC<cmm>K-COOH		Carbamidomethylation of C(13)	SRM01.mgf	SRM01.22759.22759.3	22759	4579.57	600.626	3+	3+	1798.86	0	-0.176587	0				100	Confident
21.9.31	Ma03_t08150.1, Ma09_t15840.1	ERLDFVDVDKFECK	NH2-ERLDFVDVDKFEC<cmm>K-COOH		Carbamidomethylation of C(13)	SRM01.mgf	SRM01.22963.22963.3	22963	4579.57	600.626	3+	3+	1798.86	0	-0.176587	0				100	Confident
21.9.32	Ma03_t08150.1, Ma09_t15840.1	ERLDFVDVDKFECK	NH2-ERLDFVDVDKFEC<cmm>K-COOH		Carbamidomethylation of C(13)	SRM01.mgf	SRM01.23266.23266.4	23266	4581.43	450.721	4+	4+	1798.86	0	-0.453194	0				70.1299	Confident
21.9.33	Ma03_t08150.1, Ma09_t15840.1	ERLDFVDVDKFECK	NH2-ERLDFVDVDKFEC<cmm>K-COOH		Carbamidomethylation of C(13)	SRM01.mgf	SRM01.23066.23066.4	23066	4581.43	450.721	4+	4+	1798.86	0	-0.453194	0				100	Confident
21.9.34	Ma03_t08150.1, Ma09_t15840.1	ERLDFVDVDKFECK	NH2-ERLDFVDVDKFEC<cmm>K-COOH		Carbamidomethylation of C(13)	SRM01.mgf	SRM01.22573.22573.3	22573	4579.57	600.626	3+	3+	1798.86	0	-0.176587	0				100	Confident
21.9.35	Ma03_t08150.1, Ma09_t15840.1	ERLDFVDVDKFECK	NH2-ERLDFVDVDKFEC<cmm>K-COOH		Carbamidomethylation of C(13)	SRM01.mgf	SRM01.22479.22479.4	22479	4581.43	450.721	4+	4+	1798.86	0	-0.453194	0				100	Confident
21.9.36	Ma03_t08150.1, Ma09_t15840.1	ERLDFVDVDKFECK	NH2-ERLDFVDVDKFEC<cmm>K-COOH		Carbamidomethylation of C(13)	SRM01.mgf	SRM01.22384.22384.3	22384	4579.57	600.626	3+	3+	1798.86	0	-0.176587	0				100	Confident
21.9.37	Ma03_t08150.1, Ma09_t15840.1	ERLDFVDVDKFECK	NH2-ERLDFVDVDKFEC<cmm>K-COOH		Carbamidomethylation of C(13)	SRM01.mgf	SRM01.22865.22865.4	22865	4581.43	450.721	4+	4+	1798.86	0	-0.453194	0				100	Confident
21.9.38	Ma03_t08150.1, Ma09_t15840.1	ERLDFVDVDKFECK	NH2-ERLDFVDVDKFEC<cmm>K-COOH		Carbamidomethylation of C(13)	SRM15.mgf	SRM15.21120.21120.3	21120	4579.57	600.626	3+	3+	1798.86	0	-0.176587	0				100	Confident
21.9.39	Ma03_t08150.1, Ma09_t15840.1	ERLDFVDVDKFECK	NH2-ERLDFVDVDKFEC<cmm>K-COOH		Carbamidomethylation of C(13)	SRM15.mgf	SRM15.20739.20739.3	20739	4579.57	600.626	3+	3+	1798.86	0	-0.176587	0				99.639	Confident
21.9.40	Ma03_t08150.1, Ma09_t15840.1	ERLDFVDVDKFECK	NH2-ERLDFVDVDKFEC<cmm>K-COOH		Carbamidomethylation of C(13)	SRM15.mgf	SRM15.21530.21530.4	21530	4581.43	450.721	4+	4+	1798.86	0	-0.453194	0				84.4156	Confident
21.9.41	Ma03_t08150.1, Ma09_t15840.1	ERLDFVDVDKFECK	NH2-ERLDFVDVDKFEC<cmm>K-COOH		Carbamidomethylation of C(13)	SRM15.mgf	SRM15.21308.21308.3	21308	4579.57	600.626	3+	3+	1798.86	0	-0.176587	0				100	Confident
21.9.42	Ma03_t08150.1, Ma09_t15840.1	ERLDFVDVDKFECK	NH2-ERLDFVDVDKFEC<cmm>K-COOH		Carbamidomethylation of C(13)	SRM15.mgf	SRM15.21159.21159.4	21159	4581.43	450.721	4+	4+	1798.86	0	-0.453194	0				100	Confident
21.9.43	Ma03_t08150.1, Ma09_t15840.1	ERLDFVDVDKFECK	NH2-ERLDFVDVDKFEC<cmm>K-COOH		Carbamidomethylation of C(13)	SRM15.mgf	SRM15.20966.20966.4	20966	4581.43	450.721	4+	4+	1798.86	0	-0.453194	0				100	Confident
21.9.44	Ma03_t08150.1, Ma09_t15840.1	ERLDFVDVDKFECK	NH2-ERLDFVDVDKFEC<cmm>K-COOH		Carbamidomethylation of C(13)	SRM15.mgf	SRM15.20926.20926.3	20926	4579.57	600.626	3+	3+	1798.86	0	-0.176587	0				100	Confident
21.9.45	Ma03_t08150.1, Ma09_t15840.1	ERLDFVDVDKFECK	NH2-ERLDFVDVDKFEC<cmm>K-COOH		Carbamidomethylation of C(13)	SRM15.mgf	SRM15.21342.21342.4	21342	4581.43	450.721	4+	4+	1798.86	0	-0.453194	0				100	Confident
21.9.46	Ma03_t08150.1, Ma09_t15840.1	ERLDFVDVDKFECK	NH2-ERLDFVDVDKFEC<cmm>K-COOH		Carbamidomethylation of C(13)	SRM15.mgf	SRM15.20782.20782.4	20782	4581.43	450.721	4+	4+	1798.86	0	-0.453194	0				100	Confident
21.1	Ma03_t08150.1; Ma09_t15840.1	LDFVDVDKFECK	ER; ER	QT; QT		Carbamidomethylation of C (11)		23	24	99.3231	0	Confident
	Protein(s)	Sequence	Modified Sequence	Variable Modifications	Fixed Modifications	Spectrum File	Spectrum Title	Spectrum Scan Number	RT	m/z	Measured Charge	Identification Charge	Theoretical Mass	Isotope Number	Precursor m/z Error [ppm]	Decoy	Localization Confidence	Probabilistic PTM score	D-score	Confidence [%]	Validation
21.10.1	Ma03_t08150.1, Ma09_t15840.1	LDFVDVDKFECK	NH2-LDFVDVDKFEC<cmm>K-COOH		Carbamidomethylation of C(11)	SRM27.mgf	SRM27.28495.28495.3	28495	5724.3	505.578	3+	3+	1513.71	0	0.104437	0				100	Confident
21.10.2	Ma03_t08150.1, Ma09_t15840.1	LDFVDVDKFECK	NH2-LDFVDVDKFEC<cmm>K-COOH		Carbamidomethylation of C(11)	SRM27.mgf	SRM27.28299.28299.3	28299	5724.3	505.578	3+	3+	1513.71	0	0.104437	0				100	Confident
21.10.3	Ma03_t08150.1, Ma09_t15840.1	LDFVDVDKFECK	NH2-LDFVDVDKFEC<cmm>K-COOH		Carbamidomethylation of C(11)	SRM27.mgf	SRM27.28686.28686.3	28686	5724.3	505.578	3+	3+	1513.71	0	0.104437	0				86.3354	Confident
21.10.4	Ma03_t08150.1, Ma09_t15840.1	LDFVDVDKFECK	NH2-LDFVDVDKFEC<cmm>K-COOH		Carbamidomethylation of C(11)	SRM22.mgf	SRM22.27910.27910.3	27910	5724.3	505.578	3+	3+	1513.71	0	0.104437	0				100	Confident
21.10.5	Ma03_t08150.1, Ma09_t15840.1	LDFVDVDKFECK	NH2-LDFVDVDKFEC<cmm>K-COOH		Carbamidomethylation of C(11)	SRM22.mgf	SRM22.27356.27356.3	27356	5724.3	505.578	3+	3+	1513.71	0	0.104437	0				100	Confident
21.10.6	Ma03_t08150.1, Ma09_t15840.1	LDFVDVDKFECK	NH2-LDFVDVDKFEC<cmm>K-COOH		Carbamidomethylation of C(11)	SRM22.mgf	SRM22.27545.27545.3	27545	5724.3	505.578	3+	3+	1513.71	0	0.104437	0				100	Confident
21.10.7	Ma03_t08150.1, Ma09_t15840.1	LDFVDVDKFECK	NH2-LDFVDVDKFEC<cmm>K-COOH		Carbamidomethylation of C(11)	SRM22.mgf	SRM22.27730.27730.3	27730	5724.3	505.578	3+	3+	1513.71	0	0.104437	0				100	Confident
21.10.8	Ma03_t08150.1, Ma09_t15840.1	LDFVDVDKFECK	NH2-LDFVDVDKFEC<cmm>K-COOH		Carbamidomethylation of C(11)	SRM32.mgf	SRM32.27463.27463.3	27463	5724.3	505.578	3+	3+	1513.71	0	0.104437	0				99.6466	Confident
21.10.9	Ma03_t08150.1, Ma09_t15840.1	LDFVDVDKFECK	NH2-LDFVDVDKFEC<cmm>K-COOH		Carbamidomethylation of C(11)	SRM32.mgf	SRM32.28053.28053.3	28053	5724.3	505.578	3+	3+	1513.71	0	0.104437	0				100	Confident
21.10.10	Ma03_t08150.1, Ma09_t15840.1	LDFVDVDKFECK	NH2-LDFVDVDKFEC<cmm>K-COOH		Carbamidomethylation of C(11)	SRM32.mgf	SRM32.27660.27660.3	27660	5724.3	505.578	3+	3+	1513.71	0	0.104437	0				100	Confident
21.10.11	Ma03_t08150.1, Ma09_t15840.1	LDFVDVDKFECK	NH2-LDFVDVDKFEC<cmm>K-COOH		Carbamidomethylation of C(11)	SRM32.mgf	SRM32.27861.27861.3	27861	5724.3	505.578	3+	3+	1513.71	0	0.104437	0				100	Confident
21.10.12	Ma03_t08150.1, Ma09_t15840.1	LDFVDVDKFECK	NH2-LDFVDVDKFEC<cmm>K-COOH		Carbamidomethylation of C(11)	SRM12.mgf	SRM12.28345.28345.3	28345	5724.3	505.578	3+	3+	1513.71	0	0.104437	0				100	Confident
21.10.13	Ma03_t08150.1, Ma09_t15840.1	LDFVDVDKFECK	NH2-LDFVDVDKFEC<cmm>K-COOH		Carbamidomethylation of C(11)	SRM12.mgf	SRM12.28153.28153.3	28153	5724.3	505.578	3+	3+	1513.71	0	0.104437	0				100	Confident
21.10.14	Ma03_t08150.1, Ma09_t15840.1	LDFVDVDKFECK	NH2-LDFVDVDKFEC<cmm>K-COOH		Carbamidomethylation of C(11)	SRM12.mgf	SRM12.28536.28536.3	28536	5724.3	505.578	3+	3+	1513.71	0	0.104437	0				100	Confident
21.10.15	Ma03_t08150.1, Ma09_t15840.1	LDFVDVDKFECK	NH2-LDFVDVDKFEC<cmm>K-COOH		Carbamidomethylation of C(11)	SRM12.mgf	SRM12.28725.28725.3	28725	5724.3	505.578	3+	3+	1513.71	0	0.104437	0				100	Confident
21.10.16	Ma03_t08150.1, Ma09_t15840.1	LDFVDVDKFECK	NH2-LDFVDVDKFEC<cmm>K-COOH		Carbamidomethylation of C(11)	SRM01.mgf	SRM01.29872.29872.3	29872	5724.3	505.578	3+	3+	1513.71	0	0.104437	0				100	Confident
21.10.17	Ma03_t08150.1, Ma09_t15840.1	LDFVDVDKFECK	NH2-LDFVDVDKFEC<cmm>K-COOH		Carbamidomethylation of C(11)	SRM01.mgf	SRM01.29498.29498.3	29498	5724.3	505.578	3+	3+	1513.71	0	0.104437	0				100	Confident
21.10.18	Ma03_t08150.1, Ma09_t15840.1	LDFVDVDKFECK	NH2-LDFVDVDKFEC<cmm>K-COOH		Carbamidomethylation of C(11)	SRM01.mgf	SRM01.29682.29682.3	29682	5724.3	505.578	3+	3+	1513.71	0	0.104437	0				100	Confident
21.10.19	Ma03_t08150.1, Ma09_t15840.1	LDFVDVDKFECK	NH2-LDFVDVDKFEC<cmm>K-COOH		Carbamidomethylation of C(11)	SRM01.mgf	SRM01.30057.30057.3	30057	5724.3	505.578	3+	3+	1513.71	0	0.104437	0				100	Confident
21.10.20	Ma03_t08150.1, Ma09_t15840.1	LDFVDVDKFECK	NH2-LDFVDVDKFEC<cmm>K-COOH		Carbamidomethylation of C(11)	SRM15.mgf	SRM15.27664.27664.3	27664	5724.3	505.578	3+	3+	1513.71	0	0.104437	0				100	Confident
21.10.21	Ma03_t08150.1, Ma09_t15840.1	LDFVDVDKFECK	NH2-LDFVDVDKFEC<cmm>K-COOH		Carbamidomethylation of C(11)	SRM15.mgf	SRM15.28020.28020.3	28020	5724.3	505.578	3+	3+	1513.71	0	0.104437	0				100	Confident
21.10.22	Ma03_t08150.1, Ma09_t15840.1	LDFVDVDKFECK	NH2-LDFVDVDKFEC<cmm>K-COOH		Carbamidomethylation of C(11)	SRM15.mgf	SRM15.27849.27849.3	27849	5724.3	505.578	3+	3+	1513.71	0	0.104437	0				100	Confident
21.10.23	Ma03_t08150.1, Ma09_t15840.1	LDFVDVDKFECK	NH2-LDFVDVDKFEC<cmm>K-COOH		Carbamidomethylation of C(11)	SRM15.mgf	SRM15.27493.27493.3	27493	5724.3	505.578	3+	3+	1513.71	0	0.104437	0				100	Confident
21.11	Ma03_t08150.1; Ma09_t15840.1	ERLDFVDVDKFECK	VK; VK	QT; QT	Pyrolidone from E (1)	Carbamidomethylation of C (13)		5	5	99.3231	0	Confident
	Protein(s)	Sequence	Modified Sequence	Variable Modifications	Fixed Modifications	Spectrum File	Spectrum Title	Spectrum Scan Number	RT	m/z	Measured Charge	Identification Charge	Theoretical Mass	Isotope Number	Precursor m/z Error [ppm]	Decoy	Localization Confidence	Probabilistic PTM score	D-score	Confidence [%]	Validation
21.11.1	Ma03_t08150.1, Ma09_t15840.1	ERLDFVDVDKFECK	pyro-ERLDFVDVDKFEC<cmm>K-COOH	Pyrolidone from E(1)	Carbamidomethylation of C(13)	SRM27.mgf	SRM27.40798.40798.3	40798	7732.4	594.623	3+	3+	1780.85	0	1.33401	0		Pyrolidone from E (0: 100.0)	Pyrolidone from E (1: 99.29221435793731)	98.7578	Confident
21.11.2	Ma03_t08150.1, Ma09_t15840.1	ERLDFVDVDKFECK	pyro-ERLDFVDVDKFEC<cmm>K-COOH	Pyrolidone from E(1)	Carbamidomethylation of C(13)	SRM27.mgf	SRM27.40988.40988.3	40988	7732.4	594.623	3+	3+	1780.85	0	1.33401	0		Pyrolidone from E (0: 100.0)	Pyrolidone from E (1: 100.0)	100	Confident
21.11.3	Ma03_t08150.1, Ma09_t15840.1	ERLDFVDVDKFECK	pyro-ERLDFVDVDKFEC<cmm>K-COOH	Pyrolidone from E(1)	Carbamidomethylation of C(13)	SRM22.mgf	SRM22.40271.40271.3	40271	7732.4	594.623	3+	3+	1780.85	0	1.33401	0		Pyrolidone from E (0: 100.0)	Pyrolidone from E (1: 95.94721960414702)	84.1379	Confident
21.11.4	Ma03_t08150.1, Ma09_t15840.1	ERLDFVDVDKFECK	pyro-ERLDFVDVDKFEC<cmm>K-COOH	Pyrolidone from E(1)	Carbamidomethylation of C(13)	SRM32.mgf	SRM32.40364.40364.3	40364	7732.4	594.623	3+	3+	1780.85	0	1.33401	0		Pyrolidone from E (0: 100.0)	Pyrolidone from E (1: 98.81593110871906)	95.4064	Confident
21.11.5	Ma03_t08150.1, Ma09_t15840.1	ERLDFVDVDKFECK	pyro-ERLDFVDVDKFEC<cmm>K-COOH	Pyrolidone from E(1)	Carbamidomethylation of C(13)	SRM01.mgf	SRM01.42357.42357.3	42357	7732.4	594.623	3+	3+	1780.85	0	1.33401	0		Pyrolidone from E (0: 100.0)	Pyrolidone from E (1: 98.10964083175804)	96.6443	Confident
21.12	Ma03_t08140.1; Ma03_t08150.1; Ma03_t08160.1; Ma09_t15840.1	QLNFSPAIPFGYVK	VR; VR; VR; VR	ER; ER; ER; ER				20	31	99.3231	0	Confident
	Protein(s)	Sequence	Modified Sequence	Variable Modifications	Fixed Modifications	Spectrum File	Spectrum Title	Spectrum Scan Number	RT	m/z	Measured Charge	Identification Charge	Theoretical Mass	Isotope Number	Precursor m/z Error [ppm]	Decoy	Localization Confidence	Probabilistic PTM score	D-score	Confidence [%]	Validation
21.12.1	Ma03_t08140.1, Ma03_t08150.1, Ma03_t08160.1, Ma09_t15840.1	QLNFSPAIPFGYVK	NH2-QLNFSPAIPFGYVK-COOH			SRM27.mgf	SRM27.56453.56453.2	56453	9962.77	790.927	2+	2+	1579.84	0	-0.699348	0				99.6416	Confident
21.12.2	Ma03_t08140.1, Ma03_t08150.1, Ma03_t08160.1, Ma09_t15840.1	QLNFSPAIPFGYVK	NH2-QLNFSPAIPFGYVK-COOH			SRM27.mgf	SRM27.56300.56300.3	56300	9964.01	527.62	3+	3+	1579.84	0	-0.735555	0				87.7301	Confident
21.12.3	Ma03_t08140.1, Ma03_t08150.1, Ma03_t08160.1, Ma09_t15840.1	QLNFSPAIPFGYVK	NH2-QLNFSPAIPFGYVK-COOH			SRM27.mgf	SRM27.56239.56239.2	56239	9962.77	790.927	2+	2+	1579.84	0	-0.699348	0				100	Confident
21.12.4	Ma03_t08140.1, Ma03_t08150.1, Ma03_t08160.1, Ma09_t15840.1	QLNFSPAIPFGYVK	NH2-QLNFSPAIPFGYVK-COOH			SRM22.mgf	SRM22.54946.54946.3	54946	9964.01	527.62	3+	3+	1579.84	0	-0.735555	0				100	Confident
21.12.5	Ma03_t08140.1, Ma03_t08150.1, Ma03_t08160.1, Ma09_t15840.1	QLNFSPAIPFGYVK	NH2-QLNFSPAIPFGYVK-COOH			SRM22.mgf	SRM22.55058.55058.2	55058	9962.77	790.927	2+	2+	1579.84	0	-0.699348	0				100	Confident
21.12.6	Ma03_t08140.1, Ma03_t08150.1, Ma03_t08160.1, Ma09_t15840.1	QLNFSPAIPFGYVK	NH2-QLNFSPAIPFGYVK-COOH			SRM22.mgf	SRM22.54866.54866.2	54866	9962.77	790.927	2+	2+	1579.84	0	-0.699348	0				100	Confident
21.12.7	Ma03_t08140.1, Ma03_t08150.1, Ma03_t08160.1, Ma09_t15840.1	QLNFSPAIPFGYVK	NH2-QLNFSPAIPFGYVK-COOH			SRM32.mgf	SRM32.55838.55838.2	55838	9962.77	790.927	2+	2+	1579.84	0	-0.699348	0				100	Confident
21.12.8	Ma03_t08140.1, Ma03_t08150.1, Ma03_t08160.1, Ma09_t15840.1	QLNFSPAIPFGYVK	NH2-QLNFSPAIPFGYVK-COOH			SRM32.mgf	SRM32.55619.55619.2	55619	9962.77	790.927	2+	2+	1579.84	0	-0.699348	0				100	Confident
21.12.9	Ma03_t08140.1, Ma03_t08150.1, Ma03_t08160.1, Ma09_t15840.1	QLNFSPAIPFGYVK	NH2-QLNFSPAIPFGYVK-COOH			SRM32.mgf	SRM32.55708.55708.3	55708	9964.01	527.62	3+	3+	1579.84	0	-0.735555	0				99.6466	Confident
21.12.10	Ma03_t08140.1, Ma03_t08150.1, Ma03_t08160.1, Ma09_t15840.1	QLNFSPAIPFGYVK	NH2-QLNFSPAIPFGYVK-COOH			SRM12.mgf	SRM12.73124.73124.2	73124	12521	790.928	2+	2+	1579.84	0	0.587884	0				98.5663	Confident
21.12.11	Ma03_t08140.1, Ma03_t08150.1, Ma03_t08160.1, Ma09_t15840.1	QLNFSPAIPFGYVK	NH2-QLNFSPAIPFGYVK-COOH			SRM12.mgf	SRM12.56023.56023.2	56023	9962.77	790.927	2+	2+	1579.84	0	-0.699348	0				100	Confident
21.12.12	Ma03_t08140.1, Ma03_t08150.1, Ma03_t08160.1, Ma09_t15840.1	QLNFSPAIPFGYVK	NH2-QLNFSPAIPFGYVK-COOH			SRM12.mgf	SRM12.56229.56229.2	56229	9962.77	790.927	2+	2+	1579.84	0	-0.699348	0				100	Confident
21.12.13	Ma03_t08140.1, Ma03_t08150.1, Ma03_t08160.1, Ma09_t15840.1	QLNFSPAIPFGYVK	NH2-QLNFSPAIPFGYVK-COOH			SRM12.mgf	SRM12.56069.56069.3	56069	9964.01	527.62	3+	3+	1579.84	0	-0.735555	0				100	Confident
21.12.14	Ma03_t08140.1, Ma03_t08150.1, Ma03_t08160.1, Ma09_t15840.1	QLNFSPAIPFGYVK	NH2-QLNFSPAIPFGYVK-COOH			SRM01.mgf	SRM01.57121.57121.3	57121	9964.01	527.62	3+	3+	1579.84	0	-0.735555	0				100	Confident
21.12.15	Ma03_t08140.1, Ma03_t08150.1, Ma03_t08160.1, Ma09_t15840.1	QLNFSPAIPFGYVK	NH2-QLNFSPAIPFGYVK-COOH			SRM01.mgf	SRM01.57291.57291.2	57291	9962.77	790.927	2+	2+	1579.84	0	-0.699348	0				99.6678	Confident
21.12.16	Ma03_t08140.1, Ma03_t08150.1, Ma03_t08160.1, Ma09_t15840.1	QLNFSPAIPFGYVK	NH2-QLNFSPAIPFGYVK-COOH			SRM01.mgf	SRM01.57076.57076.2	57076	9962.77	790.927	2+	2+	1579.84	0	-0.699348	0				99.6678	Confident
21.12.17	Ma03_t08140.1, Ma03_t08150.1, Ma03_t08160.1, Ma09_t15840.1	QLNFSPAIPFGYVK	NH2-QLNFSPAIPFGYVK-COOH			SRM15.mgf	SRM15.70626.70626.2	70626	12521	790.928	2+	2+	1579.84	0	0.587884	0				98.5663	Confident
21.12.18	Ma03_t08140.1, Ma03_t08150.1, Ma03_t08160.1, Ma09_t15840.1	QLNFSPAIPFGYVK	NH2-QLNFSPAIPFGYVK-COOH			SRM15.mgf	SRM15.54156.54156.2	54156	9962.77	790.927	2+	2+	1579.84	0	-0.699348	0				100	Confident
21.12.19	Ma03_t08140.1, Ma03_t08150.1, Ma03_t08160.1, Ma09_t15840.1	QLNFSPAIPFGYVK	NH2-QLNFSPAIPFGYVK-COOH			SRM15.mgf	SRM15.53953.53953.2	53953	9962.77	790.927	2+	2+	1579.84	0	-0.699348	0				100	Confident
21.12.20	Ma03_t08140.1, Ma03_t08150.1, Ma03_t08160.1, Ma09_t15840.1	QLNFSPAIPFGYVK	NH2-QLNFSPAIPFGYVK-COOH			SRM15.mgf	SRM15.54025.54025.3	54025	9964.01	527.62	3+	3+	1579.84	0	-0.735555	0				100	Confident
21.13	Ma03_t08140.1; Ma03_t08150.1; Ma03_t08160.1; Ma09_t15840.1	QLNFSPALPFGYVK	VR; VR; VR; VR	ER; ER; ER; ER	Pyrolidone from Q (1)			12	14	99.3231	0	Confident
	Protein(s)	Sequence	Modified Sequence	Variable Modifications	Fixed Modifications	Spectrum File	Spectrum Title	Spectrum Scan Number	RT	m/z	Measured Charge	Identification Charge	Theoretical Mass	Isotope Number	Precursor m/z Error [ppm]	Decoy	Localization Confidence	Probabilistic PTM score	D-score	Confidence [%]	Validation
21.13.1	Ma03_t08140.1, Ma03_t08150.1, Ma03_t08160.1, Ma09_t15840.1	QLNFSPALPFGYVK	pyro-QLNFSPALPFGYVK-COOH	Pyrolidone from Q(1)		SRM27.mgf	SRM27.73633.73633.2	73633	12525.6	782.414	2+	2+	1562.81	0	0.613855	0		Pyrolidone from Q (0: 100.0)	Pyrolidone from Q (1: 99.68253968253968)	98.5663	Confident
21.13.2	Ma03_t08140.1, Ma03_t08150.1, Ma03_t08160.1, Ma09_t15840.1	QLNFSPALPFGYVK	pyro-QLNFSPALPFGYVK-COOH	Pyrolidone from Q(1)		SRM27.mgf	SRM27.73834.73834.2	73834	12525.6	782.414	2+	2+	1562.81	0	0.613855	0		Pyrolidone from Q (0: 100.0)	Pyrolidone from Q (1: 98.06122448979592)	98.2143	Confident
21.13.3	Ma03_t08140.1, Ma03_t08150.1, Ma03_t08160.1, Ma09_t15840.1	QLNFSPAIPFGYVK	pyro-QLNFSPAIPFGYVK-COOH	Pyrolidone from Q(1)		SRM22.mgf	SRM22.71215.71215.2	71215	12525.6	782.414	2+	2+	1562.81	0	0.613855	0		Pyrolidone from Q (0: 100.0)	Pyrolidone from Q (1: 97.44318181818183)	94.6237	Confident
21.13.4	Ma03_t08140.1, Ma03_t08150.1, Ma03_t08160.1, Ma09_t15840.1	QLNFSPALPFGYVK	pyro-QLNFSPALPFGYVK-COOH	Pyrolidone from Q(1)		SRM22.mgf	SRM22.71415.71415.2	71415	12525.6	782.414	2+	2+	1562.81	0	0.613855	0		Pyrolidone from Q (0: 100.0)	Pyrolidone from Q (1: 98.36956521739131)	98.5765	Confident
21.13.5	Ma03_t08140.1, Ma03_t08150.1, Ma03_t08160.1, Ma09_t15840.1	QLNFSPALPFGYVK	pyro-QLNFSPALPFGYVK-COOH	Pyrolidone from Q(1)		SRM32.mgf	SRM32.73146.73146.2	73146	12525.6	782.414	2+	2+	1562.81	0	0.613855	0		Pyrolidone from Q (0: 100.0)	Pyrolidone from Q (1: 97.99599198396794)	97.8495	Confident
21.13.6	Ma03_t08140.1, Ma03_t08150.1, Ma03_t08160.1, Ma09_t15840.1	QLNFSPALPFGYVK	pyro-QLNFSPALPFGYVK-COOH	Pyrolidone from Q(1)		SRM32.mgf	SRM32.73125.73125.2	73125	12525.6	782.414	2+	2+	1562.81	0	0.613855	0		Pyrolidone from Q (0: 100.0)	Pyrolidone from Q (1: 99.89235737351991)	99.6416	Confident
21.13.7	Ma03_t08140.1, Ma03_t08150.1, Ma03_t08160.1, Ma09_t15840.1	QLNFSPALPFGYVK	pyro-QLNFSPALPFGYVK-COOH	Pyrolidone from Q(1)		SRM32.mgf	SRM32.72928.72928.2	72928	12525.6	782.414	2+	2+	1562.81	0	0.613855	0		Pyrolidone from Q (0: 100.0)	Pyrolidone from Q (1: 100.0)	100	Confident
21.13.8	Ma03_t08140.1, Ma03_t08150.1, Ma03_t08160.1, Ma09_t15840.1	QLNFSPALPFGYVK	pyro-QLNFSPALPFGYVK-COOH	Pyrolidone from Q(1)		SRM12.mgf	SRM12.73434.73434.2	73434	12525.6	782.414	2+	2+	1562.81	0	0.613855	0		Pyrolidone from Q (0: 100.0)	Pyrolidone from Q (1: 99.45593035908597)	97.8571	Confident
21.13.9	Ma03_t08140.1, Ma03_t08150.1, Ma03_t08160.1, Ma09_t15840.1	QLNFSPALPFGYVK	pyro-QLNFSPALPFGYVK-COOH	Pyrolidone from Q(1)		SRM12.mgf	SRM12.73243.73243.2	73243	12525.6	782.414	2+	2+	1562.81	0	0.613855	0		Pyrolidone from Q (0: 100.0)	Pyrolidone from Q (1: 100.0)	100	Confident
21.13.10	Ma03_t08140.1, Ma03_t08150.1, Ma03_t08160.1, Ma09_t15840.1	QLNFSPALPFGYVK	pyro-QLNFSPALPFGYVK-COOH	Pyrolidone from Q(1)		SRM01.mgf	SRM01.74495.74495.2	74495	12525.6	782.414	2+	2+	1562.81	0	0.613855	0		Pyrolidone from Q (0: 100.0)	Pyrolidone from Q (1: 100.0)	99.6678	Confident
21.13.11	Ma03_t08140.1, Ma03_t08150.1, Ma03_t08160.1, Ma09_t15840.1	QLNFSPAIPFGYVK	pyro-QLNFSPAIPFGYVK-COOH	Pyrolidone from Q(1)		SRM15.mgf	SRM15.70473.70473.2	70473	12525.6	782.414	2+	2+	1562.81	0	0.613855	0		Pyrolidone from Q (0: 100.0)	Pyrolidone from Q (1: 99.58419958419958)	97.8571	Confident
21.13.12	Ma03_t08140.1, Ma03_t08150.1, Ma03_t08160.1, Ma09_t15840.1	QLNFSPAIPFGYVK	pyro-QLNFSPAIPFGYVK-COOH	Pyrolidone from Q(1)		SRM15.mgf	SRM15.70661.70661.2	70661	12525.6	782.414	2+	2+	1562.81	0	0.613855	0		Pyrolidone from Q (0: 100.0)	Pyrolidone from Q (1: 99.8911860718172)	99.6429	Confident
21.14	Ma03_t08140.1; Ma03_t08150.1; Ma03_t08160.1; Ma09_t15840.1	QLNFSPALPFGYVKER	VR; VR; VR; VR	LD; LD; LD; LD				3	3	99.3231	0	Confident
	Protein(s)	Sequence	Modified Sequence	Variable Modifications	Fixed Modifications	Spectrum File	Spectrum Title	Spectrum Scan Number	RT	m/z	Measured Charge	Identification Charge	Theoretical Mass	Isotope Number	Precursor m/z Error [ppm]	Decoy	Localization Confidence	Probabilistic PTM score	D-score	Confidence [%]	Validation
21.14.1	Ma03_t08140.1, Ma03_t08150.1, Ma03_t08160.1, Ma09_t15840.1	QLNFSPALPFGYVKER	NH2-QLNFSPALPFGYVKER-COOH			SRM22.mgf	SRM22.46391.46391.3	46391	8706.04	623.002	3+	3+	1864.98	1	-1.40257	0				100	Confident
21.14.2	Ma03_t08140.1, Ma03_t08150.1, Ma03_t08160.1, Ma09_t15840.1	QLNFSPALPFGYVKER	NH2-QLNFSPALPFGYVKER-COOH			SRM12.mgf	SRM12.47386.47386.3	47386	8706.04	623.002	3+	3+	1864.98	1	-1.40257	0				100	Confident
21.14.3	Ma03_t08140.1, Ma03_t08150.1, Ma03_t08160.1, Ma09_t15840.1	QLNFSPALPFGYVKER	NH2-QLNFSPALPFGYVKER-COOH			SRM15.mgf	SRM15.45596.45596.3	45596	8706.04	623.002	3+	3+	1864.98	1	-1.40257	0				100	Confident
22	Ma01_t14300.1		102.667	69.25	1.29	0.00310559					Single Protein		Ma01_t14300.1	1	3	3	2	5	97.0414	0	Doubtful
	Protein(s)	Sequence	AAs Before	AAs After	Variable Modifications	Fixed Modifications	Localization Confidence	#Validated PSMs	#PSMs	Confidence [%]	Decoy	Validation
22.1	Ma01_t14300.1	WIELGAFYPFSR	NR	DH				2	2	99.3231	0	Confident
	Protein(s)	Sequence	Modified Sequence	Variable Modifications	Fixed Modifications	Spectrum File	Spectrum Title	Spectrum Scan Number	RT	m/z	Measured Charge	Identification Charge	Theoretical Mass	Isotope Number	Precursor m/z Error [ppm]	Decoy	Localization Confidence	Probabilistic PTM score	D-score	Confidence [%]	Validation
22.1.1	Ma01_t14300.1	WIELGAFYPFSR	NH2-WIELGAFYPFSR-COOH			SRM27.mgf	SRM27.68733.68733.2	68733	11781	743.379	2+	2+	1484.75	0	-0.628384	0				100	Confident
22.1.2	Ma01_t14300.1	WIELGAFYPFSR	NH2-WIELGAFYPFSR-COOH			SRM01.mgf	SRM01.69572.69572.2	69572	11781	743.379	2+	2+	1484.75	0	-0.628384	0				99.1497	Confident
23	Ma11_t08770.1		56.9256	84.67	14.18	0.0139086					Single Protein		Ma11_t08770.1	7	16	0	25	43	100	0	Confident
	Protein(s)	Sequence	AAs Before	AAs After	Variable Modifications	Fixed Modifications	Localization Confidence	#Validated PSMs	#PSMs	Confidence [%]	Decoy	Validation
23.1	Ma11_t08770.1	AWQILDVIPGR	AR	AT				2	6	94.3616	0	Confident
	Protein(s)	Sequence	Modified Sequence	Variable Modifications	Fixed Modifications	Spectrum File	Spectrum Title	Spectrum Scan Number	RT	m/z	Measured Charge	Identification Charge	Theoretical Mass	Isotope Number	Precursor m/z Error [ppm]	Decoy	Localization Confidence	Probabilistic PTM score	D-score	Confidence [%]	Validation
23.1.1	Ma11_t08770.1	AWQILDVIPGR	NH2-AWQILDVIPGR-COOH			SRM32.mgf	SRM32.55853.55853.2	55853	9993.4	634.361	2+	2+	1266.71	0	-1.25191	0				99.6416	Confident
23.1.2	Ma11_t08770.1	AWQILDVIPGR	NH2-AWQILDVIPGR-COOH			SRM01.mgf	SRM01.57412.57412.2	57412	9993.4	634.361	2+	2+	1266.71	0	-1.25191	0				99.2453	Confident
23.2	Ma11_t08770.1	ALVVINPGNPTGQVLAEENQR	VR	EI				8	8	99.3231	0	Confident
	Protein(s)	Sequence	Modified Sequence	Variable Modifications	Fixed Modifications	Spectrum File	Spectrum Title	Spectrum Scan Number	RT	m/z	Measured Charge	Identification Charge	Theoretical Mass	Isotope Number	Precursor m/z Error [ppm]	Decoy	Localization Confidence	Probabilistic PTM score	D-score	Confidence [%]	Validation
23.2.1	Ma11_t08770.1	ALVVINPGNPTGQVLAEENQR	NH2-ALVVINPGNPTGQVLAEENQR-COOH			SRM27.mgf	SRM27.40088.40088.3	40088	7610.85	740.732	3+	3+	2218.17	1	0.0502596	0				100	Confident
23.2.2	Ma11_t08770.1	ALVVINPGNPTGQVLAEENQR	NH2-ALVVINPGNPTGQVLAEENQR-COOH			SRM27.mgf	SRM27.40281.40281.3	40281	7610.85	740.732	3+	3+	2218.17	1	0.0502596	0				100	Confident
23.2.3	Ma11_t08770.1	ALVVINPGNPTGQVLAEENQR	NH2-ALVVINPGNPTGQVLAEENQR-COOH			SRM22.mgf	SRM22.39567.39567.3	39567	7610.85	740.732	3+	3+	2218.17	1	0.0502596	0				97.9452	Doubtful
23.2.4	Ma11_t08770.1	ALVVINPGNPTGQVLAEENQR	NH2-ALVVINPGNPTGQVLAEENQR-COOH			SRM32.mgf	SRM32.39808.39808.3	39808	7610.85	740.732	3+	3+	2218.17	1	0.0502596	0				99.6466	Confident
23.2.5	Ma11_t08770.1	ALVVINPGNPTGQVLAEENQR	NH2-ALVVINPGNPTGQVLAEENQR-COOH			SRM32.mgf	SRM32.39611.39611.3	39611	7610.85	740.732	3+	3+	2218.17	1	0.0502596	0				99.6516	Confident
23.2.6	Ma11_t08770.1	ALVVINPGNPTGQVLAEENQR	NH2-ALVVINPGNPTGQVLAEENQR-COOH			SRM12.mgf	SRM12.40260.40260.3	40260	7610.85	740.732	3+	3+	2218.17	1	0.0502596	0				73.4694	Doubtful
23.2.7	Ma11_t08770.1	ALVVINPGNPTGQVLAEENQR	NH2-ALVVINPGNPTGQVLAEENQR-COOH			SRM01.mgf	SRM01.41422.41422.3	41422	7610.85	740.732	3+	3+	2218.17	1	0.0502596	0				100	Confident
23.2.8	Ma11_t08770.1	ALVVINPGNPTGQVLAEENQR	NH2-ALVVINPGNPTGQVLAEENQR-COOH			SRM15.mgf	SRM15.38938.38938.3	38938	7610.85	740.732	3+	3+	2218.17	1	0.0502596	0				99.278	Confident
23.3	Ma11_t08770.1	SMGYQDDEIPLVSFQSVSK	TR	GY	Oxidation of M (2)		Oxidation of M (2: Very Confident)	3	4	91.8949	0	Confident
	Protein(s)	Sequence	Modified Sequence	Variable Modifications	Fixed Modifications	Spectrum File	Spectrum Title	Spectrum Scan Number	RT	m/z	Measured Charge	Identification Charge	Theoretical Mass	Isotope Number	Precursor m/z Error [ppm]	Decoy	Localization Confidence	Probabilistic PTM score	D-score	Confidence [%]	Validation
23.3.1	Ma11_t08770.1	SMGYQDDEIPLVSFQSVSK	NH2-SM<ox>GYQDDEIPLVSFQSVSK-COOH	Oxidation of M(2)		SRM27.mgf	SRM27.33967.33967.3	33967	6672.12	716.006	3+	3+	2144.99	0	0.60669	0	Oxidation of M (2: Very Confident)	Oxidation of M (2: 100.0)	Oxidation of M (2: 94.86238532110092)	88.1988	Confident
23.3.2	Ma11_t08770.1	SMGYQDDEIPLVSFQSVSK	NH2-SM<ox>GYQDDEIPLVSFQSVSK-COOH	Oxidation of M(2)		SRM27.mgf	SRM27.34159.34159.3	34159	6672.12	716.006	3+	3+	2144.99	0	0.60669	0	Oxidation of M (2: Very Confident)	Oxidation of M (2: 100.0)	Oxidation of M (2: 99.44954128440367)	97.5309	Confident
23.3.3	Ma11_t08770.1	SMGYQDDEIPLVSFQSVSK	NH2-SM<ox>GYQDDEIPLVSFQSVSK-COOH	Oxidation of M(2)		SRM12.mgf	SRM12.34192.34192.3	34192	6672.12	716.006	3+	3+	2144.99	0	0.60669	0	Oxidation of M (2: Very Confident)	Oxidation of M (2: 100.0)	Oxidation of M (2: 79.08256880733944)	62.585	Doubtful
23.4	Ma02_t09230.1; Ma10_t18670.1; Ma11_t08770.1	CTILPQEDKIPAIISR	VR; XR; VR	LK; LK; LK	Pyrolidone from carbamidomethylated C (1)	Carbamidomethylation of C (1)		3	3	93.483	0	Confident
	Protein(s)	Sequence	Modified Sequence	Variable Modifications	Fixed Modifications	Spectrum File	Spectrum Title	Spectrum Scan Number	RT	m/z	Measured Charge	Identification Charge	Theoretical Mass	Isotope Number	Precursor m/z Error [ppm]	Decoy	Localization Confidence	Probabilistic PTM score	D-score	Confidence [%]	Validation
23.4.1	Ma02_t09230.1, Ma10_t18670.1, Ma11_t08770.1	CTILPQEDKIPAIISR	pyro-CTILPQEDKIPAIISR-COOH	Pyrolidone from carbamidomethylated C(1)	Carbamidomethylation of C(1)	SRM27.mgf	SRM27.54444.54444.2	54444	9688.22	918.998	2+	2+	1835.98	0	0.205842	0		Pyrolidone from carbamidomethylated C (0: 100.0)	Pyrolidone from carbamidomethylated C (1: 99.28861788617887)	97.8571	Confident
23.4.2	Ma02_t09230.1, Ma10_t18670.1, Ma11_t08770.1	CTILPQEDKIPAIISR	pyro-CTILPQEDKIPAIISR-COOH	Pyrolidone from carbamidomethylated C(1)	Carbamidomethylation of C(1)	SRM32.mgf	SRM32.53973.53973.2	53973	9688.22	918.998	2+	2+	1835.98	0	0.205842	0		Pyrolidone from carbamidomethylated C (0: 100.0)	Pyrolidone from carbamidomethylated C (1: 99.22178988326849)	98.2143	Doubtful
23.4.3	Ma02_t09230.1, Ma10_t18670.1, Ma11_t08770.1	CTILPQEDKIPAIISR	pyro-CTILPQEDKIPAIISR-COOH	Pyrolidone from carbamidomethylated C(1)	Carbamidomethylation of C(1)	SRM01.mgf	SRM01.55223.55223.3	55223	9691.23	613.001	3+	3+	1835.98	0	0.0798853	0		Pyrolidone from carbamidomethylated C (0: 100.0)	Pyrolidone from carbamidomethylated C (1: 88.5181550539745)	83.5616	Confident
23.5	Ma02_t09230.1; Ma10_t18670.1; Ma11_t08770.1	LLDATGIVVVPGSGFGQVPGTWHVR	RR; RR; RR	CT; CT; CT				2	4	99.3231	0	Doubtful
	Protein(s)	Sequence	Modified Sequence	Variable Modifications	Fixed Modifications	Spectrum File	Spectrum Title	Spectrum Scan Number	RT	m/z	Measured Charge	Identification Charge	Theoretical Mass	Isotope Number	Precursor m/z Error [ppm]	Decoy	Localization Confidence	Probabilistic PTM score	D-score	Confidence [%]	Validation
23.5.1	Ma02_t09230.1, Ma10_t18670.1, Ma11_t08770.1	LLDATGIVVVPGSGFGQVPGTWHVR	NH2-LLDATGIVVVPGSGFGQVPGTWHVR-COOH			SRM27.mgf	SRM27.61620.61620.3	61620	10728.2	854.799	3+	3+	2561.38	0	0.289063	0				100	Doubtful
23.5.2	Ma02_t09230.1, Ma10_t18670.1, Ma11_t08770.1	LLDATGIVVVPGSGFGQVPGTWHVR	NH2-LLDATGIVVVPGSGFGQVPGTWHVR-COOH			SRM12.mgf	SRM12.61232.61232.3	61232	10728.2	854.799	3+	3+	2561.38	0	0.289063	0				73.4694	Doubtful
23.6	Ma02_t09230.1; Ma10_t18670.1; Ma11_t08770.1	RLLDATGIVVVPGSGFGQVPGTWHVR	AR; XR; AR	CT; CT; CT				6	7	99.3231	0	Confident
	Protein(s)	Sequence	Modified Sequence	Variable Modifications	Fixed Modifications	Spectrum File	Spectrum Title	Spectrum Scan Number	RT	m/z	Measured Charge	Identification Charge	Theoretical Mass	Isotope Number	Precursor m/z Error [ppm]	Decoy	Localization Confidence	Probabilistic PTM score	D-score	Confidence [%]	Validation
23.6.1	Ma02_t09230.1, Ma10_t18670.1, Ma11_t08770.1	RLLDATGIVVVPGSGFGQVPGTWHVR	NH2-RLLDATGIVVVPGSGFGQVPGTWHVR-COOH			SRM27.mgf	SRM27.57252.57252.4	57252	10115.1	680.377	4+	4+	2717.48	0	0.466565	0				100	Confident
23.6.2	Ma02_t09230.1, Ma10_t18670.1, Ma11_t08770.1	RLLDATGIVVVPGSGFGQVPGTWHVR	NH2-RLLDATGIVVVPGSGFGQVPGTWHVR-COOH			SRM22.mgf	SRM22.55889.55889.4	55889	10115.1	680.377	4+	4+	2717.48	0	0.466565	0				75.3086	Doubtful
23.6.3	Ma02_t09230.1, Ma10_t18670.1, Ma11_t08770.1	RLLDATGIVVVPGSGFGQVPGTWHVR	NH2-RLLDATGIVVVPGSGFGQVPGTWHVR-COOH			SRM32.mgf	SRM32.56578.56578.4	56578	10115.1	680.377	4+	4+	2717.48	0	0.466565	0				94.8052	Doubtful
23.6.4	Ma02_t09230.1, Ma10_t18670.1, Ma11_t08770.1	RLLDATGIVVVPGSGFGQVPGTWHVR	NH2-RLLDATGIVVVPGSGFGQVPGTWHVR-COOH			SRM12.mgf	SRM12.57136.57136.4	57136	10115.1	680.377	4+	4+	2717.48	0	0.466565	0				100	Doubtful
23.6.5	Ma02_t09230.1, Ma10_t18670.1, Ma11_t08770.1	RLLDATGIVVVPGSGFGQVPGTWHVR	NH2-RLLDATGIVVVPGSGFGQVPGTWHVR-COOH			SRM12.mgf	SRM12.56931.56931.4	56931	10115.1	680.377	4+	4+	2717.48	0	0.466565	0				71.4286	Doubtful
23.6.6	Ma02_t09230.1, Ma10_t18670.1, Ma11_t08770.1	RLLDATGIVVVPGSGFGQVPGTWHVR	NH2-RLLDATGIVVVPGSGFGQVPGTWHVR-COOH			SRM15.mgf	SRM15.55131.55131.4	55131	10115.1	680.377	4+	4+	2717.48	0	0.466565	0				77.2152	Doubtful
23.7	Ma02_t09230.1; Ma10_t18670.1; Ma11_t08770.1	CTILPQEDKIPAIISR	VR; XR; VR	LK; LK; LK		Carbamidomethylation of C (1)		1	2	86.6716	0	Confident
	Protein(s)	Sequence	Modified Sequence	Variable Modifications	Fixed Modifications	Spectrum File	Spectrum Title	Spectrum Scan Number	RT	m/z	Measured Charge	Identification Charge	Theoretical Mass	Isotope Number	Precursor m/z Error [ppm]	Decoy	Localization Confidence	Probabilistic PTM score	D-score	Confidence [%]	Validation
23.7.1	Ma02_t09230.1, Ma10_t18670.1, Ma11_t08770.1	CTILPQEDKIPAIISR	NH2-C<cmm>TILPQEDKIPAIISR-COOH		Carbamidomethylation of C(1)	SRM27.mgf	SRM27.32375.32375.3	32375	6400.55	618.677	3+	3+	1853.01	0	0.350004	0				98.1707	Confident
24	Ma04_t24650.1		68.4527	94.43	2.46	0.00138889					Related Proteins	Ma06_t28320.1, Ma08_t28140.1	Ma04_t24650.1, Ma06_t28320.1, Ma08_t28140.1	1	1	0	4	4	97.0414	0	Doubtful
	Protein(s)	Sequence	AAs Before	AAs After	Variable Modifications	Fixed Modifications	Localization Confidence	#Validated PSMs	#PSMs	Confidence [%]	Decoy	Validation
24.1	Ma04_t24650.1; Ma06_t28320.1; Ma08_t28140.1	SSVLESIVGKDFLPR	GK; GK; GK	GS; GS; GS				4	4	99.3231	0	Confident
	Protein(s)	Sequence	Modified Sequence	Variable Modifications	Fixed Modifications	Spectrum File	Spectrum Title	Spectrum Scan Number	RT	m/z	Measured Charge	Identification Charge	Theoretical Mass	Isotope Number	Precursor m/z Error [ppm]	Decoy	Localization Confidence	Probabilistic PTM score	D-score	Confidence [%]	Validation
24.1.1	Ma04_t24650.1, Ma06_t28320.1, Ma08_t28140.1	SSVLESIVGKDFLPR	NH2-SSVLESIVGKDFLPR-COOH			SRM27.mgf	SRM27.53471.53471.3	53471	9577.19	549.64	3+	3+	1645.9	0	-3.6857	0				100	Confident
24.1.2	Ma04_t24650.1, Ma06_t28320.1, Ma08_t28140.1	SSVLESIVGKDFLPR	NH2-SSVLESIVGKDFLPR-COOH			SRM32.mgf	SRM32.53047.53047.3	53047	9577.19	549.64	3+	3+	1645.9	0	-3.6857	0				99.6466	Confident
24.1.3	Ma04_t24650.1, Ma06_t28320.1, Ma08_t28140.1	SSVLESIVGKDFLPR	NH2-SSVLESIVGKDFLPR-COOH			SRM12.mgf	SRM12.53387.53387.3	53387	9577.19	549.64	3+	3+	1645.9	0	-3.6857	0				100	Confident
24.1.4	Ma04_t24650.1, Ma06_t28320.1, Ma08_t28140.1	SSVLESIVGKDFLPR	NH2-SSVLESIVGKDFLPR-COOH			SRM15.mgf	SRM15.51522.51522.3	51522	9577.19	549.64	3+	3+	1645.9	0	-3.6857	0				100	Confident
25	Ma08_t07480.1		38.5422	100	21.23	0.033551					Related Proteins	Ma08_t07480.2	Ma08_t07480.1, Ma08_t07480.2	8	12	2	87	106	97.0414	0	Confident
	Protein(s)	Sequence	AAs Before	AAs After	Variable Modifications	Fixed Modifications	Localization Confidence	#Validated PSMs	#PSMs	Confidence [%]	Decoy	Validation
25.1	Ma08_t07480.1; Ma08_t07480.2	LASINVENVEANRR	KR; KR	AL; AL				4	4	99.3231	0	Confident
	Protein(s)	Sequence	Modified Sequence	Variable Modifications	Fixed Modifications	Spectrum File	Spectrum Title	Spectrum Scan Number	RT	m/z	Measured Charge	Identification Charge	Theoretical Mass	Isotope Number	Precursor m/z Error [ppm]	Decoy	Localization Confidence	Probabilistic PTM score	D-score	Confidence [%]	Validation
25.1.1	Ma08_t07480.1, Ma08_t07480.2	LASINVENVEANRR	NH2-LASINVENVEANRR-COOH			SRM22.mgf	SRM22.4231.4231.3	4231	1875.96	528.953	3+	3+	1583.84	0	-0.780182	0				100	Confident
25.1.2	Ma08_t07480.1, Ma08_t07480.2	LASINVENVEANRR	NH2-LASINVENVEANRR-COOH			SRM32.mgf	SRM32.4102.4102.3	4102	1875.96	528.953	3+	3+	1583.84	0	-0.780182	0				98.2332	Confident
25.1.3	Ma08_t07480.1, Ma08_t07480.2	LASINVENVEANRR	NH2-LASINVENVEANRR-COOH			SRM12.mgf	SRM12.4463.4463.3	4463	1875.96	528.953	3+	3+	1583.84	0	-0.780182	0				100	Confident
25.1.4	Ma08_t07480.1, Ma08_t07480.2	LASINVENVEANRR	NH2-LASINVENVEANRR-COOH			SRM01.mgf	SRM01.4569.4569.3	4569	1875.96	528.953	3+	3+	1583.84	0	-0.780182	0				88.4354	Confident
25.2	Ma08_t01140.1; Ma08_t07480.1; Ma08_t07480.2	TASGKPFVEVLK	QK; QK; QK	EG; EG; EG				6	6	99.3231	0	Confident
	Protein(s)	Sequence	Modified Sequence	Variable Modifications	Fixed Modifications	Spectrum File	Spectrum Title	Spectrum Scan Number	RT	m/z	Measured Charge	Identification Charge	Theoretical Mass	Isotope Number	Precursor m/z Error [ppm]	Decoy	Localization Confidence	Probabilistic PTM score	D-score	Confidence [%]	Validation
25.2.1	Ma08_t01140.1, Ma08_t07480.1, Ma08_t07480.2	TASGKPFVEVLK	NH2-TASGKPFVEVLK-COOH			SRM27.mgf	SRM27.3699.3699.3	3699	1862.84	425.914	3+	3+	1274.72	0	-3.56994	0				100	Confident
25.2.2	Ma08_t01140.1, Ma08_t07480.1, Ma08_t07480.2	TASGKPFVEVLK	NH2-TASGKPFVEVLK-COOH			SRM22.mgf	SRM22.3644.3644.3	3644	1767.19	425.915	3+	3+	1274.72	0	-0.962338	0				100	Confident
25.2.3	Ma08_t01140.1, Ma08_t07480.1, Ma08_t07480.2	TASGKPFVEVLK	NH2-TASGKPFVEVLK-COOH			SRM32.mgf	SRM32.3513.3513.3	3513	1767.19	425.915	3+	3+	1274.72	0	-0.962338	0				100	Confident
25.2.4	Ma08_t01140.1, Ma08_t07480.1, Ma08_t07480.2	TASGKPFVEVLK	NH2-TASGKPFVEVLK-COOH			SRM12.mgf	SRM12.3850.3850.3	3850	1767.19	425.915	3+	3+	1274.72	0	-0.962338	0				100	Confident
25.2.5	Ma08_t01140.1, Ma08_t07480.1, Ma08_t07480.2	TASGKPFVEVLK	NH2-TASGKPFVEVLK-COOH			SRM01.mgf	SRM01.4010.4010.3	4010	1767.19	425.915	3+	3+	1274.72	0	-0.962338	0				100	Confident
25.2.6	Ma08_t01140.1, Ma08_t07480.1, Ma08_t07480.2	TASGKPFVEVLK	NH2-TASGKPFVEVLK-COOH			SRM15.mgf	SRM15.3737.3737.3	3737	1767.19	425.915	3+	3+	1274.72	0	-0.962338	0				100	Confident
25.3	Ma08_t01140.1; Ma08_t07480.1; Ma08_t07480.2	TASGKPFVEVLKEGGVLPGIK	QK; QK; QK	VD; VD; VD				12	14	99.3231	0	Confident
	Protein(s)	Sequence	Modified Sequence	Variable Modifications	Fixed Modifications	Spectrum File	Spectrum Title	Spectrum Scan Number	RT	m/z	Measured Charge	Identification Charge	Theoretical Mass	Isotope Number	Precursor m/z Error [ppm]	Decoy	Localization Confidence	Probabilistic PTM score	D-score	Confidence [%]	Validation
25.3.1	Ma08_t01140.1, Ma08_t07480.1, Ma08_t07480.2	TASGKPFVEVLKEGGVLPGIK	NH2-TASGKPFVEVLKEGGVLPGIK-COOH			SRM27.mgf	SRM27.41419.41419.4	41419	7869.2	532.311	4+	4+	2125.21	0	0.295141	0				100	Confident
25.3.2	Ma08_t01140.1, Ma08_t07480.1, Ma08_t07480.2	TASGKPFVEVLKEGGVLPGIK	NH2-TASGKPFVEVLKEGGVLPGIK-COOH			SRM27.mgf	SRM27.41617.41617.4	41617	7869.2	532.311	4+	4+	2125.21	0	0.295141	0				100	Confident
25.3.3	Ma08_t01140.1, Ma08_t07480.1, Ma08_t07480.2	TASGKPFVEVLKEGGVLPGIK	NH2-TASGKPFVEVLKEGGVLPGIK-COOH			SRM22.mgf	SRM22.41105.41105.4	41105	7869.2	532.311	4+	4+	2125.21	0	0.295141	0				100	Confident
25.3.4	Ma08_t01140.1, Ma08_t07480.1, Ma08_t07480.2	TASGKPFVEVLKEGGVLPGIK	NH2-TASGKPFVEVLKEGGVLPGIK-COOH			SRM22.mgf	SRM22.40910.40910.4	40910	7869.2	532.311	4+	4+	2125.21	0	0.295141	0				100	Confident
25.3.5	Ma08_t01140.1, Ma08_t07480.1, Ma08_t07480.2	TASGKPFVEVLKEGGVLPGIK	NH2-TASGKPFVEVLKEGGVLPGIK-COOH			SRM32.mgf	SRM32.40902.40902.4	40902	7869.2	532.311	4+	4+	2125.21	0	0.295141	0				100	Confident
25.3.6	Ma08_t01140.1, Ma08_t07480.1, Ma08_t07480.2	TASGKPFVEVLKEGGVLPGIK	NH2-TASGKPFVEVLKEGGVLPGIK-COOH			SRM12.mgf	SRM12.41750.41750.4	41750	7869.2	532.311	4+	4+	2125.21	0	0.295141	0				100	Confident
25.3.7	Ma08_t01140.1, Ma08_t07480.1, Ma08_t07480.2	TASGKPFVEVLKEGGVLPGIK	NH2-TASGKPFVEVLKEGGVLPGIK-COOH			SRM12.mgf	SRM12.41944.41944.4	41944	7869.2	532.311	4+	4+	2125.21	0	0.295141	0				100	Confident
25.3.8	Ma08_t01140.1, Ma08_t07480.1, Ma08_t07480.2	TASGKPFVEVLKEGGVLPGIK	NH2-TASGKPFVEVLKEGGVLPGIK-COOH			SRM12.mgf	SRM12.41755.41755.3	41755	7865.81	709.746	3+	3+	2125.21	1	-0.477818	0				89.1156	Doubtful
25.3.9	Ma08_t01140.1, Ma08_t07480.1, Ma08_t07480.2	TASGKPFVEVLKEGGVLPGIK	NH2-TASGKPFVEVLKEGGVLPGIK-COOH			SRM01.mgf	SRM01.43811.43811.4	43811	7869.2	532.311	4+	4+	2125.21	0	0.295141	0				100	Confident
25.3.10	Ma08_t01140.1, Ma08_t07480.1, Ma08_t07480.2	TASGKPFVEVLKEGGVLPGIK	NH2-TASGKPFVEVLKEGGVLPGIK-COOH			SRM01.mgf	SRM01.43598.43598.4	43598	7869.2	532.311	4+	4+	2125.21	0	0.295141	0				100	Confident
25.3.11	Ma08_t01140.1, Ma08_t07480.1, Ma08_t07480.2	TASGKPFVEVLKEGGVLPGIK	NH2-TASGKPFVEVLKEGGVLPGIK-COOH			SRM15.mgf	SRM15.40587.40587.4	40587	7869.2	532.311	4+	4+	2125.21	0	0.295141	0				100	Confident
25.3.12	Ma08_t01140.1, Ma08_t07480.1, Ma08_t07480.2	TASGKPFVEVLKEGGVLPGIK	NH2-TASGKPFVEVLKEGGVLPGIK-COOH			SRM15.mgf	SRM15.40397.40397.4	40397	7869.2	532.311	4+	4+	2125.21	0	0.295141	0				100	Confident
25.4	Ma05_t27790.1; Ma08_t01140.1; Ma08_t07480.1; Ma08_t07480.2; Ma08_t08700.1; Ma11_t25040.1	EGGVLPGIKVDK	LK; LK; LK; LK; LK; LK	GT; GT; GT; GT; GT; GT				3	3	92.2926	0	Confident
	Protein(s)	Sequence	Modified Sequence	Variable Modifications	Fixed Modifications	Spectrum File	Spectrum Title	Spectrum Scan Number	RT	m/z	Measured Charge	Identification Charge	Theoretical Mass	Isotope Number	Precursor m/z Error [ppm]	Decoy	Localization Confidence	Probabilistic PTM score	D-score	Confidence [%]	Validation
25.4.1	Ma05_t27790.1, Ma08_t01140.1, Ma08_t07480.1, Ma08_t07480.2, Ma08_t08700.1, Ma11_t25040.1	EGGVLPGIKVDK	NH2-EGGVLPGIKVDK-COOH			SRM22.mgf	SRM22.4027.4027.3	4027	1844.67	404.571	3+	3+	1210.69	0	-1.02073	0				99.3151	Confident
25.4.2	Ma05_t27790.1, Ma08_t01140.1, Ma08_t07480.1, Ma08_t07480.2, Ma08_t08700.1, Ma11_t25040.1	EGGVLPGIKVDK	NH2-EGGVLPGIKVDK-COOH			SRM32.mgf	SRM32.3877.3877.3	3877	1844.67	404.571	3+	3+	1210.69	0	-1.02073	0				69.6113	Confident
25.4.3	Ma05_t27790.1, Ma08_t01140.1, Ma08_t07480.1, Ma08_t07480.2, Ma08_t08700.1, Ma11_t25040.1	EGGVLPGIKVDK	NH2-EGGVLPGIKVDK-COOH			SRM12.mgf	SRM12.4214.4214.3	4214	1844.67	404.571	3+	3+	1210.69	0	-1.02073	0				79.0541	Confident
25.5	Ma05_t27790.1; Ma08_t07480.1; Ma08_t07480.2	KVAPEVVAEYTVR	SK; SP; SP	AL; AL; AL				5	5	99.3231	0	Confident
	Protein(s)	Sequence	Modified Sequence	Variable Modifications	Fixed Modifications	Spectrum File	Spectrum Title	Spectrum Scan Number	RT	m/z	Measured Charge	Identification Charge	Theoretical Mass	Isotope Number	Precursor m/z Error [ppm]	Decoy	Localization Confidence	Probabilistic PTM score	D-score	Confidence [%]	Validation
25.5.1	Ma05_t27790.1, Ma08_t07480.1, Ma08_t07480.2	KVAPEVVAEYTVR	NH2-KVAPEVVAEYTVR-COOH			SRM22.mgf	SRM22.5469.5469.3	5469	2075.74	487.608	3+	3+	1459.8	0	-0.022271	0				100	Confident
25.5.2	Ma05_t27790.1, Ma08_t07480.1, Ma08_t07480.2	KVAPEVVAEYTVR	NH2-KVAPEVVAEYTVR-COOH			SRM32.mgf	SRM32.5337.5337.3	5337	2075.74	487.608	3+	3+	1459.8	0	-0.022271	0				100	Confident
25.5.3	Ma05_t27790.1, Ma08_t07480.1, Ma08_t07480.2	KVAPEVVAEYTVR	NH2-KVAPEVVAEYTVR-COOH			SRM12.mgf	SRM12.5761.5761.3	5761	2075.74	487.608	3+	3+	1459.8	0	-0.022271	0				99.3789	Confident
25.5.4	Ma05_t27790.1, Ma08_t07480.1, Ma08_t07480.2	KVAPEVVAEYTVR	NH2-KVAPEVVAEYTVR-COOH			SRM01.mgf	SRM01.6073.6073.3	6073	2075.74	487.608	3+	3+	1459.8	0	-0.022271	0				100	Confident
25.5.5	Ma05_t27790.1, Ma08_t07480.1, Ma08_t07480.2	KVAPEVVAEYTVR	NH2-KVAPEVVAEYTVR-COOH			SRM15.mgf	SRM15.5717.5717.3	5717	2075.74	487.608	3+	3+	1459.8	0	-0.022271	0				100	Confident
25.6	Ma03_t11730.1; Ma05_t27790.1; Ma08_t01140.1; Ma08_t07480.1; Ma08_t07480.2; Ma08_t08700.1; Ma11_t25040.1	GILAADESTGTIGKR	GK; GK; GK; GX; GX; GK; GX	LS; LA; LA; LA; LA; LA; XS				4	6	99.3231	0	Confident
	Protein(s)	Sequence	Modified Sequence	Variable Modifications	Fixed Modifications	Spectrum File	Spectrum Title	Spectrum Scan Number	RT	m/z	Measured Charge	Identification Charge	Theoretical Mass	Isotope Number	Precursor m/z Error [ppm]	Decoy	Localization Confidence	Probabilistic PTM score	D-score	Confidence [%]	Validation
25.6.1	Ma03_t11730.1, Ma05_t27790.1, Ma08_t01140.1, Ma08_t07480.1, Ma08_t07480.2, Ma08_t08700.1, Ma11_t25040.1	GILAADESTGTIGKR	NH2-GILAADESTGTIGKR-COOH			SRM22.mgf	SRM22.2662.2662.3	2662	1637.65	496.938	3+	3+	1487.79	0	-1.46817	0				100	Confident
25.6.2	Ma03_t11730.1, Ma05_t27790.1, Ma08_t01140.1, Ma08_t07480.1, Ma08_t07480.2, Ma08_t08700.1, Ma11_t25040.1	GILAADESTGTIGKR	NH2-GILAADESTGTIGKR-COOH			SRM12.mgf	SRM12.2889.2889.3	2889	1637.65	496.938	3+	3+	1487.79	0	-1.46817	0				100	Confident
25.6.3	Ma03_t11730.1, Ma05_t27790.1, Ma08_t01140.1, Ma08_t07480.1, Ma08_t07480.2, Ma08_t08700.1, Ma11_t25040.1	GILAADESTGTIGKR	NH2-GILAADESTGTIGKR-COOH			SRM01.mgf	SRM01.3112.3112.3	3112	1637.65	496.938	3+	3+	1487.79	0	-1.46817	0				100	Confident
25.6.4	Ma03_t11730.1, Ma05_t27790.1, Ma08_t01140.1, Ma08_t07480.1, Ma08_t07480.2, Ma08_t08700.1, Ma11_t25040.1	GILAADESTGTIGKR	NH2-GILAADESTGTIGKR-COOH			SRM15.mgf	SRM15.2759.2759.3	2759	1637.65	496.938	3+	3+	1487.79	0	-1.46817	0				100	Confident
25.7	Ma05_t27790.1; Ma08_t01140.1; Ma08_t07480.1; Ma08_t07480.2; Ma08_t08700.1	KPWSLSFSFGR	GK; GK; GK; GK; GK	AL; AL; AL; AL; AL				31	36	99.3231	0	Confident
	Protein(s)	Sequence	Modified Sequence	Variable Modifications	Fixed Modifications	Spectrum File	Spectrum Title	Spectrum Scan Number	RT	m/z	Measured Charge	Identification Charge	Theoretical Mass	Isotope Number	Precursor m/z Error [ppm]	Decoy	Localization Confidence	Probabilistic PTM score	D-score	Confidence [%]	Validation
25.7.1	Ma05_t27790.1, Ma08_t01140.1, Ma08_t07480.1, Ma08_t07480.2, Ma08_t08700.1	KPWSLSFSFGR	NH2-KPWSLSFSFGR-COOH			SRM27.mgf	SRM27.35317.35317.3	35317	6892.25	437.899	3+	3+	1310.68	0	-0.477286	0				100	Confident
25.7.2	Ma05_t27790.1, Ma08_t01140.1, Ma08_t07480.1, Ma08_t07480.2, Ma08_t08700.1	KPWSLSFSFGR	NH2-KPWSLSFSFGR-COOH			SRM27.mgf	SRM27.35867.35867.3	35867	6892.25	437.899	3+	3+	1310.68	0	-0.477286	0				100	Confident
25.7.3	Ma05_t27790.1, Ma08_t01140.1, Ma08_t07480.1, Ma08_t07480.2, Ma08_t08700.1	KPWSLSFSFGR	NH2-KPWSLSFSFGR-COOH			SRM27.mgf	SRM27.35133.35133.3	35133	6892.25	437.899	3+	3+	1310.68	0	-0.477286	0				88.1988	Confident
25.7.4	Ma05_t27790.1, Ma08_t01140.1, Ma08_t07480.1, Ma08_t07480.2, Ma08_t08700.1	KPWSLSFSFGR	NH2-KPWSLSFSFGR-COOH			SRM27.mgf	SRM27.35680.35680.3	35680	6892.25	437.899	3+	3+	1310.68	0	-0.477286	0				100	Confident
25.7.5	Ma05_t27790.1, Ma08_t01140.1, Ma08_t07480.1, Ma08_t07480.2, Ma08_t08700.1	KPWSLSFSFGR	NH2-KPWSLSFSFGR-COOH			SRM27.mgf	SRM27.36055.36055.3	36055	6892.25	437.899	3+	3+	1310.68	0	-0.477286	0				86.4198	Confident
25.7.6	Ma05_t27790.1, Ma08_t01140.1, Ma08_t07480.1, Ma08_t07480.2, Ma08_t08700.1	KPWSLSFSFGR	NH2-KPWSLSFSFGR-COOH			SRM27.mgf	SRM27.35502.35502.3	35502	6892.25	437.899	3+	3+	1310.68	0	-0.477286	0				100	Confident
25.7.7	Ma05_t27790.1, Ma08_t01140.1, Ma08_t07480.1, Ma08_t07480.2, Ma08_t08700.1	KPWSLSFSFGR	NH2-KPWSLSFSFGR-COOH			SRM22.mgf	SRM22.34461.34461.3	34461	6892.25	437.899	3+	3+	1310.68	0	-0.477286	0				73.3813	Doubtful
25.7.8	Ma05_t27790.1, Ma08_t01140.1, Ma08_t07480.1, Ma08_t07480.2, Ma08_t08700.1	KPWSLSFSFGR	NH2-KPWSLSFSFGR-COOH			SRM22.mgf	SRM22.34828.34828.3	34828	6892.25	437.899	3+	3+	1310.68	0	-0.477286	0				73.3813	Doubtful
25.7.9	Ma05_t27790.1, Ma08_t01140.1, Ma08_t07480.1, Ma08_t07480.2, Ma08_t08700.1	KPWSLSFSFGR	NH2-KPWSLSFSFGR-COOH			SRM22.mgf	SRM22.34283.34283.3	34283	6892.25	437.899	3+	3+	1310.68	0	-0.477286	0				100	Confident
25.7.10	Ma05_t27790.1, Ma08_t01140.1, Ma08_t07480.1, Ma08_t07480.2, Ma08_t08700.1	KPWSLSFSFGR	NH2-KPWSLSFSFGR-COOH			SRM22.mgf	SRM22.34645.34645.3	34645	6892.25	437.899	3+	3+	1310.68	0	-0.477286	0				76.9784	Doubtful
25.7.11	Ma05_t27790.1, Ma08_t01140.1, Ma08_t07480.1, Ma08_t07480.2, Ma08_t08700.1	KPWSLSFSFGR	NH2-KPWSLSFSFGR-COOH			SRM32.mgf	SRM32.34733.34733.2	34733	6889.57	656.343	2+	2+	1310.68	0	-4.8392	0				89.1228	Doubtful
25.7.12	Ma05_t27790.1, Ma08_t01140.1, Ma08_t07480.1, Ma08_t07480.2, Ma08_t08700.1	KPWSLSFSFGR	NH2-KPWSLSFSFGR-COOH			SRM32.mgf	SRM32.34879.34879.3	34879	6892.25	437.899	3+	3+	1310.68	0	-0.477286	0				93.9929	Confident
25.7.13	Ma05_t27790.1, Ma08_t01140.1, Ma08_t07480.1, Ma08_t07480.2, Ma08_t08700.1	KPWSLSFSFGR	NH2-KPWSLSFSFGR-COOH			SRM32.mgf	SRM32.34696.34696.3	34696	6892.25	437.899	3+	3+	1310.68	0	-0.477286	0				100	Confident
25.7.14	Ma05_t27790.1, Ma08_t01140.1, Ma08_t07480.1, Ma08_t07480.2, Ma08_t08700.1	KPWSLSFSFGR	NH2-KPWSLSFSFGR-COOH			SRM32.mgf	SRM32.35076.35076.3	35076	6892.25	437.899	3+	3+	1310.68	0	-0.477286	0				84.4523	Doubtful
25.7.15	Ma05_t27790.1, Ma08_t01140.1, Ma08_t07480.1, Ma08_t07480.2, Ma08_t08700.1	KPWSLSFSFGR	NH2-KPWSLSFSFGR-COOH			SRM32.mgf	SRM32.34501.34501.3	34501	6892.25	437.899	3+	3+	1310.68	0	-0.477286	0				100	Confident
25.7.16	Ma05_t27790.1, Ma08_t01140.1, Ma08_t07480.1, Ma08_t07480.2, Ma08_t08700.1	KPWSLSFSFGR	NH2-KPWSLSFSFGR-COOH			SRM12.mgf	SRM12.36032.36032.3	36032	6892.25	437.899	3+	3+	1310.68	0	-0.477286	0				88.4354	Confident
25.7.17	Ma05_t27790.1, Ma08_t01140.1, Ma08_t07480.1, Ma08_t07480.2, Ma08_t08700.1	KPWSLSFSFGR	NH2-KPWSLSFSFGR-COOH			SRM12.mgf	SRM12.35299.35299.3	35299	6892.25	437.899	3+	3+	1310.68	0	-0.477286	0				100	Confident
25.7.18	Ma05_t27790.1, Ma08_t01140.1, Ma08_t07480.1, Ma08_t07480.2, Ma08_t08700.1	KPWSLSFSFGR	NH2-KPWSLSFSFGR-COOH			SRM12.mgf	SRM12.35656.35656.3	35656	6892.25	437.899	3+	3+	1310.68	0	-0.477286	0				75.4967	Confident
25.7.19	Ma05_t27790.1, Ma08_t01140.1, Ma08_t07480.1, Ma08_t07480.2, Ma08_t08700.1	KPWSLSFSFGR	NH2-KPWSLSFSFGR-COOH			SRM12.mgf	SRM12.35479.35479.3	35479	6892.25	437.899	3+	3+	1310.68	0	-0.477286	0				79.1946	Confident
25.7.20	Ma05_t27790.1, Ma08_t01140.1, Ma08_t07480.1, Ma08_t07480.2, Ma08_t08700.1	KPWSLSFSFGR	NH2-KPWSLSFSFGR-COOH			SRM01.mgf	SRM01.37736.37736.3	37736	6892.25	437.899	3+	3+	1310.68	0	-0.477286	0				100	Confident
25.7.21	Ma05_t27790.1, Ma08_t01140.1, Ma08_t07480.1, Ma08_t07480.2, Ma08_t08700.1	KPWSLSFSFGR	NH2-KPWSLSFSFGR-COOH			SRM01.mgf	SRM01.37916.37916.3	37916	6892.25	437.899	3+	3+	1310.68	0	-0.477286	0				91.1565	Confident
25.7.22	Ma05_t27790.1, Ma08_t01140.1, Ma08_t07480.1, Ma08_t07480.2, Ma08_t08700.1	KPWSLSFSFGR	NH2-KPWSLSFSFGR-COOH			SRM01.mgf	SRM01.37561.37561.3	37561	6892.25	437.899	3+	3+	1310.68	0	-0.477286	0				100	Confident
25.7.23	Ma05_t27790.1, Ma08_t01140.1, Ma08_t07480.1, Ma08_t07480.2, Ma08_t08700.1	KPWSLSFSFGR	NH2-KPWSLSFSFGR-COOH			SRM01.mgf	SRM01.38101.38101.3	38101	6892.25	437.899	3+	3+	1310.68	0	-0.477286	0				93.1973	Confident
25.7.24	Ma05_t27790.1, Ma08_t01140.1, Ma08_t07480.1, Ma08_t07480.2, Ma08_t08700.1	KPWSLSFSFGR	NH2-KPWSLSFSFGR-COOH			SRM01.mgf	SRM01.37366.37366.3	37366	6892.25	437.899	3+	3+	1310.68	0	-0.477286	0				72.7891	Confident
25.7.25	Ma05_t27790.1, Ma08_t01140.1, Ma08_t07480.1, Ma08_t07480.2, Ma08_t08700.1	KPWSLSFSFGR	NH2-KPWSLSFSFGR-COOH			SRM01.mgf	SRM01.38281.38281.3	38281	6892.25	437.899	3+	3+	1310.68	0	-0.477286	0				88.4354	Confident
25.7.26	Ma05_t27790.1, Ma08_t01140.1, Ma08_t07480.1, Ma08_t07480.2, Ma08_t08700.1	KPWSLSFSFGR	NH2-KPWSLSFSFGR-COOH			SRM15.mgf	SRM15.34438.34438.3	34438	6892.25	437.899	3+	3+	1310.68	0	-0.477286	0				99.639	Confident
25.7.27	Ma05_t27790.1, Ma08_t01140.1, Ma08_t07480.1, Ma08_t07480.2, Ma08_t08700.1	KPWSLSFSFGR	NH2-KPWSLSFSFGR-COOH			SRM15.mgf	SRM15.34958.34958.3	34958	6892.25	437.899	3+	3+	1310.68	0	-0.477286	0				100	Confident
25.7.28	Ma05_t27790.1, Ma08_t01140.1, Ma08_t07480.1, Ma08_t07480.2, Ma08_t08700.1	KPWSLSFSFGR	NH2-KPWSLSFSFGR-COOH			SRM15.mgf	SRM15.35136.35136.3	35136	6892.25	437.899	3+	3+	1310.68	0	-0.477286	0				96.4158	Confident
25.7.29	Ma05_t27790.1, Ma08_t01140.1, Ma08_t07480.1, Ma08_t07480.2, Ma08_t08700.1	KPWSLSFSFGR	NH2-KPWSLSFSFGR-COOH			SRM15.mgf	SRM15.34618.34618.3	34618	6892.25	437.899	3+	3+	1310.68	0	-0.477286	0				100	Confident
25.7.30	Ma05_t27790.1, Ma08_t01140.1, Ma08_t07480.1, Ma08_t07480.2, Ma08_t08700.1	KPWSLSFSFGR	NH2-KPWSLSFSFGR-COOH			SRM15.mgf	SRM15.34790.34790.3	34790	6892.25	437.899	3+	3+	1310.68	0	-0.477286	0				99.639	Confident
25.7.31	Ma05_t27790.1, Ma08_t01140.1, Ma08_t07480.1, Ma08_t07480.2, Ma08_t08700.1	KPWSLSFSFGR	NH2-KPWSLSFSFGR-COOH			SRM15.mgf	SRM15.35316.35316.3	35316	6892.25	437.899	3+	3+	1310.68	0	-0.477286	0				75.4513	Confident
25.8	Ma05_t27790.1; Ma08_t01140.1; Ma08_t07480.1; Ma08_t07480.2; Ma08_t08700.1	GKKPWSLSFSFGR	LQ; LK; LK; LK; LK	AL; AL; AL; AL; AL				21	21	99.3231	0	Confident
	Protein(s)	Sequence	Modified Sequence	Variable Modifications	Fixed Modifications	Spectrum File	Spectrum Title	Spectrum Scan Number	RT	m/z	Measured Charge	Identification Charge	Theoretical Mass	Isotope Number	Precursor m/z Error [ppm]	Decoy	Localization Confidence	Probabilistic PTM score	D-score	Confidence [%]	Validation
25.8.1	Ma05_t27790.1, Ma08_t01140.1, Ma08_t07480.1, Ma08_t07480.2, Ma08_t08700.1	GKKPWSLSFSFGR	NH2-GKKPWSLSFSFGR-COOH			SRM27.mgf	SRM27.20206.20206.3	20206	4359.18	499.605	3+	3+	1495.79	0	-1.16856	0				100	Confident
25.8.2	Ma05_t27790.1, Ma08_t01140.1, Ma08_t07480.1, Ma08_t07480.2, Ma08_t08700.1	GKKPWSLSFSFGR	NH2-GKKPWSLSFSFGR-COOH			SRM27.mgf	SRM27.20597.20597.3	20597	4510.39	499.605	3+	3+	1495.79	0	-1.2241	0				100	Confident
25.8.3	Ma05_t27790.1, Ma08_t01140.1, Ma08_t07480.1, Ma08_t07480.2, Ma08_t08700.1	GKKPWSLSFSFGR	NH2-GKKPWSLSFSFGR-COOH			SRM27.mgf	SRM27.20397.20397.3	20397	4510.39	499.605	3+	3+	1495.79	0	-1.2241	0				100	Confident
25.8.4	Ma05_t27790.1, Ma08_t01140.1, Ma08_t07480.1, Ma08_t07480.2, Ma08_t08700.1	GKKPWSLSFSFGR	NH2-GKKPWSLSFSFGR-COOH			SRM27.mgf	SRM27.20011.20011.3	20011	4359.18	499.605	3+	3+	1495.79	0	-1.16856	0				95.0617	Confident
25.8.5	Ma05_t27790.1, Ma08_t01140.1, Ma08_t07480.1, Ma08_t07480.2, Ma08_t08700.1	GKKPWSLSFSFGR	NH2-GKKPWSLSFSFGR-COOH			SRM22.mgf	SRM22.20457.20457.3	20457	4510.39	499.605	3+	3+	1495.79	0	-1.2241	0				100	Confident
25.8.6	Ma05_t27790.1, Ma08_t01140.1, Ma08_t07480.1, Ma08_t07480.2, Ma08_t08700.1	GKKPWSLSFSFGR	NH2-GKKPWSLSFSFGR-COOH			SRM22.mgf	SRM22.20081.20081.3	20081	4510.39	499.605	3+	3+	1495.79	0	-1.2241	0				100	Confident
25.8.7	Ma05_t27790.1, Ma08_t01140.1, Ma08_t07480.1, Ma08_t07480.2, Ma08_t08700.1	GKKPWSLSFSFGR	NH2-GKKPWSLSFSFGR-COOH			SRM22.mgf	SRM22.19880.19880.3	19880	4510.39	499.605	3+	3+	1495.79	0	-1.2241	0				87.0504	Confident
25.8.8	Ma05_t27790.1, Ma08_t01140.1, Ma08_t07480.1, Ma08_t07480.2, Ma08_t08700.1	GKKPWSLSFSFGR	NH2-GKKPWSLSFSFGR-COOH			SRM22.mgf	SRM22.20275.20275.3	20275	4510.39	499.605	3+	3+	1495.79	0	-1.2241	0				100	Confident
25.8.9	Ma05_t27790.1, Ma08_t01140.1, Ma08_t07480.1, Ma08_t07480.2, Ma08_t08700.1	GKKPWSLSFSFGR	NH2-GKKPWSLSFSFGR-COOH			SRM32.mgf	SRM32.19754.19754.3	19754	4359.18	499.605	3+	3+	1495.79	0	-1.16856	0				68.1979	Doubtful
25.8.10	Ma05_t27790.1, Ma08_t01140.1, Ma08_t07480.1, Ma08_t07480.2, Ma08_t08700.1	GKKPWSLSFSFGR	NH2-GKKPWSLSFSFGR-COOH			SRM32.mgf	SRM32.19361.19361.3	19361	4359.18	499.605	3+	3+	1495.79	0	-1.16856	0				100	Confident
25.8.11	Ma05_t27790.1, Ma08_t01140.1, Ma08_t07480.1, Ma08_t07480.2, Ma08_t08700.1	GKKPWSLSFSFGR	NH2-GKKPWSLSFSFGR-COOH			SRM32.mgf	SRM32.19557.19557.3	19557	4359.18	499.605	3+	3+	1495.79	0	-1.16856	0				92.9329	Confident
25.8.12	Ma05_t27790.1, Ma08_t01140.1, Ma08_t07480.1, Ma08_t07480.2, Ma08_t08700.1	GKKPWSLSFSFGR	NH2-GKKPWSLSFSFGR-COOH			SRM12.mgf	SRM12.20747.20747.3	20747	4510.39	499.605	3+	3+	1495.79	0	-1.2241	0				100	Confident
25.8.13	Ma05_t27790.1, Ma08_t01140.1, Ma08_t07480.1, Ma08_t07480.2, Ma08_t08700.1	GKKPWSLSFSFGR	NH2-GKKPWSLSFSFGR-COOH			SRM12.mgf	SRM12.21135.21135.3	21135	4510.39	499.605	3+	3+	1495.79	0	-1.2241	0				100	Confident
25.8.14	Ma05_t27790.1, Ma08_t01140.1, Ma08_t07480.1, Ma08_t07480.2, Ma08_t08700.1	GKKPWSLSFSFGR	NH2-GKKPWSLSFSFGR-COOH			SRM12.mgf	SRM12.20949.20949.3	20949	4510.39	499.605	3+	3+	1495.79	0	-1.2241	0				100	Confident
25.8.15	Ma05_t27790.1, Ma08_t01140.1, Ma08_t07480.1, Ma08_t07480.2, Ma08_t08700.1	GKKPWSLSFSFGR	NH2-GKKPWSLSFSFGR-COOH			SRM01.mgf	SRM01.23170.23170.3	23170	4510.39	499.605	3+	3+	1495.79	0	-1.2241	0				100	Confident
25.8.16	Ma05_t27790.1, Ma08_t01140.1, Ma08_t07480.1, Ma08_t07480.2, Ma08_t08700.1	GKKPWSLSFSFGR	NH2-GKKPWSLSFSFGR-COOH			SRM01.mgf	SRM01.22780.22780.3	22780	4510.39	499.605	3+	3+	1495.79	0	-1.2241	0				89.1156	Confident
25.8.17	Ma05_t27790.1, Ma08_t01140.1, Ma08_t07480.1, Ma08_t07480.2, Ma08_t08700.1	GKKPWSLSFSFGR	NH2-GKKPWSLSFSFGR-COOH			SRM01.mgf	SRM01.23371.23371.3	23371	4703.67	499.604	3+	3+	1495.79	0	-1.84671	0				100	Confident
25.8.18	Ma05_t27790.1, Ma08_t01140.1, Ma08_t07480.1, Ma08_t07480.2, Ma08_t08700.1	GKKPWSLSFSFGR	NH2-GKKPWSLSFSFGR-COOH			SRM01.mgf	SRM01.22973.22973.3	22973	4510.39	499.605	3+	3+	1495.79	0	-1.2241	0				100	Confident
25.8.19	Ma05_t27790.1, Ma08_t01140.1, Ma08_t07480.1, Ma08_t07480.2, Ma08_t08700.1	GKKPWSLSFSFGR	NH2-GKKPWSLSFSFGR-COOH			SRM15.mgf	SRM15.20899.20899.3	20899	4510.39	499.605	3+	3+	1495.79	0	-1.2241	0				100	Confident
25.8.20	Ma05_t27790.1, Ma08_t01140.1, Ma08_t07480.1, Ma08_t07480.2, Ma08_t08700.1	GKKPWSLSFSFGR	NH2-GKKPWSLSFSFGR-COOH			SRM15.mgf	SRM15.20712.20712.3	20712	4510.39	499.605	3+	3+	1495.79	0	-1.2241	0				99.639	Confident
25.8.21	Ma05_t27790.1, Ma08_t01140.1, Ma08_t07480.1, Ma08_t07480.2, Ma08_t08700.1	GKKPWSLSFSFGR	NH2-GKKPWSLSFSFGR-COOH			SRM15.mgf	SRM15.20526.20526.3	20526	4510.39	499.605	3+	3+	1495.79	0	-1.2241	0				100	Confident
26	Ma08_t13060.1		29.5592	88.04	0	0					Single Protein		Ma08_t13060.1	2	4	3	2	8	87.5289	0	Doubtful
	Protein(s)	Sequence	AAs Before	AAs After	Variable Modifications	Fixed Modifications	Localization Confidence	#Validated PSMs	#PSMs	Confidence [%]	Decoy	Validation
26.1	Ma08_t13060.1	VNELFIGDISTQYK	IK	SG				1	3	90.4408	0	Confident
	Protein(s)	Sequence	Modified Sequence	Variable Modifications	Fixed Modifications	Spectrum File	Spectrum Title	Spectrum Scan Number	RT	m/z	Measured Charge	Identification Charge	Theoretical Mass	Isotope Number	Precursor m/z Error [ppm]	Decoy	Localization Confidence	Probabilistic PTM score	D-score	Confidence [%]	Validation
26.1.1	Ma08_t13060.1	VNELFIGDISTQYK	NH2-VNELFIGDISTQYK-COOH			SRM27.mgf	SRM27.42100.42100.2	42100	7920.23	813.92	2+	2+	1625.83	0	-2.6335	0				98.2206	Confident
26.2	Ma08_t13060.1	SFITLSAEYDPK	PK	AV				1	2	89.8868	0	Confident
	Protein(s)	Sequence	Modified Sequence	Variable Modifications	Fixed Modifications	Spectrum File	Spectrum Title	Spectrum Scan Number	RT	m/z	Measured Charge	Identification Charge	Theoretical Mass	Isotope Number	Precursor m/z Error [ppm]	Decoy	Localization Confidence	Probabilistic PTM score	D-score	Confidence [%]	Validation
26.2.1	Ma08_t13060.1	SFITLSAEYDPK	NH2-SFITLSAEYDPK-COOH			SRM22.mgf	SRM22.26618.26618.2	26618	5560.3	685.846	2+	2+	1369.68	0	0.0374021	0				99.6416	Confident
27	Ma01_t06640.1		22.9383	100	30.96	0.0538917					Related Proteins	Ma02_t08870.1, Ma08_t09880.1, Ma08_t30680.1, Ma11_t14330.1	Ma01_t06640.1, Ma02_t08870.1, Ma08_t09880.1, Ma08_t30680.1, Ma11_t14330.1	9	11	11	30	37	100	0	Confident
	Protein(s)	Sequence	AAs Before	AAs After	Variable Modifications	Fixed Modifications	Localization Confidence	#Validated PSMs	#PSMs	Confidence [%]	Decoy	Validation
27.1	Ma01_t06640.1; Ma02_t08870.1; Ma08_t09880.1; Ma08_t30680.1; Ma11_t14330.1	DLLTLDEKNPR	AR; AR; AR; AR; AR	RI; RI; RI; RI; RI				5	5	99.3231	0	Confident
	Protein(s)	Sequence	Modified Sequence	Variable Modifications	Fixed Modifications	Spectrum File	Spectrum Title	Spectrum Scan Number	RT	m/z	Measured Charge	Identification Charge	Theoretical Mass	Isotope Number	Precursor m/z Error [ppm]	Decoy	Localization Confidence	Probabilistic PTM score	D-score	Confidence [%]	Validation
27.1.1	Ma01_t06640.1, Ma02_t08870.1, Ma08_t09880.1, Ma08_t30680.1, Ma11_t14330.1	DLLTLDEKNPR	NH2-DLLTLDEKNPR-COOH			SRM22.mgf	SRM22.5387.5387.3	5387	2067.77	438.574	3+	3+	1312.7	0	0.350887	0				100	Confident
27.1.2	Ma01_t06640.1, Ma02_t08870.1, Ma08_t09880.1, Ma08_t30680.1, Ma11_t14330.1	DLLTLDEKNPR	NH2-DLLTLDEKNPR-COOH			SRM32.mgf	SRM32.5274.5274.3	5274	2067.77	438.574	3+	3+	1312.7	0	0.350887	0				92.9329	Confident
27.1.3	Ma01_t06640.1, Ma02_t08870.1, Ma08_t09880.1, Ma08_t30680.1, Ma11_t14330.1	DLLTLDEKNPR	NH2-DLLTLDEKNPR-COOH			SRM12.mgf	SRM12.5663.5663.3	5663	2067.77	438.574	3+	3+	1312.7	0	0.350887	0				100	Confident
27.1.4	Ma01_t06640.1, Ma02_t08870.1, Ma08_t09880.1, Ma08_t30680.1, Ma11_t14330.1	DLLTLDEKNPR	NH2-DLLTLDEKNPR-COOH			SRM01.mgf	SRM01.5890.5890.3	5890	2067.77	438.574	3+	3+	1312.7	0	0.350887	0				100	Confident
27.1.5	Ma01_t06640.1, Ma02_t08870.1, Ma08_t09880.1, Ma08_t30680.1, Ma11_t14330.1	DLLTLDEKNPR	NH2-DLLTLDEKNPR-COOH			SRM15.mgf	SRM15.5522.5522.3	5522	2067.77	438.574	3+	3+	1312.7	0	0.350887	0				100	Confident
27.2	Ma01_t06640.1; Ma02_t08870.1; Ma08_t09880.1; Ma08_t30680.1; Ma11_t14330.1	IFEGEALLRR	RR; RR; RR; RR; RR	MN; MN; MN; MN; MN				2	2	88.4831	0	Confident
	Protein(s)	Sequence	Modified Sequence	Variable Modifications	Fixed Modifications	Spectrum File	Spectrum Title	Spectrum Scan Number	RT	m/z	Measured Charge	Identification Charge	Theoretical Mass	Isotope Number	Precursor m/z Error [ppm]	Decoy	Localization Confidence	Probabilistic PTM score	D-score	Confidence [%]	Validation
27.2.1	Ma01_t06640.1, Ma02_t08870.1, Ma08_t09880.1, Ma08_t30680.1, Ma11_t14330.1	IFEGEALLRR	NH2-IFEGEALLRR-COOH			SRM32.mgf	SRM32.8206.8206.3	8206	2513.08	401.899	3+	3+	1202.68	0	-1.30913	0				94.0141	Confident
27.2.2	Ma01_t06640.1, Ma02_t08870.1, Ma08_t09880.1, Ma08_t30680.1, Ma11_t14330.1	IFEGEALLRR	NH2-IFEGEALLRR-COOH			SRM01.mgf	SRM01.9037.9037.3	9037	2513.08	401.899	3+	3+	1202.68	0	-1.30913	0				89.9329	Confident
27.3	Ma01_t06640.1; Ma02_t08870.1; Ma08_t09880.1; Ma08_t30680.1; Ma11_t14330.1	LVGEYGLR	LK; LK; LK; LK; LK	CK; CK; CK; CK; CK				2	4	92.9098	0	Confident
	Protein(s)	Sequence	Modified Sequence	Variable Modifications	Fixed Modifications	Spectrum File	Spectrum Title	Spectrum Scan Number	RT	m/z	Measured Charge	Identification Charge	Theoretical Mass	Isotope Number	Precursor m/z Error [ppm]	Decoy	Localization Confidence	Probabilistic PTM score	D-score	Confidence [%]	Validation
27.3.1	Ma01_t06640.1, Ma02_t08870.1, Ma08_t09880.1, Ma08_t30680.1, Ma11_t14330.1	LVGEYGLR	NH2-LVGEYGLR-COOH			SRM22.mgf	SRM22.3445.3445.2	3445	1761.79	453.755	2+	2+	905.497	0	-1.02419	0				98.9547	Confident
27.3.2	Ma01_t06640.1, Ma02_t08870.1, Ma08_t09880.1, Ma08_t30680.1, Ma11_t14330.1	LVGEYGLR	NH2-LVGEYGLR-COOH			SRM01.mgf	SRM01.3761.3761.2	3761	1761.79	453.755	2+	2+	905.497	0	-1.02419	0				86.3636	Confident
27.4	Ma01_t06640.1; Ma02_t08870.1; Ma08_t09880.1; Ma08_t30680.1; Ma11_t14330.1	HIDFSLTSPFGGGRPGR	AK; AK; AK; AK; AK	VK; VK; VK; VK; VK				9	10	99.3231	0	Confident
	Protein(s)	Sequence	Modified Sequence	Variable Modifications	Fixed Modifications	Spectrum File	Spectrum Title	Spectrum Scan Number	RT	m/z	Measured Charge	Identification Charge	Theoretical Mass	Isotope Number	Precursor m/z Error [ppm]	Decoy	Localization Confidence	Probabilistic PTM score	D-score	Confidence [%]	Validation
27.4.1	Ma01_t06640.1, Ma02_t08870.1, Ma08_t09880.1, Ma08_t30680.1, Ma11_t14330.1	HIDFSLTSPFGGGRPGR	NH2-HIDFSLTSPFGGGRPGR-COOH			SRM27.mgf	SRM27.22894.22894.3	22894	4828.61	600.975	3+	3+	1799.91	0	-1.28949	0				100	Confident
27.4.2	Ma01_t06640.1, Ma02_t08870.1, Ma08_t09880.1, Ma08_t30680.1, Ma11_t14330.1	HIDFSLTSPFGGGRPGR	NH2-HIDFSLTSPFGGGRPGR-COOH			SRM27.mgf	SRM27.22695.22695.3	22695	4828.61	600.975	3+	3+	1799.91	0	-1.28949	0				100	Confident
27.4.3	Ma01_t06640.1, Ma02_t08870.1, Ma08_t09880.1, Ma08_t30680.1, Ma11_t14330.1	HIDFSLTSPFGGGRPGR	NH2-HIDFSLTSPFGGGRPGR-COOH			SRM27.mgf	SRM27.23094.23094.3	23094	4828.61	600.975	3+	3+	1799.91	0	-1.28949	0				97.5155	Confident
27.4.4	Ma01_t06640.1, Ma02_t08870.1, Ma08_t09880.1, Ma08_t30680.1, Ma11_t14330.1	HIDFSLTSPFGGGRPGR	NH2-HIDFSLTSPFGGGRPGR-COOH			SRM22.mgf	SRM22.22422.22422.3	22422	4828.61	600.975	3+	3+	1799.91	0	-1.28949	0				99.3056	Confident
27.4.5	Ma01_t06640.1, Ma02_t08870.1, Ma08_t09880.1, Ma08_t30680.1, Ma11_t14330.1	HIDFSLTSPFGGGRPGR	NH2-HIDFSLTSPFGGGRPGR-COOH			SRM32.mgf	SRM32.22263.22263.3	22263	4828.61	600.975	3+	3+	1799.91	0	-1.28949	0				77.972	Confident
27.4.6	Ma01_t06640.1, Ma02_t08870.1, Ma08_t09880.1, Ma08_t30680.1, Ma11_t14330.1	HIDFSLTSPFGGGRPGR	NH2-HIDFSLTSPFGGGRPGR-COOH			SRM32.mgf	SRM32.22061.22061.3	22061	4828.61	600.975	3+	3+	1799.91	0	-1.28949	0				100	Confident
27.4.7	Ma01_t06640.1, Ma02_t08870.1, Ma08_t09880.1, Ma08_t30680.1, Ma11_t14330.1	HIDFSLTSPFGGGRPGR	NH2-HIDFSLTSPFGGGRPGR-COOH			SRM12.mgf	SRM12.23081.23081.3	23081	4828.61	600.975	3+	3+	1799.91	0	-1.28949	0				100	Confident
27.4.8	Ma01_t06640.1, Ma02_t08870.1, Ma08_t09880.1, Ma08_t30680.1, Ma11_t14330.1	HIDFSLTSPFGGGRPGR	NH2-HIDFSLTSPFGGGRPGR-COOH			SRM12.mgf	SRM12.23279.23279.3	23279	4828.61	600.975	3+	3+	1799.91	0	-1.28949	0				88.4354	Confident
27.4.9	Ma01_t06640.1, Ma02_t08870.1, Ma08_t09880.1, Ma08_t30680.1, Ma11_t14330.1	HIDFSLTSPFGGGRPGR	NH2-HIDFSLTSPFGGGRPGR-COOH			SRM15.mgf	SRM15.22715.22715.3	22715	4828.61	600.975	3+	3+	1799.91	0	-1.28949	0				100	Confident
27.5	Ma01_t06640.1; Ma02_t08870.1; Ma08_t09880.1; Ma08_t30680.1; Ma11_t14330.1	YGLLEEGQNKLDYVLALTVENFLERR	NR; NR; NR; NR; NR	LQ; LQ; LQ; LQ; LQ				2	2	99.3231	0	Confident
	Protein(s)	Sequence	Modified Sequence	Variable Modifications	Fixed Modifications	Spectrum File	Spectrum Title	Spectrum Scan Number	RT	m/z	Measured Charge	Identification Charge	Theoretical Mass	Isotope Number	Precursor m/z Error [ppm]	Decoy	Localization Confidence	Probabilistic PTM score	D-score	Confidence [%]	Validation
27.5.1	Ma01_t06640.1, Ma02_t08870.1, Ma08_t09880.1, Ma08_t30680.1, Ma11_t14330.1	YGLLEEGQNKLDYVLALTVENFLERR	NH2-YGLLEEGQNKLDYVLALTVENFLERR-COOH			SRM32.mgf	SRM32.77226.77226.4	77226	13128.7	771.412	4+	4+	3081.61	0	2.30146	0				100	Confident
27.5.2	Ma01_t06640.1, Ma02_t08870.1, Ma08_t09880.1, Ma08_t30680.1, Ma11_t14330.1	YGLLEEGQNKLDYVLALTVENFLERR	NH2-YGLLEEGQNKLDYVLALTVENFLERR-COOH			SRM12.mgf	SRM12.77462.77462.4	77462	13128.7	771.412	4+	4+	3081.61	0	2.30146	0				100	Confident
27.6	Ma01_t06640.1; Ma02_t08870.1; Ma08_t09880.1; Ma08_t30680.1; Ma11_t14330.1	YGLLEEGQNKLDYVLALTVENFLER	NR; NR; NR; NR; NR	RL; RL; RL; RL; RL				3	3	99.3231	0	Confident
	Protein(s)	Sequence	Modified Sequence	Variable Modifications	Fixed Modifications	Spectrum File	Spectrum Title	Spectrum Scan Number	RT	m/z	Measured Charge	Identification Charge	Theoretical Mass	Isotope Number	Precursor m/z Error [ppm]	Decoy	Localization Confidence	Probabilistic PTM score	D-score	Confidence [%]	Validation
27.6.1	Ma01_t06640.1, Ma02_t08870.1, Ma08_t09880.1, Ma08_t30680.1, Ma11_t14330.1	YGLLEEGQNKLDYVLALTVENFLER	NH2-YGLLEEGQNKLDYVLALTVENFLER-COOH			SRM27.mgf	SRM27.78580.78580.3	78580	13198	976.177	3+	3+	2925.51	0	-1.51391	0				100	Confident
27.6.2	Ma01_t06640.1, Ma02_t08870.1, Ma08_t09880.1, Ma08_t30680.1, Ma11_t14330.1	YGLLEEGQNKLDYVLALTVENFLER	NH2-YGLLEEGQNKLDYVLALTVENFLER-COOH			SRM32.mgf	SRM32.77773.77773.3	77773	13198	976.177	3+	3+	2925.51	0	-1.51391	0				100	Doubtful
27.6.3	Ma01_t06640.1, Ma02_t08870.1, Ma08_t09880.1, Ma08_t30680.1, Ma11_t14330.1	YGLLEEGQNKLDYVLALTVENFLER	NH2-YGLLEEGQNKLDYVLALTVENFLER-COOH			SRM12.mgf	SRM12.78021.78021.3	78021	13198	976.177	3+	3+	2925.51	0	-1.51391	0				98.1818	Doubtful
27.7	Ma01_t06640.1; Ma02_t08870.1; Ma08_t09880.1; Ma08_t30680.1; Ma11_t14330.1	RIFEGEALLRR	PR; PR; PR; PR; PR	MN; MN; MN; MN; MN				3	3	92.7119	0	Confident
	Protein(s)	Sequence	Modified Sequence	Variable Modifications	Fixed Modifications	Spectrum File	Spectrum Title	Spectrum Scan Number	RT	m/z	Measured Charge	Identification Charge	Theoretical Mass	Isotope Number	Precursor m/z Error [ppm]	Decoy	Localization Confidence	Probabilistic PTM score	D-score	Confidence [%]	Validation
27.7.1	Ma01_t06640.1, Ma02_t08870.1, Ma08_t09880.1, Ma08_t30680.1, Ma11_t14330.1	RIFEGEALLRR	NH2-RIFEGEALLRR-COOH			SRM22.mgf	SRM22.5364.5364.3	5364	2046.1	453.933	3+	3+	1358.78	0	0.088142	0				97.8873	Confident
27.7.2	Ma01_t06640.1, Ma02_t08870.1, Ma08_t09880.1, Ma08_t30680.1, Ma11_t14330.1	RIFEGEALLRR	NH2-RIFEGEALLRR-COOH			SRM12.mgf	SRM12.5643.5643.3	5643	2046.1	453.933	3+	3+	1358.78	0	0.088142	0				63.5135	Confident
27.7.3	Ma01_t06640.1, Ma02_t08870.1, Ma08_t09880.1, Ma08_t30680.1, Ma11_t14330.1	RIFEGEALLRR	NH2-RIFEGEALLRR-COOH			SRM15.mgf	SRM15.5577.5577.3	5577	2046.1	453.933	3+	3+	1358.78	0	0.088142	0				96.3899	Confident
27.8	Ma01_t06640.1; Ma02_t08870.1; Ma08_t09880.1; Ma08_t30680.1; Ma11_t14330.1	RIFEGEALLR	PR; PR; PR; PR; PR	RM; RM; RM; RM; RM				3	4	90.8257	0	Doubtful
	Protein(s)	Sequence	Modified Sequence	Variable Modifications	Fixed Modifications	Spectrum File	Spectrum Title	Spectrum Scan Number	RT	m/z	Measured Charge	Identification Charge	Theoretical Mass	Isotope Number	Precursor m/z Error [ppm]	Decoy	Localization Confidence	Probabilistic PTM score	D-score	Confidence [%]	Validation
27.8.1	Ma01_t06640.1, Ma02_t08870.1, Ma08_t09880.1, Ma08_t30680.1, Ma11_t14330.1	RIFEGEALLR	NH2-RIFEGEALLR-COOH			SRM22.mgf	SRM22.8308.8308.3	8308	2513.08	401.899	3+	3+	1202.68	0	-1.30913	0				79.1367	Confident
27.8.2	Ma01_t06640.1, Ma02_t08870.1, Ma08_t09880.1, Ma08_t30680.1, Ma11_t14330.1	RIFEGEALLR	NH2-RIFEGEALLR-COOH			SRM12.mgf	SRM12.8702.8702.3	8702	2513.08	401.899	3+	3+	1202.68	0	-1.30913	0				89.1156	Confident
27.8.3	Ma01_t06640.1, Ma02_t08870.1, Ma08_t09880.1, Ma08_t30680.1, Ma11_t14330.1	RIFEGEALLR	NH2-RIFEGEALLR-COOH			SRM15.mgf	SRM15.8536.8536.3	8536	2513.08	401.899	3+	3+	1202.68	0	-1.30913	0				87.3646	Confident
27.9	Ma01_t06640.1; Ma02_t08870.1; Ma08_t09880.1; Ma08_t30680.1; Ma11_t14330.1	RLQTLVFK	ER; ER; ER; ER; ER	SG; SG; SG; SG; SG				1	1	99.3231	0	Confident
	Protein(s)	Sequence	Modified Sequence	Variable Modifications	Fixed Modifications	Spectrum File	Spectrum Title	Spectrum Scan Number	RT	m/z	Measured Charge	Identification Charge	Theoretical Mass	Isotope Number	Precursor m/z Error [ppm]	Decoy	Localization Confidence	Probabilistic PTM score	D-score	Confidence [%]	Validation
27.9.1	Ma01_t06640.1, Ma02_t08870.1, Ma08_t09880.1, Ma08_t30680.1, Ma11_t14330.1	RLQTLVFK	NH2-RLQTLVFK-COOH			SRM22.mgf	SRM22.3084.3084.2	3084	1696.08	502.816	2+	2+	1003.62	0	-1.13551	0				100	Confident
28	Ma03_t28140.1		36.7184	77.26	11.37	0.0301887	Oxidation of M(X148)	Oxidation of M(1)			Single Protein		Ma03_t28140.1	6	10	10	21	39	100	0	Doubtful
	Protein(s)	Sequence	AAs Before	AAs After	Variable Modifications	Fixed Modifications	Localization Confidence	#Validated PSMs	#PSMs	Confidence [%]	Decoy	Validation
28.1	Ma03_t28140.1	MFSSQAGIQIIKPEK	AK	KL	Oxidation of M (1)		Oxidation of M (1: Very Confident)	5	9	94.9355	0	Doubtful
	Protein(s)	Sequence	Modified Sequence	Variable Modifications	Fixed Modifications	Spectrum File	Spectrum Title	Spectrum Scan Number	RT	m/z	Measured Charge	Identification Charge	Theoretical Mass	Isotope Number	Precursor m/z Error [ppm]	Decoy	Localization Confidence	Probabilistic PTM score	D-score	Confidence [%]	Validation
28.1.1	Ma03_t28140.1	MFSSQAGIQIIKPEK	NH2-M<ox>FSSQAGIQIIKPEK-COOH	Oxidation of M(1)		SRM27.mgf	SRM27.16700.16700.3	16700	3816.62	564.975	3+	3+	1691.89	0	7.11262	0	Oxidation of M (1: Very Confident)	Oxidation of M (1: 100.0)	Oxidation of M (1: 99.26605504587155)	98.7654	Doubtful
28.1.2	Ma03_t28140.1	MFSSQAGIQIIKPEK	NH2-M<ox>FSSQAGIQIIKPEK-COOH	Oxidation of M(1)		SRM22.mgf	SRM22.16454.16454.3	16454	3816.62	564.975	3+	3+	1691.89	0	7.11262	0	Oxidation of M (1: Very Confident)	Oxidation of M (1: 100.0)	Oxidation of M (1: 99.63302752293578)	99.2857	Doubtful
28.1.3	Ma03_t28140.1	MFSSQAGIQIIKPEK	NH2-M<ox>FSSQAGIQIIKPEK-COOH	Oxidation of M(1)		SRM32.mgf	SRM32.16102.16102.3	16102	3816.62	564.975	3+	3+	1691.89	0	7.11262	0	Oxidation of M (1: Very Confident)	Oxidation of M (1: 100.0)	Oxidation of M (1: 99.44954128440367)	97.8799	Doubtful
28.1.4	Ma03_t28140.1	MFSSQAGIQIIKPEK	NH2-M<ox>FSSQAGIQIIKPEK-COOH	Oxidation of M(1)		SRM12.mgf	SRM12.17030.17030.3	17030	3816.62	564.975	3+	3+	1691.89	0	7.11262	0	Oxidation of M (1: Very Confident)	Oxidation of M (1: 100.0)	Oxidation of M (1: 99.63302752293578)	98.0392	Doubtful
28.1.5	Ma03_t28140.1	MFSSQAGIQIIKPEK	NH2-M<ox>FSSQAGIQIIKPEK-COOH	Oxidation of M(1)		SRM12.mgf	SRM12.16845.16845.3	16845	3816.62	564.975	3+	3+	1691.89	0	7.11262	0	Oxidation of M (1: Very Confident)	Oxidation of M (1: 100.0)	Oxidation of M (1: 84.77064220183486)	71.4286	Doubtful
28.2	Ma03_t28140.1	AVVGVILPGETK	GR	ER				3	5	92.2411	0	Doubtful
	Protein(s)	Sequence	Modified Sequence	Variable Modifications	Fixed Modifications	Spectrum File	Spectrum Title	Spectrum Scan Number	RT	m/z	Measured Charge	Identification Charge	Theoretical Mass	Isotope Number	Precursor m/z Error [ppm]	Decoy	Localization Confidence	Probabilistic PTM score	D-score	Confidence [%]	Validation
28.2.1	Ma03_t28140.1	AVVGVILPGETK	NH2-AVVGVILPGETK-COOH			SRM27.mgf	SRM27.12428.12428.2	12428	3114.62	591.858	2+	2+	1181.7	0	-0.553025	0				81.9149	Confident
28.2.2	Ma03_t28140.1	AVVGVILPGETK	NH2-AVVGVILPGETK-COOH			SRM01.mgf	SRM01.13043.13043.2	13043	3114.62	591.858	2+	2+	1181.7	0	-0.553025	0				87.3926	Confident
28.2.3	Ma03_t28140.1	AVVGVILPGETK	NH2-AVVGVILPGETK-COOH			SRM01.mgf	SRM01.12841.12841.2	12841	3114.62	591.858	2+	2+	1181.7	0	-0.553025	0				79.9427	Confident
28.3	Ma03_t28140.1	TSPLSLTNADVLEASLGVTSDLLK	GK	LV				8	9	99.3231	0	Confident
	Protein(s)	Sequence	Modified Sequence	Variable Modifications	Fixed Modifications	Spectrum File	Spectrum Title	Spectrum Scan Number	RT	m/z	Measured Charge	Identification Charge	Theoretical Mass	Isotope Number	Precursor m/z Error [ppm]	Decoy	Localization Confidence	Probabilistic PTM score	D-score	Confidence [%]	Validation
28.3.1	Ma03_t28140.1	TSPLSLTNADVLEASLGVTSDLLK	NH2-TSPLSLTNADVLEASLGVTSDLLK-COOH			SRM27.mgf	SRM27.77567.77567.2	77567	13069	1222.66	2+	2+	2443.31	0	-1.48112	0				100	Confident
28.3.2	Ma03_t28140.1	TSPLSLTNADVLEASLGVTSDLLK	NH2-TSPLSLTNADVLEASLGVTSDLLK-COOH			SRM27.mgf	SRM27.77538.77538.3	77538	13069	815.442	3+	3+	2443.31	0	-0.726443	0				100	Confident
28.3.3	Ma03_t28140.1	TSPLSLTNADVLEASLGVTSDLLK	NH2-TSPLSLTNADVLEASLGVTSDLLK-COOH			SRM22.mgf	SRM22.74754.74754.3	74754	13069	815.442	3+	3+	2443.31	0	-0.726443	0				100	Confident
28.3.4	Ma03_t28140.1	TSPLSLTNADVLEASLGVTSDLLK	NH2-TSPLSLTNADVLEASLGVTSDLLK-COOH			SRM32.mgf	SRM32.76782.76782.2	76782	13069	1222.66	2+	2+	2443.31	0	-1.48112	0				100	Doubtful
28.3.5	Ma03_t28140.1	TSPLSLTNADVLEASLGVTSDLLK	NH2-TSPLSLTNADVLEASLGVTSDLLK-COOH			SRM32.mgf	SRM32.76786.76786.3	76786	13069	815.442	3+	3+	2443.31	0	-0.726443	0				100	Confident
28.3.6	Ma03_t28140.1	TSPLSLTNADVLEASLGVTSDLLK	NH2-TSPLSLTNADVLEASLGVTSDLLK-COOH			SRM12.mgf	SRM12.76961.76961.3	76961	13069	815.442	3+	3+	2443.31	0	-0.726443	0				100	Confident
28.3.7	Ma03_t28140.1	TSPLSLTNADVLEASLGVTSDLLK	NH2-TSPLSLTNADVLEASLGVTSDLLK-COOH			SRM01.mgf	SRM01.78138.78138.3	78138	13069	815.442	3+	3+	2443.31	0	-0.726443	0				100	Confident
28.3.8	Ma03_t28140.1	TSPLSLTNADVLEASLGVTSDLLK	NH2-TSPLSLTNADVLEASLGVTSDLLK-COOH			SRM15.mgf	SRM15.74094.74094.3	74094	13069	815.442	3+	3+	2443.31	0	-0.726443	0				100	Confident
28.4	Ma03_t28140.1	AVVGVILPGETKER	GR	AV				1	4	89.8368	0	Confident
	Protein(s)	Sequence	Modified Sequence	Variable Modifications	Fixed Modifications	Spectrum File	Spectrum Title	Spectrum Scan Number	RT	m/z	Measured Charge	Identification Charge	Theoretical Mass	Isotope Number	Precursor m/z Error [ppm]	Decoy	Localization Confidence	Probabilistic PTM score	D-score	Confidence [%]	Validation
28.4.1	Ma03_t28140.1	AVVGVILPGETKER	NH2-AVVGVILPGETKER-COOH			SRM32.mgf	SRM32.6152.6152.3	6152	2172.12	489.955	3+	3+	1466.85	0	-0.979318	0				97.8799	Confident
28.5	Ma03_t28140.1	AVVGIILPGETK	GR	ER				1	3	88.6241	0	Confident
	Protein(s)	Sequence	Modified Sequence	Variable Modifications	Fixed Modifications	Spectrum File	Spectrum Title	Spectrum Scan Number	RT	m/z	Measured Charge	Identification Charge	Theoretical Mass	Isotope Number	Precursor m/z Error [ppm]	Decoy	Localization Confidence	Probabilistic PTM score	D-score	Confidence [%]	Validation
28.5.1	Ma03_t28140.1	AVVGIILPGETK	NH2-AVVGIILPGETK-COOH			SRM27.mgf	SRM27.21342.21342.2	21342	4550.48	598.867	2+	2+	1195.72	0	0.981393	0				91.8149	Confident
28.6	Ma03_t28140.1	AVVGIILPGETKER	GR	AV				2	5	92.3703	0	Confident
	Protein(s)	Sequence	Modified Sequence	Variable Modifications	Fixed Modifications	Spectrum File	Spectrum Title	Spectrum Scan Number	RT	m/z	Measured Charge	Identification Charge	Theoretical Mass	Isotope Number	Precursor m/z Error [ppm]	Decoy	Localization Confidence	Probabilistic PTM score	D-score	Confidence [%]	Validation
28.6.1	Ma03_t28140.1	AVVGIILPGETKER	NH2-AVVGIILPGETKER-COOH			SRM12.mgf	SRM12.11006.11006.3	11006	2867.7	494.628	3+	3+	1480.86	0	0.341656	0				94.5205	Confident
28.6.2	Ma03_t28140.1	AVVGIILPGETKER	NH2-AVVGIILPGETKER-COOH			SRM15.mgf	SRM15.10748.10748.3	10748	2867.7	494.628	3+	3+	1480.86	0	0.341656	0				96.7626	Confident
29	Ma02_t17460.1		56.7977	83.17	2.77	0.00238095					Related Proteins	Ma04_t37410.1, Ma04_t37410.2	Ma02_t17460.1, Ma04_t37410.1, Ma04_t37410.2	1	3	0	2	5	97.0414	0	Doubtful
	Protein(s)	Sequence	AAs Before	AAs After	Variable Modifications	Fixed Modifications	Localization Confidence	#Validated PSMs	#PSMs	Confidence [%]	Decoy	Validation
29.1	Ma02_t17460.1; Ma04_t37410.1; Ma04_t37410.2	SFFTEIIASISDIR	SR; SR; SR	FA; FA; FA				2	3	99.3231	0	Confident
	Protein(s)	Sequence	Modified Sequence	Variable Modifications	Fixed Modifications	Spectrum File	Spectrum Title	Spectrum Scan Number	RT	m/z	Measured Charge	Identification Charge	Theoretical Mass	Isotope Number	Precursor m/z Error [ppm]	Decoy	Localization Confidence	Probabilistic PTM score	D-score	Confidence [%]	Validation
29.1.1	Ma02_t17460.1, Ma04_t37410.1, Ma04_t37410.2	SFFTEIIASISDIR	NH2-SFFTEIIASISDIR-COOH			SRM27.mgf	SRM27.78505.78505.3	78505	13183.2	533.619	3+	3+	1597.84	0	0.239798	0				100	Confident
29.1.2	Ma02_t17460.1, Ma04_t37410.1, Ma04_t37410.2	SFFTEIIASISDIR	NH2-SFFTEIIASISDIR-COOH			SRM12.mgf	SRM12.77935.77935.3	77935	13183.2	533.619	3+	3+	1597.84	0	0.239798	0				100	Confident
30	Ma01_t05360.1		25.0576	76.47	21.27	0.0194328					Related Proteins	Ma01_t08080.1, Ma01_t08080.2, Ma04_t00740.1, Ma04_t00740.2, Ma04_t25100.1, Ma05_t09580.1, Ma06_t03220.1, Ma06_t03260.1	Ma01_t05360.1, Ma01_t08080.1, Ma01_t08080.2, Ma04_t00740.1, Ma04_t00740.2, Ma04_t25100.1, Ma05_t09580.1, Ma06_t03220.1, Ma06_t03260.1	3	4	0	26	30	100	0	Confident
	Protein(s)	Sequence	AAs Before	AAs After	Variable Modifications	Fixed Modifications	Localization Confidence	#Validated PSMs	#PSMs	Confidence [%]	Decoy	Validation
30.1	Ma01_t05360.1; Ma01_t08080.1; Ma01_t08080.2; Ma04_t00740.1; Ma04_t00740.2; Ma04_t25100.1; Ma05_t09580.1; Ma06_t03220.1; Ma06_t03260.1	KYEPTIGVEVHPLDFFTNCGK	EK; EK; EK; EK; EK; EK; EK; EK; EK	IR; IR; IR; IR; IR; IR; IR; IR; IR		Carbamidomethylation of C (19)		8	9	99.3231	0	Confident
	Protein(s)	Sequence	Modified Sequence	Variable Modifications	Fixed Modifications	Spectrum File	Spectrum Title	Spectrum Scan Number	RT	m/z	Measured Charge	Identification Charge	Theoretical Mass	Isotope Number	Precursor m/z Error [ppm]	Decoy	Localization Confidence	Probabilistic PTM score	D-score	Confidence [%]	Validation
30.1.1	Ma01_t05360.1, Ma01_t08080.1, Ma01_t08080.2, Ma04_t00740.1, Ma04_t00740.2, Ma04_t25100.1, Ma05_t09580.1, Ma06_t03220.1, Ma06_t03260.1	KYEPTIGVEVHPLDFFTNCGK	NH2-KYEPTIGVEVHPLDFFTNC<cmm>GK-COOH		Carbamidomethylation of C(19)	SRM27.mgf	SRM27.51065.51065.4	51065	9213.85	613.556	4+	4+	2450.19	0	0.0136148	0				90.9091	Confident
30.1.2	Ma01_t05360.1, Ma01_t08080.1, Ma01_t08080.2, Ma04_t00740.1, Ma04_t00740.2, Ma04_t25100.1, Ma05_t09580.1, Ma06_t03220.1, Ma06_t03260.1	KYEPTIGVEVHPLDFFTNCGK	NH2-KYEPTIGVEVHPLDFFTNC<cmm>GK-COOH		Carbamidomethylation of C(19)	SRM22.mgf	SRM22.49940.49940.4	49940	9213.85	613.556	4+	4+	2450.19	0	0.0136148	0				100	Confident
30.1.3	Ma01_t05360.1, Ma01_t08080.1, Ma01_t08080.2, Ma04_t00740.1, Ma04_t00740.2, Ma04_t25100.1, Ma05_t09580.1, Ma06_t03220.1, Ma06_t03260.1	KYEPTIGVEVHPLDFFTNCGK	NH2-KYEPTIGVEVHPLDFFTNC<cmm>GK-COOH		Carbamidomethylation of C(19)	SRM32.mgf	SRM32.50394.50394.4	50394	9213.85	613.556	4+	4+	2450.19	0	0.0136148	0				100	Confident
30.1.4	Ma01_t05360.1, Ma01_t08080.1, Ma01_t08080.2, Ma04_t00740.1, Ma04_t00740.2, Ma04_t25100.1, Ma05_t09580.1, Ma06_t03220.1, Ma06_t03260.1	KYEPTIGVEVHPLDFFTNCGK	NH2-KYEPTIGVEVHPLDFFTNC<cmm>GK-COOH		Carbamidomethylation of C(19)	SRM12.mgf	SRM12.50742.50742.4	50742	9213.85	613.556	4+	4+	2450.19	0	0.0136148	0				100	Confident
30.1.5	Ma01_t05360.1, Ma01_t08080.1, Ma01_t08080.2, Ma04_t00740.1, Ma04_t00740.2, Ma04_t25100.1, Ma05_t09580.1, Ma06_t03220.1, Ma06_t03260.1	KYEPTIGVEVHPLDFFTNCGK	NH2-KYEPTIGVEVHPLDFFTNC<cmm>GK-COOH		Carbamidomethylation of C(19)	SRM12.mgf	SRM12.50889.50889.3	50889	9215.54	817.737	3+	3+	2450.19	0	-2.58122	0				100	Confident
30.1.6	Ma01_t05360.1, Ma01_t08080.1, Ma01_t08080.2, Ma04_t00740.1, Ma04_t00740.2, Ma04_t25100.1, Ma05_t09580.1, Ma06_t03220.1, Ma06_t03260.1	KYEPTIGVEVHPLDFFTNCGK	NH2-KYEPTIGVEVHPLDFFTNC<cmm>GK-COOH		Carbamidomethylation of C(19)	SRM12.mgf	SRM12.50949.50949.4	50949	9213.85	613.556	4+	4+	2450.19	0	0.0136148	0				100	Confident
30.1.7	Ma01_t05360.1, Ma01_t08080.1, Ma01_t08080.2, Ma04_t00740.1, Ma04_t00740.2, Ma04_t25100.1, Ma05_t09580.1, Ma06_t03220.1, Ma06_t03260.1	KYEPTIGVEVHPLDFFTNCGK	NH2-KYEPTIGVEVHPLDFFTNC<cmm>GK-COOH		Carbamidomethylation of C(19)	SRM01.mgf	SRM01.52221.52221.4	52221	9213.85	613.556	4+	4+	2450.19	0	0.0136148	0				88.6076	Confident
30.1.8	Ma01_t05360.1, Ma01_t08080.1, Ma01_t08080.2, Ma04_t00740.1, Ma04_t00740.2, Ma04_t25100.1, Ma05_t09580.1, Ma06_t03220.1, Ma06_t03260.1	KYEPTIGVEVHPLDFFTNCGK	NH2-KYEPTIGVEVHPLDFFTNC<cmm>GK-COOH		Carbamidomethylation of C(19)	SRM15.mgf	SRM15.48972.48972.4	48972	9213.85	613.556	4+	4+	2450.19	0	0.0136148	0				100	Confident
30.2	Ma01_t05360.1; Ma01_t08080.1; Ma01_t08080.2; Ma04_t00740.1; Ma04_t00740.2; Ma04_t25100.1; Ma05_t09580.1; Ma06_t03220.1; Ma06_t03260.1	KKNLQYYEISAK	HR; HR; HR; HR; HR; HR; HR; HR; HR	SN; SN; SN; SN; SN; SN; SN; SN; SN				5	5	99.3231	0	Confident
	Protein(s)	Sequence	Modified Sequence	Variable Modifications	Fixed Modifications	Spectrum File	Spectrum Title	Spectrum Scan Number	RT	m/z	Measured Charge	Identification Charge	Theoretical Mass	Isotope Number	Precursor m/z Error [ppm]	Decoy	Localization Confidence	Probabilistic PTM score	D-score	Confidence [%]	Validation
30.2.1	Ma01_t05360.1, Ma01_t08080.1, Ma01_t08080.2, Ma04_t00740.1, Ma04_t00740.2, Ma04_t25100.1, Ma05_t09580.1, Ma06_t03220.1, Ma06_t03260.1	KKNLQYYEISAK	NH2-KKNLQYYEISAK-COOH			SRM22.mgf	SRM22.271.271.3	271	1268.37	495.607	3+	3+	1483.8	0	-3.36981	0				100	Confident
30.2.2	Ma01_t05360.1, Ma01_t08080.1, Ma01_t08080.2, Ma04_t00740.1, Ma04_t00740.2, Ma04_t25100.1, Ma05_t09580.1, Ma06_t03220.1, Ma06_t03260.1	KKNLQYYEISAK	NH2-KKNLQYYEISAK-COOH			SRM32.mgf	SRM32.78.78.3	78	1268.37	495.607	3+	3+	1483.8	0	-3.36981	0				100	Confident
30.2.3	Ma01_t05360.1, Ma01_t08080.1, Ma01_t08080.2, Ma04_t00740.1, Ma04_t00740.2, Ma04_t25100.1, Ma05_t09580.1, Ma06_t03220.1, Ma06_t03260.1	KKNLQYYEISAK	NH2-KKNLQYYEISAK-COOH			SRM12.mgf	SRM12.310.310.3	310	1268.37	495.607	3+	3+	1483.8	0	-3.36981	0				100	Confident
30.2.4	Ma01_t05360.1, Ma01_t08080.1, Ma01_t08080.2, Ma04_t00740.1, Ma04_t00740.2, Ma04_t25100.1, Ma05_t09580.1, Ma06_t03220.1, Ma06_t03260.1	KKNLQYYEISAK	NH2-KKNLQYYEISAK-COOH			SRM01.mgf	SRM01.593.593.3	593	1268.37	495.607	3+	3+	1483.8	0	-3.36981	0				100	Confident
30.2.5	Ma01_t05360.1, Ma01_t08080.1, Ma01_t08080.2, Ma04_t00740.1, Ma04_t00740.2, Ma04_t25100.1, Ma05_t09580.1, Ma06_t03220.1, Ma06_t03260.1	KKNLQYYEISAK	NH2-KKNLQYYEISAK-COOH			SRM15.mgf	SRM15.457.457.3	457	1268.37	495.607	3+	3+	1483.8	0	-3.36981	0				99.278	Confident
30.3	Ma01_t05360.1; Ma01_t08080.1; Ma01_t08080.2; Ma04_t00740.1; Ma04_t00740.2; Ma04_t25100.1; Ma05_t05900.1; Ma05_t09580.1; Ma06_t03220.1; Ma06_t03260.1	SNYNFEKPFLYLAR	AK; AK; AK; AK; AK; AK; AK; AK; AK; AK	KL; KL; KL; KL; KL; KL; KL; KL; KL; KL				13	15	99.3231	0	Confident
	Protein(s)	Sequence	Modified Sequence	Variable Modifications	Fixed Modifications	Spectrum File	Spectrum Title	Spectrum Scan Number	RT	m/z	Measured Charge	Identification Charge	Theoretical Mass	Isotope Number	Precursor m/z Error [ppm]	Decoy	Localization Confidence	Probabilistic PTM score	D-score	Confidence [%]	Validation
30.3.1	Ma01_t05360.1, Ma01_t08080.1, Ma01_t08080.2, Ma04_t00740.1, Ma04_t00740.2, Ma04_t25100.1, Ma05_t05900.1, Ma05_t09580.1, Ma06_t03220.1, Ma06_t03260.1	SNYNFEKPFLYLAR	NH2-SNYNFEKPFLYLAR-COOH			SRM27.mgf	SRM27.44951.44951.3	44951	8341.46	587.971	3+	3+	1760.89	0	1.04781	0				100	Confident
30.3.2	Ma01_t05360.1, Ma01_t08080.1, Ma01_t08080.2, Ma04_t00740.1, Ma04_t00740.2, Ma04_t25100.1, Ma05_t05900.1, Ma05_t09580.1, Ma06_t03220.1, Ma06_t03260.1	SNYNFEKPFLYLAR	NH2-SNYNFEKPFLYLAR-COOH			SRM27.mgf	SRM27.44754.44754.3	44754	8296.51	587.97	3+	3+	1760.89	0	-0.731165	0				100	Confident
30.3.3	Ma01_t05360.1, Ma01_t08080.1, Ma01_t08080.2, Ma04_t00740.1, Ma04_t00740.2, Ma04_t25100.1, Ma05_t05900.1, Ma05_t09580.1, Ma06_t03220.1, Ma06_t03260.1	SNYNFEKPFLYLAR	NH2-SNYNFEKPFLYLAR-COOH			SRM27.mgf	SRM27.44552.44552.3	44552	8296.51	587.97	3+	3+	1760.89	0	-0.731165	0				98.1481	Confident
30.3.4	Ma01_t05360.1, Ma01_t08080.1, Ma01_t08080.2, Ma04_t00740.1, Ma04_t00740.2, Ma04_t25100.1, Ma05_t05900.1, Ma05_t09580.1, Ma06_t03220.1, Ma06_t03260.1	SNYNFEKPFLYLAR	NH2-SNYNFEKPFLYLAR-COOH			SRM22.mgf	SRM22.44033.44033.3	44033	8341.46	587.971	3+	3+	1760.89	0	1.04781	0				100	Confident
30.3.5	Ma01_t05360.1, Ma01_t08080.1, Ma01_t08080.2, Ma04_t00740.1, Ma04_t00740.2, Ma04_t25100.1, Ma05_t05900.1, Ma05_t09580.1, Ma06_t03220.1, Ma06_t03260.1	SNYNFEKPFLYLAR	NH2-SNYNFEKPFLYLAR-COOH			SRM22.mgf	SRM22.44213.44213.3	44213	8341.46	587.971	3+	3+	1760.89	0	1.04781	0				100	Confident
30.3.6	Ma01_t05360.1, Ma01_t08080.1, Ma01_t08080.2, Ma04_t00740.1, Ma04_t00740.2, Ma04_t25100.1, Ma05_t05900.1, Ma05_t09580.1, Ma06_t03220.1, Ma06_t03260.1	SNYNFEKPFLYLAR	NH2-SNYNFEKPFLYLAR-COOH			SRM32.mgf	SRM32.43895.43895.3	43895	8296.51	587.97	3+	3+	1760.89	0	-0.731165	0				100	Confident
30.3.7	Ma01_t05360.1, Ma01_t08080.1, Ma01_t08080.2, Ma04_t00740.1, Ma04_t00740.2, Ma04_t25100.1, Ma05_t05900.1, Ma05_t09580.1, Ma06_t03220.1, Ma06_t03260.1	SNYNFEKPFLYLAR	NH2-SNYNFEKPFLYLAR-COOH			SRM32.mgf	SRM32.44077.44077.3	44077	8296.51	587.97	3+	3+	1760.89	0	-0.731165	0				100	Confident
30.3.8	Ma01_t05360.1, Ma01_t08080.1, Ma01_t08080.2, Ma04_t00740.1, Ma04_t00740.2, Ma04_t25100.1, Ma05_t05900.1, Ma05_t09580.1, Ma06_t03220.1, Ma06_t03260.1	SNYNFEKPFLYLAR	NH2-SNYNFEKPFLYLAR-COOH			SRM12.mgf	SRM12.44876.44876.3	44876	8341.46	587.971	3+	3+	1760.89	0	1.04781	0				100	Confident
30.3.9	Ma01_t05360.1, Ma01_t08080.1, Ma01_t08080.2, Ma04_t00740.1, Ma04_t00740.2, Ma04_t25100.1, Ma05_t05900.1, Ma05_t09580.1, Ma06_t03220.1, Ma06_t03260.1	SNYNFEKPFLYLAR	NH2-SNYNFEKPFLYLAR-COOH			SRM12.mgf	SRM12.45064.45064.3	45064	8341.46	587.971	3+	3+	1760.89	0	1.04781	0				100	Confident
30.3.10	Ma01_t05360.1, Ma01_t08080.1, Ma01_t08080.2, Ma04_t00740.1, Ma04_t00740.2, Ma04_t25100.1, Ma05_t05900.1, Ma05_t09580.1, Ma06_t03220.1, Ma06_t03260.1	SNYNFEKPFLYLAR	NH2-SNYNFEKPFLYLAR-COOH			SRM01.mgf	SRM01.46430.46430.3	46430	8341.46	587.971	3+	3+	1760.89	0	1.04781	0				100	Confident
30.3.11	Ma01_t05360.1, Ma01_t08080.1, Ma01_t08080.2, Ma04_t00740.1, Ma04_t00740.2, Ma04_t25100.1, Ma05_t05900.1, Ma05_t09580.1, Ma06_t03220.1, Ma06_t03260.1	SNYNFEKPFLYLAR	NH2-SNYNFEKPFLYLAR-COOH			SRM01.mgf	SRM01.46245.46245.3	46245	8341.46	587.971	3+	3+	1760.89	0	1.04781	0				100	Confident
30.3.12	Ma01_t05360.1, Ma01_t08080.1, Ma01_t08080.2, Ma04_t00740.1, Ma04_t00740.2, Ma04_t25100.1, Ma05_t05900.1, Ma05_t09580.1, Ma06_t03220.1, Ma06_t03260.1	SNYNFEKPFLYLAR	NH2-SNYNFEKPFLYLAR-COOH			SRM15.mgf	SRM15.43375.43375.3	43375	8341.46	587.971	3+	3+	1760.89	0	1.04781	0				100	Confident
30.3.13	Ma01_t05360.1, Ma01_t08080.1, Ma01_t08080.2, Ma04_t00740.1, Ma04_t00740.2, Ma04_t25100.1, Ma05_t05900.1, Ma05_t09580.1, Ma06_t03220.1, Ma06_t03260.1	SNYNFEKPFLYLAR	NH2-SNYNFEKPFLYLAR-COOH			SRM15.mgf	SRM15.43192.43192.3	43192	8296.51	587.97	3+	3+	1760.89	0	-0.731165	0				100	Confident
31	Ma03_t28340.1		73.5908	93.56	8.98	0.00722333					Related Proteins	Ma04_t11910.1, Ma09_t24180.1	Ma03_t28340.1, Ma04_t11910.1, Ma09_t24180.1	6	12	0	53	87	100	0	Confident
	Protein(s)	Sequence	AAs Before	AAs After	Variable Modifications	Fixed Modifications	Localization Confidence	#Validated PSMs	#PSMs	Confidence [%]	Decoy	Validation
31.1	Ma03_t28340.1; Ma04_t11910.1; Ma09_t24180.1	VEIESIYEGLDFSEPLTR	VR; VR; VR	AR; AR; AR				11	16	99.3231	0	Confident
	Protein(s)	Sequence	Modified Sequence	Variable Modifications	Fixed Modifications	Spectrum File	Spectrum Title	Spectrum Scan Number	RT	m/z	Measured Charge	Identification Charge	Theoretical Mass	Isotope Number	Precursor m/z Error [ppm]	Decoy	Localization Confidence	Probabilistic PTM score	D-score	Confidence [%]	Validation
31.1.1	Ma03_t28340.1, Ma04_t11910.1, Ma09_t24180.1	VEIESIYEGLDFSEPLTR	NH2-VEIESIYEGLDFSEPLTR-COOH			SRM27.mgf	SRM27.66744.66744.2	66744	11459	1049.02	2+	2+	2096.03	0	1.0641	0				100	Confident
31.1.2	Ma03_t28340.1, Ma04_t11910.1, Ma09_t24180.1	VEIESIYEGLDFSEPLTR	NH2-VEIESIYEGLDFSEPLTR-COOH			SRM27.mgf	SRM27.66686.66686.3	66686	11461.5	699.686	3+	3+	2096.03	0	1.90831	0				100	Confident
31.1.3	Ma03_t28340.1, Ma04_t11910.1, Ma09_t24180.1	VEIESIYEGLDFSEPLTR	NH2-VEIESIYEGLDFSEPLTR-COOH			SRM22.mgf	SRM22.64563.64563.3	64563	11461.5	699.686	3+	3+	2096.03	0	1.90831	0				100	Confident
31.1.4	Ma03_t28340.1, Ma04_t11910.1, Ma09_t24180.1	VEIESIYEGLDFSEPLTR	NH2-VEIESIYEGLDFSEPLTR-COOH			SRM32.mgf	SRM32.65957.65957.3	65957	11461.5	699.686	3+	3+	2096.03	0	1.90831	0				100	Confident
31.1.5	Ma03_t28340.1, Ma04_t11910.1, Ma09_t24180.1	VEIESIYEGLDFSEPLTR	NH2-VEIESIYEGLDFSEPLTR-COOH			SRM32.mgf	SRM32.66084.66084.2	66084	11459	1049.02	2+	2+	2096.03	0	1.0641	0				100	Confident
31.1.6	Ma03_t28340.1, Ma04_t11910.1, Ma09_t24180.1	VEIESIYEGLDFSEPLTR	NH2-VEIESIYEGLDFSEPLTR-COOH			SRM12.mgf	SRM12.66121.66121.3	66121	11461.5	699.686	3+	3+	2096.03	0	1.90831	0				100	Confident
31.1.7	Ma03_t28340.1, Ma04_t11910.1, Ma09_t24180.1	VEIESIYEGLDFSEPLTR	NH2-VEIESIYEGLDFSEPLTR-COOH			SRM01.mgf	SRM01.67297.67297.3	67297	11461.5	699.686	3+	3+	2096.03	0	1.90831	0				100	Confident
31.1.8	Ma03_t28340.1, Ma04_t11910.1, Ma09_t24180.1	VEIESIYEGLDFSEPLTR	NH2-VEIESIYEGLDFSEPLTR-COOH			SRM01.mgf	SRM01.67189.67189.2	67189	11459	1049.02	2+	2+	2096.03	0	1.0641	0				99.6678	Confident
31.1.9	Ma03_t28340.1, Ma04_t11910.1, Ma09_t24180.1	VEIESIYEGLDFSEPLTR	NH2-VEIESIYEGLDFSEPLTR-COOH			SRM15.mgf	SRM15.63756.63756.3	63756	11461.5	699.686	3+	3+	2096.03	0	1.90831	0				100	Confident
31.1.10	Ma03_t28340.1, Ma04_t11910.1, Ma09_t24180.1	VEIESIYEGLDFSEPLTR	NH2-VEIESIYEGLDFSEPLTR-COOH			SRM15.mgf	SRM15.63559.63559.3	63559	11461.5	699.686	3+	3+	2096.03	0	1.90831	0				85.9206	Doubtful
31.1.11	Ma03_t28340.1, Ma04_t11910.1, Ma09_t24180.1	VEIESIYEGLDFSEPLTR	NH2-VEIESIYEGLDFSEPLTR-COOH			SRM15.mgf	SRM15.63710.63710.2	63710	11459	1049.02	2+	2+	2096.03	0	1.0641	0				99.6416	Doubtful
31.2	Ma03_t28340.1; Ma04_t11910.1; Ma09_t24180.1	ITPSWVAFTDSER	NR; NR; NR	LI; LI; LI				15	22	99.3231	0	Confident
	Protein(s)	Sequence	Modified Sequence	Variable Modifications	Fixed Modifications	Spectrum File	Spectrum Title	Spectrum Scan Number	RT	m/z	Measured Charge	Identification Charge	Theoretical Mass	Isotope Number	Precursor m/z Error [ppm]	Decoy	Localization Confidence	Probabilistic PTM score	D-score	Confidence [%]	Validation
31.2.1	Ma03_t28340.1, Ma04_t11910.1, Ma09_t24180.1	ITPSWVAFTDSER	NH2-ITPSWVAFTDSER-COOH			SRM27.mgf	SRM27.33947.33947.2	33947	6634.62	754.872	2+	2+	1507.73	0	-0.79749	0				100	Confident
31.2.2	Ma03_t28340.1, Ma04_t11910.1, Ma09_t24180.1	ITPSWVAFTDSER	NH2-ITPSWVAFTDSER-COOH			SRM27.mgf	SRM27.33759.33759.2	33759	6634.62	754.872	2+	2+	1507.73	0	-0.79749	0				100	Confident
31.2.3	Ma03_t28340.1, Ma04_t11910.1, Ma09_t24180.1	ITPSWVAFTDSER	NH2-ITPSWVAFTDSER-COOH			SRM27.mgf	SRM27.34132.34132.2	34132	6634.62	754.872	2+	2+	1507.73	0	-0.79749	0				100	Confident
31.2.4	Ma03_t28340.1, Ma04_t11910.1, Ma09_t24180.1	ITPSWVAFTDSER	NH2-ITPSWVAFTDSER-COOH			SRM27.mgf	SRM27.34398.34398.2	34398	6634.62	754.872	2+	2+	1507.73	0	-0.79749	0				100	Confident
31.2.5	Ma03_t28340.1, Ma04_t11910.1, Ma09_t24180.1	ITPSWVAFTDSER	NH2-ITPSWVAFTDSER-COOH			SRM22.mgf	SRM22.32902.32902.2	32902	6533.02	754.871	2+	2+	1507.73	0	-2.78217	0				69.4444	Confident
31.2.6	Ma03_t28340.1, Ma04_t11910.1, Ma09_t24180.1	ITPSWVAFTDSER	NH2-ITPSWVAFTDSER-COOH			SRM22.mgf	SRM22.33092.33092.2	33092	6634.62	754.872	2+	2+	1507.73	0	-0.79749	0				98.2079	Confident
31.2.7	Ma03_t28340.1, Ma04_t11910.1, Ma09_t24180.1	ITPSWVAFTDSER	NH2-ITPSWVAFTDSER-COOH			SRM32.mgf	SRM32.33113.33113.2	33113	6634.62	754.872	2+	2+	1507.73	0	-0.79749	0				100	Confident
31.2.8	Ma03_t28340.1, Ma04_t11910.1, Ma09_t24180.1	ITPSWVAFTDSER	NH2-ITPSWVAFTDSER-COOH			SRM32.mgf	SRM32.33487.33487.2	33487	6634.62	754.872	2+	2+	1507.73	0	-0.79749	0				100	Confident
31.2.9	Ma03_t28340.1, Ma04_t11910.1, Ma09_t24180.1	ITPSWVAFTDSER	NH2-ITPSWVAFTDSER-COOH			SRM32.mgf	SRM32.33294.33294.2	33294	6634.62	754.872	2+	2+	1507.73	0	-0.79749	0				100	Confident
31.2.10	Ma03_t28340.1, Ma04_t11910.1, Ma09_t24180.1	ITPSWVAFTDSER	NH2-ITPSWVAFTDSER-COOH			SRM12.mgf	SRM12.33795.33795.2	33795	6634.62	754.872	2+	2+	1507.73	0	-0.79749	0				100	Confident
31.2.11	Ma03_t28340.1, Ma04_t11910.1, Ma09_t24180.1	ITPSWVAFTDSER	NH2-ITPSWVAFTDSER-COOH			SRM12.mgf	SRM12.34171.34171.2	34171	6634.62	754.872	2+	2+	1507.73	0	-0.79749	0				74.2857	Doubtful
31.2.12	Ma03_t28340.1, Ma04_t11910.1, Ma09_t24180.1	ITPSWVAFTDSER	NH2-ITPSWVAFTDSER-COOH			SRM12.mgf	SRM12.33990.33990.2	33990	6634.62	754.872	2+	2+	1507.73	0	-0.79749	0				97.8571	Confident
31.2.13	Ma03_t28340.1, Ma04_t11910.1, Ma09_t24180.1	ITPSWVAFTDSER	NH2-ITPSWVAFTDSER-COOH			SRM12.mgf	SRM12.33597.33597.2	33597	6533.02	754.871	2+	2+	1507.73	0	-2.78217	0				97.9239	Doubtful
31.2.14	Ma03_t28340.1, Ma04_t11910.1, Ma09_t24180.1	ITPSWVAFTDSER	NH2-ITPSWVAFTDSER-COOH			SRM01.mgf	SRM01.35351.35351.2	35351	6634.62	754.872	2+	2+	1507.73	0	-0.79749	0				99.6678	Confident
31.2.15	Ma03_t28340.1, Ma04_t11910.1, Ma09_t24180.1	ITPSWVAFTDSER	NH2-ITPSWVAFTDSER-COOH			SRM01.mgf	SRM01.35150.35150.2	35150	6634.62	754.872	2+	2+	1507.73	0	-0.79749	0				99.6678	Confident
31.3	Ma03_t28340.1; Ma04_t11910.1; Ma09_t24180.1	ARFEELNNDLFRK	TR; TR; TR	TM; TM; TM				10	12	99.3231	0	Confident
	Protein(s)	Sequence	Modified Sequence	Variable Modifications	Fixed Modifications	Spectrum File	Spectrum Title	Spectrum Scan Number	RT	m/z	Measured Charge	Identification Charge	Theoretical Mass	Isotope Number	Precursor m/z Error [ppm]	Decoy	Localization Confidence	Probabilistic PTM score	D-score	Confidence [%]	Validation
31.3.1	Ma03_t28340.1, Ma04_t11910.1, Ma09_t24180.1	ARFEELNNDLFRK	NH2-ARFEELNNDLFRK-COOH			SRM27.mgf	SRM27.9436.9436.4	9436	2623.64	413.719	4+	4+	1650.85	0	-0.483882	0				89.6104	Confident
31.3.2	Ma03_t28340.1, Ma04_t11910.1, Ma09_t24180.1	ARFEELNNDLFRK	NH2-ARFEELNNDLFRK-COOH			SRM27.mgf	SRM27.9378.9378.4	9378	2623.64	413.719	4+	4+	1650.85	0	-0.483882	0				100	Confident
31.3.3	Ma03_t28340.1, Ma04_t11910.1, Ma09_t24180.1	ARFEELNNDLFRK	NH2-ARFEELNNDLFRK-COOH			SRM22.mgf	SRM22.9138.9138.4	9138	2623.64	413.719	4+	4+	1650.85	0	-0.483882	0				100	Confident
31.3.4	Ma03_t28340.1, Ma04_t11910.1, Ma09_t24180.1	ARFEELNNDLFRK	NH2-ARFEELNNDLFRK-COOH			SRM32.mgf	SRM32.8889.8889.3	8889	2627.1	551.29	3+	3+	1650.85	0	0.167408	0				93.9929	Confident
31.3.5	Ma03_t28340.1, Ma04_t11910.1, Ma09_t24180.1	ARFEELNNDLFRK	NH2-ARFEELNNDLFRK-COOH			SRM32.mgf	SRM32.8717.8717.4	8717	2623.64	413.719	4+	4+	1650.85	0	-0.483882	0				100	Confident
31.3.6	Ma03_t28340.1, Ma04_t11910.1, Ma09_t24180.1	ARFEELNNDLFRK	NH2-ARFEELNNDLFRK-COOH			SRM12.mgf	SRM12.9551.9551.4	9551	2623.64	413.719	4+	4+	1650.85	0	-0.483882	0				100	Confident
31.3.7	Ma03_t28340.1, Ma04_t11910.1, Ma09_t24180.1	ARFEELNNDLFRK	NH2-ARFEELNNDLFRK-COOH			SRM01.mgf	SRM01.10065.10065.4	10065	2623.64	413.719	4+	4+	1650.85	0	-0.483882	0				100	Confident
31.3.8	Ma03_t28340.1, Ma04_t11910.1, Ma09_t24180.1	ARFEELNNDLFRK	NH2-ARFEELNNDLFRK-COOH			SRM01.mgf	SRM01.10039.10039.4	10039	2623.64	413.719	4+	4+	1650.85	0	-0.483882	0				79.7468	Confident
31.3.9	Ma03_t28340.1, Ma04_t11910.1, Ma09_t24180.1	ARFEELNNDLFRK	NH2-ARFEELNNDLFRK-COOH			SRM15.mgf	SRM15.9428.9428.3	9428	2627.1	551.29	3+	3+	1650.85	0	0.167408	0				98.556	Confident
31.3.10	Ma03_t28340.1, Ma04_t11910.1, Ma09_t24180.1	ARFEELNNDLFRK	NH2-ARFEELNNDLFRK-COOH			SRM15.mgf	SRM15.9364.9364.4	9364	2623.64	413.719	4+	4+	1650.85	0	-0.483882	0				100	Confident
31.4	Ma03_t28340.1; Ma04_t11910.1; Ma09_t24180.1	ARFEELNNDLFR	TR; TR; TR	KT; KT; KT				13	15	99.3231	0	Confident
	Protein(s)	Sequence	Modified Sequence	Variable Modifications	Fixed Modifications	Spectrum File	Spectrum Title	Spectrum Scan Number	RT	m/z	Measured Charge	Identification Charge	Theoretical Mass	Isotope Number	Precursor m/z Error [ppm]	Decoy	Localization Confidence	Probabilistic PTM score	D-score	Confidence [%]	Validation
31.4.1	Ma03_t28340.1, Ma04_t11910.1, Ma09_t24180.1	ARFEELNNDLFR	NH2-ARFEELNNDLFR-COOH			SRM27.mgf	SRM27.18957.18957.3	18957	4215.77	508.592	3+	3+	1522.75	0	0.72416	0				100	Confident
31.4.2	Ma03_t28340.1, Ma04_t11910.1, Ma09_t24180.1	ARFEELNNDLFR	NH2-ARFEELNNDLFR-COOH			SRM27.mgf	SRM27.19158.19158.3	19158	4215.77	508.592	3+	3+	1522.75	0	0.72416	0				100	Confident
31.4.3	Ma03_t28340.1, Ma04_t11910.1, Ma09_t24180.1	ARFEELNNDLFR	NH2-ARFEELNNDLFR-COOH			SRM22.mgf	SRM22.18798.18798.3	18798	4215.77	508.592	3+	3+	1522.75	0	0.72416	0				100	Confident
31.4.4	Ma03_t28340.1, Ma04_t11910.1, Ma09_t24180.1	ARFEELNNDLFR	NH2-ARFEELNNDLFR-COOH			SRM22.mgf	SRM22.18613.18613.3	18613	4215.77	508.592	3+	3+	1522.75	0	0.72416	0				100	Confident
31.4.5	Ma03_t28340.1, Ma04_t11910.1, Ma09_t24180.1	ARFEELNNDLFR	NH2-ARFEELNNDLFR-COOH			SRM32.mgf	SRM32.18358.18358.3	18358	4215.77	508.592	3+	3+	1522.75	0	0.72416	0				100	Confident
31.4.6	Ma03_t28340.1, Ma04_t11910.1, Ma09_t24180.1	ARFEELNNDLFR	NH2-ARFEELNNDLFR-COOH			SRM32.mgf	SRM32.18552.18552.3	18552	4215.77	508.592	3+	3+	1522.75	0	0.72416	0				100	Confident
31.4.7	Ma03_t28340.1, Ma04_t11910.1, Ma09_t24180.1	ARFEELNNDLFR	NH2-ARFEELNNDLFR-COOH			SRM32.mgf	SRM32.18156.18156.3	18156	4215.77	508.592	3+	3+	1522.75	0	0.72416	0				100	Confident
31.4.8	Ma03_t28340.1, Ma04_t11910.1, Ma09_t24180.1	ARFEELNNDLFR	NH2-ARFEELNNDLFR-COOH			SRM12.mgf	SRM12.19519.19519.3	19519	4215.77	508.592	3+	3+	1522.75	0	0.72416	0				100	Confident
31.4.9	Ma03_t28340.1, Ma04_t11910.1, Ma09_t24180.1	ARFEELNNDLFR	NH2-ARFEELNNDLFR-COOH			SRM12.mgf	SRM12.19333.19333.3	19333	4215.77	508.592	3+	3+	1522.75	0	0.72416	0				100	Confident
31.4.10	Ma03_t28340.1, Ma04_t11910.1, Ma09_t24180.1	ARFEELNNDLFR	NH2-ARFEELNNDLFR-COOH			SRM01.mgf	SRM01.20345.20345.3 (2)	20345	4215.77	508.592	3+	3+	1522.75	0	0.72416	0				100	Confident
31.4.11	Ma03_t28340.1, Ma04_t11910.1, Ma09_t24180.1	ARFEELNNDLFR	NH2-ARFEELNNDLFR-COOH			SRM01.mgf	SRM01.20548.20548.3 (2)	20548	4215.77	508.592	3+	3+	1522.75	0	0.72416	0				100	Confident
31.4.12	Ma03_t28340.1, Ma04_t11910.1, Ma09_t24180.1	ARFEELNNDLFR	NH2-ARFEELNNDLFR-COOH			SRM15.mgf	SRM15.18925.18925.3	18925	4215.77	508.592	3+	3+	1522.75	0	0.72416	0				100	Confident
31.4.13	Ma03_t28340.1, Ma04_t11910.1, Ma09_t24180.1	ARFEELNNDLFR	NH2-ARFEELNNDLFR-COOH			SRM15.mgf	SRM15.18748.18748.3	18748	4215.77	508.592	3+	3+	1522.75	0	0.72416	0				100	Confident
31.5	Ma03_t28340.1; Ma04_t11910.1; Ma06_t16810.1; Ma09_t24180.1	DAGIIAGLNVAR	TK; TK; TK; TK	II; II; II; II				3	12	94.3633	0	Doubtful
	Protein(s)	Sequence	Modified Sequence	Variable Modifications	Fixed Modifications	Spectrum File	Spectrum Title	Spectrum Scan Number	RT	m/z	Measured Charge	Identification Charge	Theoretical Mass	Isotope Number	Precursor m/z Error [ppm]	Decoy	Localization Confidence	Probabilistic PTM score	D-score	Confidence [%]	Validation
31.5.1	Ma03_t28340.1, Ma04_t11910.1, Ma06_t16810.1, Ma09_t24180.1	DAGIIAGLNVAR	NH2-DAGIIAGLNVAR-COOH			SRM27.mgf	SRM27.20583.20583.2	20583	4413.57	585.335	2+	2+	1168.66	0	-0.51553	0				83.5714	Confident
31.5.2	Ma03_t28340.1, Ma04_t11910.1, Ma06_t16810.1, Ma09_t24180.1	DAGIIAGLNVAR	NH2-DAGIIAGLNVAR-COOH			SRM22.mgf	SRM22.19928.19928.2	19928	4413.57	585.335	2+	2+	1168.66	0	-0.51553	0				85.5172	Confident
31.5.3	Ma03_t28340.1, Ma04_t11910.1, Ma06_t16810.1, Ma09_t24180.1	DAGIIAGLNVAR	NH2-DAGIIAGLNVAR-COOH			SRM32.mgf	SRM32.20212.20212.2	20212	4413.57	585.335	2+	2+	1168.66	0	-0.51553	0				87.0968	Confident
31.6	Ma03_t28340.1; Ma04_t11910.1; Ma06_t16810.1; Ma09_t24180.1	QATKDAGIIAGLNVAR	QR; QR; QX; QR	II; II; II; II				1	4	99.3231	0	Confident
	Protein(s)	Sequence	Modified Sequence	Variable Modifications	Fixed Modifications	Spectrum File	Spectrum Title	Spectrum Scan Number	RT	m/z	Measured Charge	Identification Charge	Theoretical Mass	Isotope Number	Precursor m/z Error [ppm]	Decoy	Localization Confidence	Probabilistic PTM score	D-score	Confidence [%]	Validation
31.6.1	Ma03_t28340.1, Ma04_t11910.1, Ma06_t16810.1, Ma09_t24180.1	QATKDAGIIAGLNVAR	NH2-QATKDAGIIAGLNVAR-COOH			SRM12.mgf	SRM12.8402.8402.3	8402	2467.95	533.306	3+	3+	1596.89	0	0.642065	0				100	Confident
32	Ma03_t19580.1		25.4254	100	4.8	0					Single Protein		Ma03_t19580.1	1	5	5	2	24	87.6957	0	Doubtful
	Protein(s)	Sequence	AAs Before	AAs After	Variable Modifications	Fixed Modifications	Localization Confidence	#Validated PSMs	#PSMs	Confidence [%]	Decoy	Validation
32.1	Ma03_t19580.1	IVGNIISALSK	QK	FV				2	16	93.3506	0	Doubtful
	Protein(s)	Sequence	Modified Sequence	Variable Modifications	Fixed Modifications	Spectrum File	Spectrum Title	Spectrum Scan Number	RT	m/z	Measured Charge	Identification Charge	Theoretical Mass	Isotope Number	Precursor m/z Error [ppm]	Decoy	Localization Confidence	Probabilistic PTM score	D-score	Confidence [%]	Validation
32.1.1	Ma03_t19580.1	IVGNIISALSK	NH2-IVGNIISALSK-COOH			SRM32.mgf	SRM32.25458.25458.2	25458	5269.54	557.845	2+	2+	1113.68	0	0.05386	0				67.6976	Doubtful
32.1.2	Ma03_t19580.1	IVGNIISALSK	NH2-IVGNIISALSK-COOH			SRM12.mgf	SRM12.25797.25797.2	25797	5269.54	557.845	2+	2+	1113.68	0	0.05386	0				64.6429	Doubtful
33	Ma04_t28860.1		105.765	85.43	5.93	0.0010104					Related Proteins	Ma04_t28860.2	Ma04_t28860.1, Ma04_t28860.2	7	16	0	14	24	97.0414	0	Confident
	Protein(s)	Sequence	AAs Before	AAs After	Variable Modifications	Fixed Modifications	Localization Confidence	#Validated PSMs	#PSMs	Confidence [%]	Decoy	Validation
33.1	Ma04_t28860.1; Ma04_t28860.2	LTVDKNLVEIFTK	NK; NK	GV; GV				1	1	99.3231	0	Confident
	Protein(s)	Sequence	Modified Sequence	Variable Modifications	Fixed Modifications	Spectrum File	Spectrum Title	Spectrum Scan Number	RT	m/z	Measured Charge	Identification Charge	Theoretical Mass	Isotope Number	Precursor m/z Error [ppm]	Decoy	Localization Confidence	Probabilistic PTM score	D-score	Confidence [%]	Validation
33.1.1	Ma04_t28860.1, Ma04_t28860.2	LTVDKNLVEIFTK	NH2-LTVDKNLVEIFTK-COOH			SRM27.mgf	SRM27.43936.43936.3	43936	8207.97	507.296	3+	3+	1518.87	0	-0.228997	0				100	Confident
33.2	Ma04_t28850.1; Ma04_t28860.1; Ma04_t28860.2	SLAVAYQEVPEGRK	LR; LR; LR	ES; ES; ES				1	1	88.4154	0	Doubtful
	Protein(s)	Sequence	Modified Sequence	Variable Modifications	Fixed Modifications	Spectrum File	Spectrum Title	Spectrum Scan Number	RT	m/z	Measured Charge	Identification Charge	Theoretical Mass	Isotope Number	Precursor m/z Error [ppm]	Decoy	Localization Confidence	Probabilistic PTM score	D-score	Confidence [%]	Validation
33.2.1	Ma04_t28850.1, Ma04_t28860.1, Ma04_t28860.2	SLAVAYQEVPEGRK	NH2-SLAVAYQEVPEGRK-COOH			SRM27.mgf	SRM27.3748.3748.3	3748	1850.96	516.275	3+	3+	1545.82	0	-7.84422	0				99.3789	Doubtful
33.3	Ma01_t00990.1; Ma02_t06820.1; Ma03_t13010.1; Ma03_t29190.1; Ma04_t12650.1; Ma04_t27230.1; Ma04_t28850.1; Ma04_t28860.1; Ma04_t28860.2; Ma05_t25120.1; Ma07_t20790.1; Ma07_t20790.2; Ma09_t10590.1; Ma10_t30710.1	ALNLGVNVK	RR; RR; RR; RR; RR; RR; RR; RR; RR; RK; RR; RR; RR; RR	MI; MI; MI; MI; MI; MI; MI; MI; MI; MI; MI; MI; MI; MI				1	1	99.3231	0	Confident
	Protein(s)	Sequence	Modified Sequence	Variable Modifications	Fixed Modifications	Spectrum File	Spectrum Title	Spectrum Scan Number	RT	m/z	Measured Charge	Identification Charge	Theoretical Mass	Isotope Number	Precursor m/z Error [ppm]	Decoy	Localization Confidence	Probabilistic PTM score	D-score	Confidence [%]	Validation
33.3.1	Ma01_t00990.1, Ma02_t06820.1, Ma03_t13010.1, Ma03_t29190.1, Ma04_t12650.1, Ma04_t27230.1, Ma04_t28850.1, Ma04_t28860.1, Ma04_t28860.2, Ma05_t25120.1, Ma07_t20790.1, Ma07_t20790.2, Ma09_t10590.1, Ma10_t30710.1	ALNLGVNVK	NH2-ALNLGVNVK-COOH			SRM12.mgf	SRM12.5382.5382.2	5382	2005.96	464.284	2+	2+	926.555	0	-0.847637	0				100	Confident
33.4	Ma01_t00990.1; Ma02_t06820.1; Ma03_t29190.1; Ma04_t12650.1; Ma04_t28850.1; Ma04_t28860.1; Ma04_t28860.2; Ma05_t25120.1; Ma09_t10590.1; Ma10_t30850.1	AAHLVDSTNQVGHFQK	GK; GK; GK; GK; GK; GK; GK; GK; GK; GK	VL; VL; VL; VL; VL; VL; VL; VL; VL; VL				2	2	88.6073	0	Confident
	Protein(s)	Sequence	Modified Sequence	Variable Modifications	Fixed Modifications	Spectrum File	Spectrum Title	Spectrum Scan Number	RT	m/z	Measured Charge	Identification Charge	Theoretical Mass	Isotope Number	Precursor m/z Error [ppm]	Decoy	Localization Confidence	Probabilistic PTM score	D-score	Confidence [%]	Validation
33.4.1	Ma01_t00990.1, Ma02_t06820.1, Ma03_t29190.1, Ma04_t12650.1, Ma04_t28850.1, Ma04_t28860.1, Ma04_t28860.2, Ma05_t25120.1, Ma09_t10590.1, Ma10_t30850.1	AAHLVDSTNQVGHFQK	NH2-AAHLVDSTNQVGHFQK-COOH			SRM01.mgf	SRM01.1384.1384.4	1384	1399.75	438.726	4+	4+	1750.88	0	-0.107155	0				85.7143	Confident
33.4.2	Ma01_t00990.1, Ma02_t06820.1, Ma03_t29190.1, Ma04_t12650.1, Ma04_t28850.1, Ma04_t28860.1, Ma04_t28860.2, Ma05_t25120.1, Ma09_t10590.1, Ma10_t30850.1	AAHLVDSTNQVGHFQK	NH2-AAHLVDSTNQVGHFQK-COOH			SRM15.mgf	SRM15.1284.1284.4	1284	1399.75	438.726	4+	4+	1750.88	0	-0.107155	0				96.1039	Confident
33.5	Ma01_t00990.1; Ma02_t06820.1; Ma03_t13010.1; Ma03_t29190.1; Ma04_t12650.1; Ma04_t28850.1; Ma04_t28860.1; Ma04_t28860.2; Ma05_t25120.1; Ma07_t20790.1; Ma07_t20790.2; Ma09_t10590.1; Ma10_t30710.1	QGEIEAVVIATGVHTFFGK	CK; CK; CK; CK; CK; CK; CK; CK; CK; CK; CK; CK; CK	AA; AA; AA; AA; AA; AA; AA; AA; AA; AA; AA; AA; AA				4	4	99.3231	0	Confident
	Protein(s)	Sequence	Modified Sequence	Variable Modifications	Fixed Modifications	Spectrum File	Spectrum Title	Spectrum Scan Number	RT	m/z	Measured Charge	Identification Charge	Theoretical Mass	Isotope Number	Precursor m/z Error [ppm]	Decoy	Localization Confidence	Probabilistic PTM score	D-score	Confidence [%]	Validation
33.5.1	Ma01_t00990.1, Ma02_t06820.1, Ma03_t13010.1, Ma03_t29190.1, Ma04_t12650.1, Ma04_t28850.1, Ma04_t28860.1, Ma04_t28860.2, Ma05_t25120.1, Ma07_t20790.1, Ma07_t20790.2, Ma09_t10590.1, Ma10_t30710.1	QGEIEAVVIATGVHTFFGK	NH2-QGEIEAVVIATGVHTFFGK-COOH			SRM27.mgf	SRM27.68307.68307.3	68307	11718.7	668.358	3+	3+	2002.05	0	-0.0338516	0				99.3789	Confident
33.5.2	Ma01_t00990.1, Ma02_t06820.1, Ma03_t13010.1, Ma03_t29190.1, Ma04_t12650.1, Ma04_t28850.1, Ma04_t28860.1, Ma04_t28860.2, Ma05_t25120.1, Ma07_t20790.1, Ma07_t20790.2, Ma09_t10590.1, Ma10_t30710.1	QGEIEAVVIATGVHTFFGK	NH2-QGEIEAVVIATGVHTFFGK-COOH			SRM12.mgf	SRM12.67803.67803.3	67803	11718.7	668.358	3+	3+	2002.05	0	-0.0338516	0				100	Confident
33.5.3	Ma01_t00990.1, Ma02_t06820.1, Ma03_t13010.1, Ma03_t29190.1, Ma04_t12650.1, Ma04_t28850.1, Ma04_t28860.1, Ma04_t28860.2, Ma05_t25120.1, Ma07_t20790.1, Ma07_t20790.2, Ma09_t10590.1, Ma10_t30710.1	QGEIEAVVIATGVHTFFGK	NH2-QGEIEAVVIATGVHTFFGK-COOH			SRM01.mgf	SRM01.69346.69346.3	69346	11718.7	668.358	3+	3+	2002.05	0	-0.0338516	0				100	Confident
33.5.4	Ma01_t00990.1, Ma02_t06820.1, Ma03_t13010.1, Ma03_t29190.1, Ma04_t12650.1, Ma04_t28850.1, Ma04_t28860.1, Ma04_t28860.2, Ma05_t25120.1, Ma07_t20790.1, Ma07_t20790.2, Ma09_t10590.1, Ma10_t30710.1	QGEIEAVVIATGVHTFFGK	NH2-QGEIEAVVIATGVHTFFGK-COOH			SRM15.mgf	SRM15.65416.65416.3	65416	11718.7	668.358	3+	3+	2002.05	0	-0.0338516	0				94.9458	Confident
33.6	Ma01_t00990.1; Ma02_t06820.1; Ma03_t13010.1; Ma03_t29190.1; Ma04_t12650.1; Ma04_t28850.1; Ma04_t28860.1; Ma04_t28860.2; Ma05_t25120.1; Ma07_t20790.1; Ma07_t20790.2; Ma09_t10590.1; Ma10_t30710.1	QGELEAVVIATGVHTFFGK	CK; CK; CK; CK; CK; CK; CK; CK; CK; CK; CK; CK; CK	AA; AA; AA; AA; AA; AA; AA; AA; AA; AA; AA; AA; AA	Pyrolidone from Q (1)			2	3	94.1638	0	Confident
	Protein(s)	Sequence	Modified Sequence	Variable Modifications	Fixed Modifications	Spectrum File	Spectrum Title	Spectrum Scan Number	RT	m/z	Measured Charge	Identification Charge	Theoretical Mass	Isotope Number	Precursor m/z Error [ppm]	Decoy	Localization Confidence	Probabilistic PTM score	D-score	Confidence [%]	Validation
33.6.1	Ma01_t00990.1, Ma02_t06820.1, Ma03_t13010.1, Ma03_t29190.1, Ma04_t12650.1, Ma04_t28850.1, Ma04_t28860.1, Ma04_t28860.2, Ma05_t25120.1, Ma07_t20790.1, Ma07_t20790.2, Ma09_t10590.1, Ma10_t30710.1	QGEIEAVVIATGVHTFFGK	pyro-QGEIEAVVIATGVHTFFGK-COOH	Pyrolidone from Q(1)		SRM12.mgf	SRM12.77461.77461.2	77461	13136.6	993.519	2+	2+	1985.03	0	-0.706677	0		Pyrolidone from Q (0: 100.0)	Pyrolidone from Q (1: 99.89615784008308)	99.6429	Confident
33.6.2	Ma01_t00990.1, Ma02_t06820.1, Ma03_t13010.1, Ma03_t29190.1, Ma04_t12650.1, Ma04_t28850.1, Ma04_t28860.1, Ma04_t28860.2, Ma05_t25120.1, Ma07_t20790.1, Ma07_t20790.2, Ma09_t10590.1, Ma10_t30710.1	QGELEAVVIATGVHTFFGK	pyro-QGELEAVVIATGVHTFFGK-COOH	Pyrolidone from Q(1)		SRM01.mgf	SRM01.78631.78631.2	78631	13136.6	993.519	2+	2+	1985.03	0	-0.706677	0		Pyrolidone from Q (0: 100.0)	Pyrolidone from Q (1: 100.0)	99.6678	Confident
33.7	Ma01_t00990.1; Ma02_t06820.1; Ma03_t04410.1; Ma03_t13010.1; Ma03_t29190.1; Ma04_t12650.1; Ma04_t28850.1; Ma04_t28860.1; Ma04_t28860.2; Ma05_t04210.1; Ma05_t04210.2; Ma05_t04210.3; Ma05_t04210.4; Ma07_t20790.1; Ma07_t20790.2; Ma09_t10590.1; Ma09_t12800.1; Ma10_t03230.1; Ma10_t30710.1	KADIGIAVADATDAAR	LK; LK; LK; LK; LK; LK; LK; LK; LK; LK; LK; LK; LK; LK; LK; LK; LK; LK; LK	SA; GA; SA; GA; SA; GA; SA; SA; SA; SA; SA; SA; SA; GA; GA; SA; SA; SA; SA				2	2	99.3231	0	Confident
	Protein(s)	Sequence	Modified Sequence	Variable Modifications	Fixed Modifications	Spectrum File	Spectrum Title	Spectrum Scan Number	RT	m/z	Measured Charge	Identification Charge	Theoretical Mass	Isotope Number	Precursor m/z Error [ppm]	Decoy	Localization Confidence	Probabilistic PTM score	D-score	Confidence [%]	Validation
33.7.1	Ma01_t00990.1, Ma02_t06820.1, Ma03_t04410.1, Ma03_t13010.1, Ma03_t29190.1, Ma04_t12650.1, Ma04_t28850.1, Ma04_t28860.1, Ma04_t28860.2, Ma05_t04210.1, Ma05_t04210.2, Ma05_t04210.3, Ma05_t04210.4, Ma07_t20790.1, Ma07_t20790.2, Ma09_t10590.1, Ma09_t12800.1, Ma10_t03230.1, Ma10_t30710.1	KADIGIAVADATDAAR	NH2-KADIGIAVADATDAAR-COOH			SRM12.mgf	SRM12.8987.8987.3	8987	2563.54	519.945	3+	3+	1556.82	0	-1.03802	0				100	Confident
33.7.2	Ma01_t00990.1, Ma02_t06820.1, Ma03_t04410.1, Ma03_t13010.1, Ma03_t29190.1, Ma04_t12650.1, Ma04_t28850.1, Ma04_t28860.1, Ma04_t28860.2, Ma05_t04210.1, Ma05_t04210.2, Ma05_t04210.3, Ma05_t04210.4, Ma07_t20790.1, Ma07_t20790.2, Ma09_t10590.1, Ma09_t12800.1, Ma10_t03230.1, Ma10_t30710.1	KADIGIAVADATDAAR	NH2-KADIGIAVADATDAAR-COOH			SRM15.mgf	SRM15.8949.8949.3	8949	2563.54	519.945	3+	3+	1556.82	0	-1.03802	0				100	Confident
34	Ma03_t14030.1		30.2462	72.47	5.23	0.0384615					Single Protein		Ma03_t14030.1	2	3	3	11	15	100	0	Doubtful
	Protein(s)	Sequence	AAs Before	AAs After	Variable Modifications	Fixed Modifications	Localization Confidence	#Validated PSMs	#PSMs	Confidence [%]	Decoy	Validation
34.1	Ma03_t14030.1	IPIPVFDLYGIGSR	RR	QT				2	5	91.3126	0	Confident
	Protein(s)	Sequence	Modified Sequence	Variable Modifications	Fixed Modifications	Spectrum File	Spectrum Title	Spectrum Scan Number	RT	m/z	Measured Charge	Identification Charge	Theoretical Mass	Isotope Number	Precursor m/z Error [ppm]	Decoy	Localization Confidence	Probabilistic PTM score	D-score	Confidence [%]	Validation
34.1.1	Ma03_t14030.1	IPIPVFDLYGIGSR	NH2-IPIPVFDLYGIGSR-COOH			SRM01.mgf	SRM01.67430.67430.2	67430	11467.3	773.935	2+	2+	1545.86	0	0.298393	0				99.1379	Confident
34.1.2	Ma03_t14030.1	IPIPVFDLYGIGSR	NH2-IPIPVFDLYGIGSR-COOH			SRM15.mgf	SRM15.63825.63825.3	63825	11466.2	516.292	3+	3+	1545.86	0	-0.480542	0				67.148	Doubtful
34.2	Ma03_t14030.1	RIPIPVFDLYGIGSR	DR	QT				8	8	99.3231	0	Confident
	Protein(s)	Sequence	Modified Sequence	Variable Modifications	Fixed Modifications	Spectrum File	Spectrum Title	Spectrum Scan Number	RT	m/z	Measured Charge	Identification Charge	Theoretical Mass	Isotope Number	Precursor m/z Error [ppm]	Decoy	Localization Confidence	Probabilistic PTM score	D-score	Confidence [%]	Validation
34.2.1	Ma03_t14030.1	RIPIPVFDLYGIGSR	NH2-RIPIPVFDLYGIGSR-COOH			SRM27.mgf	SRM27.58496.58496.3	58496	10293.5	568.326	3+	3+	1701.96	0	-0.0165367	0				100	Confident
34.2.2	Ma03_t14030.1	RIPIPVFDLYGIGSR	NH2-RIPIPVFDLYGIGSR-COOH			SRM22.mgf	SRM22.56902.56902.3	56902	10293.5	568.326	3+	3+	1701.96	0	-0.0165367	0				100	Confident
34.2.3	Ma03_t14030.1	RIPIPVFDLYGIGSR	NH2-RIPIPVFDLYGIGSR-COOH			SRM32.mgf	SRM32.57813.57813.3	57813	10293.5	568.326	3+	3+	1701.96	0	-0.0165367	0				100	Confident
34.2.4	Ma03_t14030.1	RIPIPVFDLYGIGSR	NH2-RIPIPVFDLYGIGSR-COOH			SRM12.mgf	SRM12.58310.58310.3	58310	10293.5	568.326	3+	3+	1701.96	0	-0.0165367	0				100	Confident
34.2.5	Ma03_t14030.1	RIPIPVFDLYGIGSR	NH2-RIPIPVFDLYGIGSR-COOH			SRM12.mgf	SRM12.58104.58104.3	58104	10293.5	568.326	3+	3+	1701.96	0	-0.0165367	0				100	Confident
34.2.6	Ma03_t14030.1	RIPIPVFDLYGIGSR	NH2-RIPIPVFDLYGIGSR-COOH			SRM01.mgf	SRM01.59562.59562.3	59562	10293.5	568.326	3+	3+	1701.96	0	-0.0165367	0				99.3711	Confident
34.2.7	Ma03_t14030.1	RIPIPVFDLYGIGSR	NH2-RIPIPVFDLYGIGSR-COOH			SRM15.mgf	SRM15.56265.56265.3	56265	10293.5	568.326	3+	3+	1701.96	0	-0.0165367	0				99.639	Confident
34.2.8	Ma03_t14030.1	RIPIPVFDLYGIGSR	NH2-RIPIPVFDLYGIGSR-COOH			SRM15.mgf	SRM15.56060.56060.3	56060	10293.5	568.326	3+	3+	1701.96	0	-0.0165367	0				99.6454	Confident
35	Ma05_t31740.1		43.4616	91.39	4.3	0.00969529					Related Proteins	Ma05_t31740.2, Ma11_t22160.1, Ma11_t22160.2	Ma05_t31740.1, Ma05_t31740.2, Ma11_t22160.1, Ma11_t22160.2	2	2	0	11	17	99.705	0	Doubtful
	Protein(s)	Sequence	AAs Before	AAs After	Variable Modifications	Fixed Modifications	Localization Confidence	#Validated PSMs	#PSMs	Confidence [%]	Decoy	Validation
35.1	Ma05_t31740.1; Ma05_t31740.2; Ma11_t22160.1; Ma11_t22160.2	AADVIAAANTAAEVALR	GR; GR; GR; GR	LV; LV; LV; LV				7	12	99.3231	0	Confident
	Protein(s)	Sequence	Modified Sequence	Variable Modifications	Fixed Modifications	Spectrum File	Spectrum Title	Spectrum Scan Number	RT	m/z	Measured Charge	Identification Charge	Theoretical Mass	Isotope Number	Precursor m/z Error [ppm]	Decoy	Localization Confidence	Probabilistic PTM score	D-score	Confidence [%]	Validation
35.1.1	Ma05_t31740.1, Ma05_t31740.2, Ma11_t22160.1, Ma11_t22160.2	AADVIAAANTAAEVALR	NH2-AADVIAAANTAAEVALR-COOH			SRM27.mgf	SRM27.49264.49264.3	49264	8948.15	542.965	3+	3+	1625.87	0	0.00277223	0				100	Confident
35.1.2	Ma05_t31740.1, Ma05_t31740.2, Ma11_t22160.1, Ma11_t22160.2	AADVIAAANTAAEVALR	NH2-AADVIAAANTAAEVALR-COOH			SRM22.mgf	SRM22.48070.48070.3	48070	8948.15	542.965	3+	3+	1625.87	0	0.00277223	0				100	Confident
35.1.3	Ma05_t31740.1, Ma05_t31740.2, Ma11_t22160.1, Ma11_t22160.2	AADVIAAANTAAEVALR	NH2-AADVIAAANTAAEVALR-COOH			SRM22.mgf	SRM22.48024.48024.2	48024	8947.09	813.944	2+	2+	1625.87	0	-0.329745	0				99.6416	Doubtful
35.1.4	Ma05_t31740.1, Ma05_t31740.2, Ma11_t22160.1, Ma11_t22160.2	AADVIAAANTAAEVALR	NH2-AADVIAAANTAAEVALR-COOH			SRM32.mgf	SRM32.48612.48612.3	48612	8948.15	542.965	3+	3+	1625.87	0	0.00277223	0				100	Confident
35.1.5	Ma05_t31740.1, Ma05_t31740.2, Ma11_t22160.1, Ma11_t22160.2	AADVIAAANTAAEVALR	NH2-AADVIAAANTAAEVALR-COOH			SRM12.mgf	SRM12.49096.49096.3	49096	8948.15	542.965	3+	3+	1625.87	0	0.00277223	0				100	Confident
35.1.6	Ma05_t31740.1, Ma05_t31740.2, Ma11_t22160.1, Ma11_t22160.2	AADVIAAANTAAEVALR	NH2-AADVIAAANTAAEVALR-COOH			SRM01.mgf	SRM01.50116.50116.3	50116	8948.15	542.965	3+	3+	1625.87	0	0.00277223	0				100	Confident
35.1.7	Ma05_t31740.1, Ma05_t31740.2, Ma11_t22160.1, Ma11_t22160.2	AADVIAAANTAAEVALR	NH2-AADVIAAANTAAEVALR-COOH			SRM15.mgf	SRM15.47244.47244.3	47244	8948.15	542.965	3+	3+	1625.87	0	0.00277223	0				100	Confident
35.2	Ma05_t31740.1; Ma05_t31740.2; Ma11_t22160.1; Ma11_t22160.2	IVEGVLSHQLK	CK; CK; CK; CK	QF; QF; QF; QF				4	5	92.1683	0	Confident
	Protein(s)	Sequence	Modified Sequence	Variable Modifications	Fixed Modifications	Spectrum File	Spectrum Title	Spectrum Scan Number	RT	m/z	Measured Charge	Identification Charge	Theoretical Mass	Isotope Number	Precursor m/z Error [ppm]	Decoy	Localization Confidence	Probabilistic PTM score	D-score	Confidence [%]	Validation
35.2.1	Ma05_t31740.1, Ma05_t31740.2, Ma11_t22160.1, Ma11_t22160.2	IVEGVLSHQLK	NH2-IVEGVLSHQLK-COOH			SRM22.mgf	SRM22.3065.3065.3	3065	1694.42	408.243	3+	3+	1221.71	0	-0.673842	0				79.1367	Confident
35.2.2	Ma05_t31740.1, Ma05_t31740.2, Ma11_t22160.1, Ma11_t22160.2	IVEGVLSHQLK	NH2-IVEGVLSHQLK-COOH			SRM32.mgf	SRM32.2890.2890.3	2890	1694.42	408.243	3+	3+	1221.71	0	-0.673842	0				75.7895	Confident
35.2.3	Ma05_t31740.1, Ma05_t31740.2, Ma11_t22160.1, Ma11_t22160.2	IVEGVLSHQLK	NH2-IVEGVLSHQLK-COOH			SRM12.mgf	SRM12.3217.3217.3	3217	1694.42	408.243	3+	3+	1221.71	0	-0.673842	0				72.6667	Confident
35.2.4	Ma05_t31740.1, Ma05_t31740.2, Ma11_t22160.1, Ma11_t22160.2	IVEGVLSHQLK	NH2-IVEGVLSHQLK-COOH			SRM15.mgf	SRM15.3159.3159.3	3159	1694.42	408.243	3+	3+	1221.71	0	-0.673842	0				96.0289	Confident
36	Ma04_t33770.1		61.0945	78.25	7.66	0.0148064					Related Proteins	Ma04_t33770.2	Ma04_t33770.1, Ma04_t33770.2	3	13	13	11	43	100	0	Confident
	Protein(s)	Sequence	AAs Before	AAs After	Variable Modifications	Fixed Modifications	Localization Confidence	#Validated PSMs	#PSMs	Confidence [%]	Decoy	Validation
36.1	Ma04_t33770.1; Ma04_t33770.2	SFDVLVLER	SR; SR	GG; GG				4	7	99.3231	0	Confident
	Protein(s)	Sequence	Modified Sequence	Variable Modifications	Fixed Modifications	Spectrum File	Spectrum Title	Spectrum Scan Number	RT	m/z	Measured Charge	Identification Charge	Theoretical Mass	Isotope Number	Precursor m/z Error [ppm]	Decoy	Localization Confidence	Probabilistic PTM score	D-score	Confidence [%]	Validation
36.1.1	Ma04_t33770.1, Ma04_t33770.2	SFDVLVLER	NH2-SFDVLVLER-COOH			SRM27.mgf	SRM27.31374.31374.2	31374	6252.03	539.3	2+	2+	1076.59	0	-1.32512	0				97.561	Confident
36.1.2	Ma04_t33770.1, Ma04_t33770.2	SFDVLVLER	NH2-SFDVLVLER-COOH			SRM32.mgf	SRM32.31303.31303.2	31303	6252.03	539.3	2+	2+	1076.59	0	-1.32512	0				100	Confident
36.1.3	Ma04_t33770.1, Ma04_t33770.2	SFDVLVLER	NH2-SFDVLVLER-COOH			SRM01.mgf	SRM01.33202.33202.2	33202	6252.03	539.3	2+	2+	1076.59	0	-1.32512	0				99.6678	Confident
36.1.4	Ma04_t33770.1, Ma04_t33770.2	SFDVLVLER	NH2-SFDVLVLER-COOH			SRM01.mgf	SRM01.33401.33401.2	33401	6252.03	539.3	2+	2+	1076.59	0	-1.32512	0				99.5885	Confident
36.2	Ma04_t33770.1; Ma04_t33770.2	NLNPEDNPAVTFNYFVEPEDVR	LK; LK	TC; TC				4	6	94.496	0	Doubtful
	Protein(s)	Sequence	Modified Sequence	Variable Modifications	Fixed Modifications	Spectrum File	Spectrum Title	Spectrum Scan Number	RT	m/z	Measured Charge	Identification Charge	Theoretical Mass	Isotope Number	Precursor m/z Error [ppm]	Decoy	Localization Confidence	Probabilistic PTM score	D-score	Confidence [%]	Validation
36.2.1	Ma04_t33770.1, Ma04_t33770.2	NLNPEDNPAVTFNYFVEPEDVR	NH2-NLNPEDNPAVTFNYFVEPEDVR-COOH			SRM22.mgf	SRM22.60609.60609.3	60609	10846.2	860.41	3+	3+	2578.2	0	3.95574	0				99.2857	Doubtful
36.2.2	Ma04_t33770.1, Ma04_t33770.2	NLNPEDNPAVTFNYFVEPEDVR	NH2-NLNPEDNPAVTFNYFVEPEDVR-COOH			SRM12.mgf	SRM12.62004.62004.3	62004	10846.2	860.41	3+	3+	2578.2	0	3.95574	0				96.7532	Doubtful
36.2.3	Ma04_t33770.1, Ma04_t33770.2	NLNPEDNPAVTFNYFVEPEDVR	NH2-NLNPEDNPAVTFNYFVEPEDVR-COOH			SRM01.mgf	SRM01.63202.63202.3	63202	10846.2	860.41	3+	3+	2578.2	0	3.95574	0				74.3243	Doubtful
36.2.4	Ma04_t33770.1, Ma04_t33770.2	NLNPEDNPAVTFNYFVEPEDVR	NH2-NLNPEDNPAVTFNYFVEPEDVR-COOH			SRM15.mgf	SRM15.59804.59804.3	59804	10846.2	860.41	3+	3+	2578.2	0	3.95574	0				95.0355	Doubtful
36.3	Ma04_t33770.1; Ma04_t33770.2	YADPNRLTVLLR	LK; LK	AT; AT				3	5	99.3231	0	Confident
	Protein(s)	Sequence	Modified Sequence	Variable Modifications	Fixed Modifications	Spectrum File	Spectrum Title	Spectrum Scan Number	RT	m/z	Measured Charge	Identification Charge	Theoretical Mass	Isotope Number	Precursor m/z Error [ppm]	Decoy	Localization Confidence	Probabilistic PTM score	D-score	Confidence [%]	Validation
36.3.1	Ma04_t33770.1, Ma04_t33770.2	YADPNRLTVLLR	NH2-YADPNRLTVLLR-COOH			SRM12.mgf	SRM12.17150.17150.3	17150	3867.78	477.609	3+	3+	1429.8	0	1.69366	0				100	Confident
36.3.2	Ma04_t33770.1, Ma04_t33770.2	YADPNRLTVLLR	NH2-YADPNRLTVLLR-COOH			SRM01.mgf	SRM01.17956.17956.3	17956	3867.78	477.609	3+	3+	1429.8	0	1.69366	0				96.5986	Confident
36.3.3	Ma04_t33770.1, Ma04_t33770.2	YADPNRLTVLLR	NH2-YADPNRLTVLLR-COOH			SRM15.mgf	SRM15.16746.16746.3	16746	3867.78	477.609	3+	3+	1429.8	0	1.69366	0				100	Confident
37	Ma06_t00660.1		26.4742	87.1	29.44	0.0484182					Single Protein		Ma06_t00660.1	5	8	7	26	32	100	0	Confident
	Protein(s)	Sequence	AAs Before	AAs After	Variable Modifications	Fixed Modifications	Localization Confidence	#Validated PSMs	#PSMs	Confidence [%]	Decoy	Validation
37.1	Ma06_t00660.1	TASIFAANANLPLASSSLSDLISLFAR	AR	KG				6	6	99.3231	0	Confident
	Protein(s)	Sequence	Modified Sequence	Variable Modifications	Fixed Modifications	Spectrum File	Spectrum Title	Spectrum Scan Number	RT	m/z	Measured Charge	Identification Charge	Theoretical Mass	Isotope Number	Precursor m/z Error [ppm]	Decoy	Localization Confidence	Probabilistic PTM score	D-score	Confidence [%]	Validation
37.1.1	Ma06_t00660.1	TASIFAANANLPLASSSLSDLISLFAR	NH2-TASIFAANANLPLASSSLSDLISLFAR-COOH			SRM27.mgf	SRM27.78872.78872.3	78872	13234.5	917.494	3+	3+	2749.47	0	-1.28239	0				100	Confident
37.1.2	Ma06_t00660.1	TASIFAANANLPLASSSLSDLISLFAR	NH2-TASIFAANANLPLASSSLSDLISLFAR-COOH			SRM22.mgf	SRM22.75951.75951.3	75951	13234.5	917.494	3+	3+	2749.47	0	-1.28239	0				100	Doubtful
37.1.3	Ma06_t00660.1	TASIFAANANLPLASSSLSDLISLFAR	NH2-TASIFAANANLPLASSSLSDLISLFAR-COOH			SRM32.mgf	SRM32.78029.78029.3	78029	13234.5	917.494	3+	3+	2749.47	0	-1.28239	0				100	Confident
37.1.4	Ma06_t00660.1	TASIFAANANLPLASSSLSDLISLFAR	NH2-TASIFAANANLPLASSSLSDLISLFAR-COOH			SRM12.mgf	SRM12.78284.78284.3	78284	13234.5	917.494	3+	3+	2749.47	0	-1.28239	0				100	Confident
37.1.5	Ma06_t00660.1	TASIFAANANLPLASSSLSDLISLFAR	NH2-TASIFAANANLPLASSSLSDLISLFAR-COOH			SRM01.mgf	SRM01.79412.79412.3	79412	13234.5	917.494	3+	3+	2749.47	0	-1.28239	0				100	Doubtful
37.1.6	Ma06_t00660.1	TASIFAANANLPLASSSLSDLISLFAR	NH2-TASIFAANANLPLASSSLSDLISLFAR-COOH			SRM15.mgf	SRM15.75352.75352.3	75352	13234.5	917.494	3+	3+	2749.47	0	-1.28239	0				100	Confident
37.2	Ma06_t00660.1	DGVVLLGGPTWLVPLGRR	AR	DA				4	4	99.3231	0	Confident
	Protein(s)	Sequence	Modified Sequence	Variable Modifications	Fixed Modifications	Spectrum File	Spectrum Title	Spectrum Scan Number	RT	m/z	Measured Charge	Identification Charge	Theoretical Mass	Isotope Number	Precursor m/z Error [ppm]	Decoy	Localization Confidence	Probabilistic PTM score	D-score	Confidence [%]	Validation
37.2.1	Ma06_t00660.1	DGVVLLGGPTWLVPLGRR	NH2-DGVVLLGGPTWLVPLGRR-COOH			SRM32.mgf	SRM32.63190.63190.3	63190	11072.9	635.707	3+	3+	1904.1	0	0.311914	0				99.6466	Confident
37.2.2	Ma06_t00660.1	DGVVLLGGPTWLVPLGRR	NH2-DGVVLLGGPTWLVPLGRR-COOH			SRM32.mgf	SRM32.63131.63131.3	63131	11072.9	635.707	3+	3+	1904.1	0	0.311914	0				99.6466	Confident
37.2.3	Ma06_t00660.1	DGVVLLGGPTWLVPLGRR	NH2-DGVVLLGGPTWLVPLGRR-COOH			SRM12.mgf	SRM12.63300.63300.3	63300	11072.9	635.707	3+	3+	1904.1	0	0.311914	0				95.4248	Confident
37.2.4	Ma06_t00660.1	DGVVLLGGPTWLVPLGRR	NH2-DGVVLLGGPTWLVPLGRR-COOH			SRM01.mgf	SRM01.64691.64691.3	64691	11072.9	635.707	3+	3+	1904.1	0	0.311914	0				100	Confident
37.3	Ma06_t00660.1	DLTALSGAHTVGQAR	AR	CT				4	4	99.3231	0	Confident
	Protein(s)	Sequence	Modified Sequence	Variable Modifications	Fixed Modifications	Spectrum File	Spectrum Title	Spectrum Scan Number	RT	m/z	Measured Charge	Identification Charge	Theoretical Mass	Isotope Number	Precursor m/z Error [ppm]	Decoy	Localization Confidence	Probabilistic PTM score	D-score	Confidence [%]	Validation
37.3.1	Ma06_t00660.1	DLTALSGAHTVGQAR	NH2-DLTALSGAHTVGQAR-COOH			SRM22.mgf	SRM22.4278.4278.3	4278	1885.86	499.598	3+	3+	1495.77	0	-0.944955	0				100	Confident
37.3.2	Ma06_t00660.1	DLTALSGAHTVGQAR	NH2-DLTALSGAHTVGQAR-COOH			SRM32.mgf	SRM32.4161.4161.3	4161	1885.86	499.598	3+	3+	1495.77	0	-0.944955	0				100	Confident
37.3.3	Ma06_t00660.1	DLTALSGAHTVGQAR	NH2-DLTALSGAHTVGQAR-COOH			SRM01.mgf	SRM01.4686.4686.3	4686	1885.86	499.598	3+	3+	1495.77	0	-0.944955	0				100	Confident
37.3.4	Ma06_t00660.1	DLTALSGAHTVGQAR	NH2-DLTALSGAHTVGQAR-COOH			SRM15.mgf	SRM15.4364.4364.3	4364	1885.86	499.598	3+	3+	1495.77	0	-0.944955	0				100	Confident
37.4	Ma06_t00660.1	DGVVLLGGPTWLVPLGR	AR	RD				3	5	99.3231	0	Confident
	Protein(s)	Sequence	Modified Sequence	Variable Modifications	Fixed Modifications	Spectrum File	Spectrum Title	Spectrum Scan Number	RT	m/z	Measured Charge	Identification Charge	Theoretical Mass	Isotope Number	Precursor m/z Error [ppm]	Decoy	Localization Confidence	Probabilistic PTM score	D-score	Confidence [%]	Validation
37.4.1	Ma06_t00660.1	DGVVLLGGPTWLVPLGR	NH2-DGVVLLGGPTWLVPLGR-COOH			SRM27.mgf	SRM27.74770.74770.2	74770	12669.4	875.007	2+	2+	1748	0	1.05093	0				99.6441	Confident
37.4.2	Ma06_t00660.1	DGVVLLGGPTWLVPLGR	NH2-DGVVLLGGPTWLVPLGR-COOH			SRM32.mgf	SRM32.74021.74021.2	74021	12669.4	875.007	2+	2+	1748	0	1.05093	0				100	Confident
37.4.3	Ma06_t00660.1	DGVVLLGGPTWLVPLGR	NH2-DGVVLLGGPTWLVPLGR-COOH			SRM12.mgf	SRM12.74364.74364.2	74364	12669.4	875.007	2+	2+	1748	0	1.05093	0				97.6027	Doubtful
37.5	Ma01_t03820.1; Ma01_t16980.1; Ma02_t17260.1; Ma02_t23580.1; Ma03_t03420.1; Ma03_t21640.1; Ma04_t13290.1; Ma06_t00660.1; Ma06_t07210.1; Ma06_t12910.1; Ma06_t16060.1; Ma06_t16110.1; Ma06_t24110.1; Ma06_t24120.1; Ma07_t05870.1; Ma07_t05880.1; Ma07_t09210.1; Ma07_t09220.1; Ma10_t11670.1; Ma10_t27800.1; Ma10_t27810.1; Ma10_t27820.1	TVSCADILALAAR	PA; PR; KA; NG; RA; PQ; PH; NA; PG; SE; RX; PG; RA; RS; PA; PA; PS; KA; RN; PG; PG; AA	DA; DS; DG; DS; DS; DS; DS; DG; DG; DA; DG; IP; DA; DA; HS; HS; DG; DG; DV; DG; DX; DG		Carbamidomethylation of C (4)		9	10	99.3231	0	Confident
	Protein(s)	Sequence	Modified Sequence	Variable Modifications	Fixed Modifications	Spectrum File	Spectrum Title	Spectrum Scan Number	RT	m/z	Measured Charge	Identification Charge	Theoretical Mass	Isotope Number	Precursor m/z Error [ppm]	Decoy	Localization Confidence	Probabilistic PTM score	D-score	Confidence [%]	Validation
37.5.1	Ma01_t03820.1, Ma01_t16980.1, Ma02_t17260.1, Ma02_t23580.1, Ma03_t03420.1, Ma03_t21640.1, Ma04_t13290.1, Ma06_t00660.1, Ma06_t07210.1, Ma06_t12910.1, Ma06_t16060.1, Ma06_t16110.1, Ma06_t24110.1, Ma06_t24120.1, Ma07_t05870.1, Ma07_t05880.1, Ma07_t09210.1, Ma07_t09220.1, Ma10_t11670.1, Ma10_t27800.1, Ma10_t27810.1, Ma10_t27820.1	TVSCADILALAAR	NH2-TVSC<cmm>ADILALAAR-COOH		Carbamidomethylation of C(4)	SRM27.mgf	SRM27.40123.40123.3	40123	7626.69	454.246	3+	3+	1359.72	0	-0.95342	0				100	Confident
37.5.2	Ma01_t03820.1, Ma01_t16980.1, Ma02_t17260.1, Ma02_t23580.1, Ma03_t03420.1, Ma03_t21640.1, Ma04_t13290.1, Ma06_t00660.1, Ma06_t07210.1, Ma06_t12910.1, Ma06_t16060.1, Ma06_t16110.1, Ma06_t24110.1, Ma06_t24120.1, Ma07_t05870.1, Ma07_t05880.1, Ma07_t09210.1, Ma07_t09220.1, Ma10_t11670.1, Ma10_t27800.1, Ma10_t27810.1, Ma10_t27820.1	TVSCADILALAAR	NH2-TVSC<cmm>ADILALAAR-COOH		Carbamidomethylation of C(4)	SRM27.mgf	SRM27.40136.40136.2	40136	7609.66	680.867	2+	2+	1359.72	0	1.17917	0				100	Confident
37.5.3	Ma01_t03820.1, Ma01_t16980.1, Ma02_t17260.1, Ma02_t23580.1, Ma03_t03420.1, Ma03_t21640.1, Ma04_t13290.1, Ma06_t00660.1, Ma06_t07210.1, Ma06_t12910.1, Ma06_t16060.1, Ma06_t16110.1, Ma06_t24110.1, Ma06_t24120.1, Ma07_t05870.1, Ma07_t05880.1, Ma07_t09210.1, Ma07_t09220.1, Ma10_t11670.1, Ma10_t27800.1, Ma10_t27810.1, Ma10_t27820.1	TVSCADILALAAR	NH2-TVSC<cmm>ADILALAAR-COOH		Carbamidomethylation of C(4)	SRM27.mgf	SRM27.40319.40319.3	40319	7626.69	454.246	3+	3+	1359.72	0	-0.95342	0				94.4099	Confident
37.5.4	Ma01_t03820.1, Ma01_t16980.1, Ma02_t17260.1, Ma02_t23580.1, Ma03_t03420.1, Ma03_t21640.1, Ma04_t13290.1, Ma06_t00660.1, Ma06_t07210.1, Ma06_t12910.1, Ma06_t16060.1, Ma06_t16110.1, Ma06_t24110.1, Ma06_t24120.1, Ma07_t05870.1, Ma07_t05880.1, Ma07_t09210.1, Ma07_t09220.1, Ma10_t11670.1, Ma10_t27800.1, Ma10_t27810.1, Ma10_t27820.1	TVSCADILALAAR	NH2-TVSC<cmm>ADILALAAR-COOH		Carbamidomethylation of C(4)	SRM32.mgf	SRM32.39594.39594.2	39594	7609.66	680.867	2+	2+	1359.72	0	1.17917	0				98.5663	Confident
37.5.5	Ma01_t03820.1, Ma01_t16980.1, Ma02_t17260.1, Ma02_t23580.1, Ma03_t03420.1, Ma03_t21640.1, Ma04_t13290.1, Ma06_t00660.1, Ma06_t07210.1, Ma06_t12910.1, Ma06_t16060.1, Ma06_t16110.1, Ma06_t24110.1, Ma06_t24120.1, Ma07_t05870.1, Ma07_t05880.1, Ma07_t09210.1, Ma07_t09220.1, Ma10_t11670.1, Ma10_t27800.1, Ma10_t27810.1, Ma10_t27820.1	TVSCADILALAAR	NH2-TVSC<cmm>ADILALAAR-COOH		Carbamidomethylation of C(4)	SRM32.mgf	SRM32.39483.39483.3	39483	7626.69	454.246	3+	3+	1359.72	0	-0.95342	0				98.2332	Confident
37.5.6	Ma01_t03820.1, Ma01_t16980.1, Ma02_t17260.1, Ma02_t23580.1, Ma03_t03420.1, Ma03_t21640.1, Ma04_t13290.1, Ma06_t00660.1, Ma06_t07210.1, Ma06_t12910.1, Ma06_t16060.1, Ma06_t16110.1, Ma06_t24110.1, Ma06_t24120.1, Ma07_t05870.1, Ma07_t05880.1, Ma07_t09210.1, Ma07_t09220.1, Ma10_t11670.1, Ma10_t27800.1, Ma10_t27810.1, Ma10_t27820.1	TVSCADILALAAR	NH2-TVSC<cmm>ADILALAAR-COOH		Carbamidomethylation of C(4)	SRM32.mgf	SRM32.39692.39692.3	39692	7626.69	454.246	3+	3+	1359.72	0	-0.95342	0				99.6466	Confident
37.5.7	Ma01_t03820.1, Ma01_t16980.1, Ma02_t17260.1, Ma02_t23580.1, Ma03_t03420.1, Ma03_t21640.1, Ma04_t13290.1, Ma06_t00660.1, Ma06_t07210.1, Ma06_t12910.1, Ma06_t16060.1, Ma06_t16110.1, Ma06_t24110.1, Ma06_t24120.1, Ma07_t05870.1, Ma07_t05880.1, Ma07_t09210.1, Ma07_t09220.1, Ma10_t11670.1, Ma10_t27800.1, Ma10_t27810.1, Ma10_t27820.1	TVSCADILALAAR	NH2-TVSC<cmm>ADILALAAR-COOH		Carbamidomethylation of C(4)	SRM01.mgf	SRM01.41445.41445.2	41445	7609.66	680.867	2+	2+	1359.72	0	1.17917	0				99.1055	Confident
37.5.8	Ma01_t03820.1, Ma01_t16980.1, Ma02_t17260.1, Ma02_t23580.1, Ma03_t03420.1, Ma03_t21640.1, Ma04_t13290.1, Ma06_t00660.1, Ma06_t07210.1, Ma06_t12910.1, Ma06_t16060.1, Ma06_t16110.1, Ma06_t24110.1, Ma06_t24120.1, Ma07_t05870.1, Ma07_t05880.1, Ma07_t09210.1, Ma07_t09220.1, Ma10_t11670.1, Ma10_t27800.1, Ma10_t27810.1, Ma10_t27820.1	TVSCADILALAAR	NH2-TVSC<cmm>ADILALAAR-COOH		Carbamidomethylation of C(4)	SRM01.mgf	SRM01.41448.41448.3	41448	7626.69	454.246	3+	3+	1359.72	0	-0.95342	0				100	Confident
37.5.9	Ma01_t03820.1, Ma01_t16980.1, Ma02_t17260.1, Ma02_t23580.1, Ma03_t03420.1, Ma03_t21640.1, Ma04_t13290.1, Ma06_t00660.1, Ma06_t07210.1, Ma06_t12910.1, Ma06_t16060.1, Ma06_t16110.1, Ma06_t24110.1, Ma06_t24120.1, Ma07_t05870.1, Ma07_t05880.1, Ma07_t09210.1, Ma07_t09220.1, Ma10_t11670.1, Ma10_t27800.1, Ma10_t27810.1, Ma10_t27820.1	TVSCADILALAAR	NH2-TVSC<cmm>ADILALAAR-COOH		Carbamidomethylation of C(4)	SRM01.mgf	SRM01.41655.41655.3	41655	7626.69	454.246	3+	3+	1359.72	0	-0.95342	0				89.1892	Confident
38	Ma07_t26450.1		42.362	75.46	4.44	0.00692042					Related Proteins	Ma07_t26480.1	Ma07_t26450.1, Ma07_t26480.1	1	1	1	2	4	97.0414	0	Doubtful
	Protein(s)	Sequence	AAs Before	AAs After	Variable Modifications	Fixed Modifications	Localization Confidence	#Validated PSMs	#PSMs	Confidence [%]	Decoy	Validation
38.1	Ma07_t26450.1; Ma07_t26480.1	TGSATPFISALELRPLK	VK; VK	NA; NT				2	4	99.3231	0	Confident
	Protein(s)	Sequence	Modified Sequence	Variable Modifications	Fixed Modifications	Spectrum File	Spectrum Title	Spectrum Scan Number	RT	m/z	Measured Charge	Identification Charge	Theoretical Mass	Isotope Number	Precursor m/z Error [ppm]	Decoy	Localization Confidence	Probabilistic PTM score	D-score	Confidence [%]	Validation
38.1.1	Ma07_t26450.1, Ma07_t26480.1	TGSATPFISALELRPLK	NH2-TGSATPFISALELRPLK-COOH			SRM32.mgf	SRM32.48196.48196.3	48196	8934.97	601.012	3+	3+	1800.01	0	-0.98196	0				98.2332	Confident
38.1.2	Ma07_t26450.1, Ma07_t26480.1	TGSATPFISALELRPLK	NH2-TGSATPFISALELRPLK-COOH			SRM15.mgf	SRM15.47134.47134.3	47134	8934.97	601.012	3+	3+	1800.01	0	-0.98196	0				100	Confident
39	Ma04_t09940.1		85.6408	81.81	1.99	0.00324675					Single Protein		Ma04_t09940.1	1	8	8	2	11	97.0414	0	Doubtful
	Protein(s)	Sequence	AAs Before	AAs After	Variable Modifications	Fixed Modifications	Localization Confidence	#Validated PSMs	#PSMs	Confidence [%]	Decoy	Validation
39.1	Ma04_t09940.1	ILPLPELLASIASIK	AK	SD				2	2	99.3231	0	Confident
	Protein(s)	Sequence	Modified Sequence	Variable Modifications	Fixed Modifications	Spectrum File	Spectrum Title	Spectrum Scan Number	RT	m/z	Measured Charge	Identification Charge	Theoretical Mass	Isotope Number	Precursor m/z Error [ppm]	Decoy	Localization Confidence	Probabilistic PTM score	D-score	Confidence [%]	Validation
39.1.1	Ma04_t09940.1	ILPLPELLASIASIK	NH2-ILPLPELLASIASIK-COOH			SRM22.mgf	SRM22.75316.75316.3	75316	13142.3	526.667	3+	3+	1576.98	0	0.0751089	0				99.2806	Doubtful
39.1.2	Ma04_t09940.1	ILPLPELLASIASIK	NH2-ILPLPELLASIASIK-COOH			SRM12.mgf	SRM12.77570.77570.3	77570	13142.3	526.667	3+	3+	1576.98	0	0.0751089	0				100	Confident
40	Ma10_t26850.1		89.6359	100	6.08	0.00393811					Single Protein		Ma10_t26850.1	3	13	0	10	25	99.7143	0	Confident
	Protein(s)	Sequence	AAs Before	AAs After	Variable Modifications	Fixed Modifications	Localization Confidence	#Validated PSMs	#PSMs	Confidence [%]	Decoy	Validation
40.1	Ma10_t26850.1	FLSVTKPELLKDAVDLDIR	LR	IQ				3	4	99.3231	0	Doubtful
	Protein(s)	Sequence	Modified Sequence	Variable Modifications	Fixed Modifications	Spectrum File	Spectrum Title	Spectrum Scan Number	RT	m/z	Measured Charge	Identification Charge	Theoretical Mass	Isotope Number	Precursor m/z Error [ppm]	Decoy	Localization Confidence	Probabilistic PTM score	D-score	Confidence [%]	Validation
40.1.1	Ma10_t26850.1	FLSVTKPELLKDAVDLDIR	NH2-FLSVTKPELLKDAVDLDIR-COOH			SRM27.mgf	SRM27.52646.52646.4	52646	9451.76	543.813	4+	4+	2171.22	0	1.20131	0				88.75	Doubtful
40.1.2	Ma10_t26850.1	FLSVTKPELLKDAVDLDIR	NH2-FLSVTKPELLKDAVDLDIR-COOH			SRM32.mgf	SRM32.51980.51980.4	51980	9451.76	543.813	4+	4+	2171.22	0	1.20131	0				100	Doubtful
40.1.3	Ma10_t26850.1	FLSVTKPELLKDAVDLDIR	NH2-FLSVTKPELLKDAVDLDIR-COOH			SRM15.mgf	SRM15.50778.50778.4	50778	9451.76	543.813	4+	4+	2171.22	0	1.20131	0				88.6076	Doubtful
40.2	Ma03_t29390.1; Ma09_t23200.1; Ma10_t26850.1	ELVSNASDALDKLR	LR; LR; LR	FL; FL; FL				5	7	99.3231	0	Confident
	Protein(s)	Sequence	Modified Sequence	Variable Modifications	Fixed Modifications	Spectrum File	Spectrum Title	Spectrum Scan Number	RT	m/z	Measured Charge	Identification Charge	Theoretical Mass	Isotope Number	Precursor m/z Error [ppm]	Decoy	Localization Confidence	Probabilistic PTM score	D-score	Confidence [%]	Validation
40.2.1	Ma03_t29390.1, Ma09_t23200.1, Ma10_t26850.1	ELVSNASDALDKLR	NH2-ELVSNASDALDKLR-COOH			SRM32.mgf	SRM32.16196.16196.3	16196	3828.03	510.942	3+	3+	1529.8	0	0.112573	0				100	Confident
40.2.2	Ma03_t29390.1, Ma09_t23200.1, Ma10_t26850.1	ELVSNASDALDKLR	NH2-ELVSNASDALDKLR-COOH			SRM12.mgf	SRM12.17007.17007.3	17007	3828.03	510.942	3+	3+	1529.8	0	0.112573	0				100	Confident
40.2.3	Ma03_t29390.1, Ma09_t23200.1, Ma10_t26850.1	ELVSNASDALDKLR	NH2-ELVSNASDALDKLR-COOH			SRM01.mgf	SRM01.17752.17752.3	17752	3828.03	510.942	3+	3+	1529.8	0	0.112573	0				100	Confident
40.2.4	Ma03_t29390.1, Ma09_t23200.1, Ma10_t26850.1	ELVSNASDALDKLR	NH2-ELVSNASDALDKLR-COOH			SRM01.mgf	SRM01.17550.17550.3	17550	3828.03	510.942	3+	3+	1529.8	0	0.112573	0				96.5986	Confident
40.2.5	Ma03_t29390.1, Ma09_t23200.1, Ma10_t26850.1	ELVSNASDALDKLR	NH2-ELVSNASDALDKLR-COOH			SRM15.mgf	SRM15.16461.16461.3	16461	3828.03	510.942	3+	3+	1529.8	0	0.112573	0				96.0289	Confident
40.3	Ma03_t29390.1; Ma09_t23200.1; Ma10_t26850.1	RVFISDDFDGELFPR	VK; VK; VK	YL; YL; YL				1	2	99.3231	0	Confident
	Protein(s)	Sequence	Modified Sequence	Variable Modifications	Fixed Modifications	Spectrum File	Spectrum Title	Spectrum Scan Number	RT	m/z	Measured Charge	Identification Charge	Theoretical Mass	Isotope Number	Precursor m/z Error [ppm]	Decoy	Localization Confidence	Probabilistic PTM score	D-score	Confidence [%]	Validation
40.3.1	Ma03_t29390.1, Ma09_t23200.1, Ma10_t26850.1	RVFISDDFDGELFPR	NH2-RVFISDDFDGELFPR-COOH			SRM27.mgf	SRM27.49992.49992.3	49992	9053.5	604.968	3+	3+	1811.88	0	-0.72584	0				100	Confident
41	Ma01_t17920.1		11.3796	100	23.58	0.0424528					Single Protein		Ma01_t17920.1	2	6	6	7	11	100	0	Confident
	Protein(s)	Sequence	AAs Before	AAs After	Variable Modifications	Fixed Modifications	Localization Confidence	#Validated PSMs	#PSMs	Confidence [%]	Decoy	Validation
41.1	Ma01_t17920.1	AKATVSSNPVVVFSK	EK	TF				3	4	93.4588	0	Confident
	Protein(s)	Sequence	Modified Sequence	Variable Modifications	Fixed Modifications	Spectrum File	Spectrum Title	Spectrum Scan Number	RT	m/z	Measured Charge	Identification Charge	Theoretical Mass	Isotope Number	Precursor m/z Error [ppm]	Decoy	Localization Confidence	Probabilistic PTM score	D-score	Confidence [%]	Validation
41.1.1	Ma01_t17920.1	AKATVSSNPVVVFSK	NH2-AKATVSSNPVVVFSK-COOH			SRM22.mgf	SRM22.4344.4344.3	4344	1897.07	511.959	3+	3+	1532.86	0	-0.617894	0				84.2857	Confident
41.1.2	Ma01_t17920.1	AKATVSSNPVVVFSK	NH2-AKATVSSNPVVVFSK-COOH			SRM12.mgf	SRM12.4567.4567.3	4567	1897.07	511.959	3+	3+	1532.86	0	-0.617894	0				97.4684	Confident
41.1.3	Ma01_t17920.1	AKATVSSNPVVVFSK	NH2-AKATVSSNPVVVFSK-COOH			SRM15.mgf	SRM15.4456.4456.3	4456	1897.07	511.959	3+	3+	1532.86	0	-0.617894	0				96.4029	Confident
41.2	Ma01_t04820.1; Ma01_t17920.1	TVPNVFIGGK	QH; QR	HI; HI				3	3	99.3231	0	Confident
	Protein(s)	Sequence	Modified Sequence	Variable Modifications	Fixed Modifications	Spectrum File	Spectrum Title	Spectrum Scan Number	RT	m/z	Measured Charge	Identification Charge	Theoretical Mass	Isotope Number	Precursor m/z Error [ppm]	Decoy	Localization Confidence	Probabilistic PTM score	D-score	Confidence [%]	Validation
41.2.1	Ma01_t04820.1, Ma01_t17920.1	TVPNVFIGGK	NH2-TVPNVFIGGK-COOH			SRM22.mgf	SRM22.7814.7814.2	7814	2383.04	516.298	2+	2+	1030.58	0	-0.25471	0				100	Confident
41.2.2	Ma01_t04820.1, Ma01_t17920.1	TVPNVFIGGK	NH2-TVPNVFIGGK-COOH			SRM12.mgf	SRM12.8128.8128.2	8128	2383.04	516.298	2+	2+	1030.58	0	-0.25471	0				100	Confident
41.2.3	Ma01_t04820.1, Ma01_t17920.1	TVPNVFIGGK	NH2-TVPNVFIGGK-COOH			SRM15.mgf	SRM15.7968.7968.2	7968	2383.04	516.298	2+	2+	1030.58	0	-0.25471	0				100	Confident
42	Ma04_t27730.1		44.8802	92.36	6.9	0.00155556					Related Proteins	Ma04_t35040.1, Ma05_t02960.1, Ma07_t01380.1	Ma04_t27730.1, Ma04_t35040.1, Ma05_t02960.1, Ma07_t01380.1	2	4	0	4	10	100	0	Confident
	Protein(s)	Sequence	AAs Before	AAs After	Variable Modifications	Fixed Modifications	Localization Confidence	#Validated PSMs	#PSMs	Confidence [%]	Decoy	Validation
42.1	Ma04_t27730.1; Ma04_t35040.1; Ma05_t02960.1; Ma07_t01380.1	NIPGVDVANVER	FR; FR; FR; FR	LN; LN; LN; LN				3	6	94.8491	0	Confident
	Protein(s)	Sequence	Modified Sequence	Variable Modifications	Fixed Modifications	Spectrum File	Spectrum Title	Spectrum Scan Number	RT	m/z	Measured Charge	Identification Charge	Theoretical Mass	Isotope Number	Precursor m/z Error [ppm]	Decoy	Localization Confidence	Probabilistic PTM score	D-score	Confidence [%]	Validation
42.1.1	Ma04_t27730.1, Ma04_t35040.1, Ma05_t02960.1, Ma07_t01380.1	NIPGVDVANVER	NH2-NIPGVDVANVER-COOH			SRM27.mgf	SRM27.9496.9496.2	9496	2664.52	641.841	2+	2+	1281.67	0	-0.903321	0				98.5714	Doubtful
42.1.2	Ma04_t27730.1, Ma04_t35040.1, Ma05_t02960.1, Ma07_t01380.1	NIPGVDVANVER	NH2-NIPGVDVANVER-COOH			SRM12.mgf	SRM12.9741.9741.2	9741	2664.52	641.841	2+	2+	1281.67	0	-0.903321	0				99.6416	Confident
42.1.3	Ma04_t27730.1, Ma04_t35040.1, Ma05_t02960.1, Ma07_t01380.1	NIPGVDVANVER	NH2-NIPGVDVANVER-COOH			SRM01.mgf	SRM01.9859.9859.2	9859	2664.52	641.841	2+	2+	1281.67	0	-0.903321	0				99.7826	Confident
42.2	Ma04_t27730.1; Ma04_t35040.1; Ma05_t02960.1; Ma07_t01380.1	IINSDEVQSVVRPIKK	SR; SR; SR; SR	EV; EV; EV; EV				1	2	99.3231	0	Confident
	Protein(s)	Sequence	Modified Sequence	Variable Modifications	Fixed Modifications	Spectrum File	Spectrum Title	Spectrum Scan Number	RT	m/z	Measured Charge	Identification Charge	Theoretical Mass	Isotope Number	Precursor m/z Error [ppm]	Decoy	Localization Confidence	Probabilistic PTM score	D-score	Confidence [%]	Validation
42.2.1	Ma04_t27730.1, Ma04_t35040.1, Ma05_t02960.1, Ma07_t01380.1	IINSDEVQSVVRPIKK	NH2-IINSDEVQSVVRPIKK-COOH			SRM12.mgf	SRM12.6308.6308.4	6308	2136.78	457.019	4+	4+	1824.05	0	-0.784658	0				100	Confident
43	Ma02_t13080.1		29.8908	55.16	16.01	0.0241935					Single Protein		Ma02_t13080.1	3	6	3	15	19	99.8361	0	Confident
	Protein(s)	Sequence	AAs Before	AAs After	Variable Modifications	Fixed Modifications	Localization Confidence	#Validated PSMs	#PSMs	Confidence [%]	Decoy	Validation
43.1	Ma02_t13080.1	HQYNSLGGGANEVASGYSK	MK	GT				2	2	99.3231	0	Confident
	Protein(s)	Sequence	Modified Sequence	Variable Modifications	Fixed Modifications	Spectrum File	Spectrum Title	Spectrum Scan Number	RT	m/z	Measured Charge	Identification Charge	Theoretical Mass	Isotope Number	Precursor m/z Error [ppm]	Decoy	Localization Confidence	Probabilistic PTM score	D-score	Confidence [%]	Validation
43.1.1	Ma02_t13080.1	HQYNSLGGGANEVASGYSK	NH2-HQYNSLGGGANEVASGYSK-COOH			SRM22.mgf	SRM22.2881.2881.3	2881	1663.14	646.968	3+	3+	1937.89	0	-1.68083	0				79.8561	Doubtful
43.1.2	Ma02_t13080.1	HQYNSLGGGANEVASGYSK	NH2-HQYNSLGGGANEVASGYSK-COOH			SRM01.mgf	SRM01.3180.3180.3	3180	1663.14	646.968	3+	3+	1937.89	0	-1.68083	0				100	Confident
43.2	Ma01_t02770.1; Ma01_t02780.1; Ma02_t13080.1; Ma04_t22160.1; Ma05_t11240.1	GTALGAEIIGTFVLVYTVFSATDPKR	SQ; SQ; SK; SK; SK	SA; SA; SA; SA; SA				11	13	99.3231	0	Confident
	Protein(s)	Sequence	Modified Sequence	Variable Modifications	Fixed Modifications	Spectrum File	Spectrum Title	Spectrum Scan Number	RT	m/z	Measured Charge	Identification Charge	Theoretical Mass	Isotope Number	Precursor m/z Error [ppm]	Decoy	Localization Confidence	Probabilistic PTM score	D-score	Confidence [%]	Validation
43.2.1	Ma01_t02770.1, Ma01_t02780.1, Ma02_t13080.1, Ma04_t22160.1, Ma05_t11240.1	GTALGAEIIGTFVLVYTVFSATDPKR	NH2-GTALGAEIIGTFVLVYTVFSATDPKR-COOH			SRM27.mgf	SRM27.79313.79313.3	79313	13302.2	909.496	3+	3+	2725.47	0	-0.598758	0				100	Confident
43.2.2	Ma01_t02770.1, Ma01_t02780.1, Ma02_t13080.1, Ma04_t22160.1, Ma05_t11240.1	GTALGAEIIGTFVLVYTVFSATDPKR	NH2-GTALGAEIIGTFVLVYTVFSATDPKR-COOH			SRM22.mgf	SRM22.76613.76613.4	76613	13355.1	682.376	4+	4+	2725.47	0	2.3021	0				96.1039	Doubtful
43.2.3	Ma01_t02770.1, Ma01_t02780.1, Ma02_t13080.1, Ma04_t22160.1, Ma05_t11240.1	GTALGAEIIGTFVLVYTVFSATDPKR	NH2-GTALGAEIIGTFVLVYTVFSATDPKR-COOH			SRM22.mgf	SRM22.76618.76618.3	76618	13356.7	909.5	3+	3+	2725.47	0	2.9721	0				100	Confident
43.2.4	Ma01_t02770.1, Ma01_t02780.1, Ma02_t13080.1, Ma04_t22160.1, Ma05_t11240.1	GTALGAEIIGTFVLVYTVFSATDPKR	NH2-GTALGAEIIGTFVLVYTVFSATDPKR-COOH			SRM22.mgf	SRM22.76355.76355.3	76355	13302.2	909.496	3+	3+	2725.47	0	-0.598758	0				100	Confident
43.2.5	Ma01_t02770.1, Ma01_t02780.1, Ma02_t13080.1, Ma04_t22160.1, Ma05_t11240.1	GTALGAEIIGTFVLVYTVFSATDPKR	NH2-GTALGAEIIGTFVLVYTVFSATDPKR-COOH			SRM32.mgf	SRM32.78484.78484.3	78484	13302.2	909.496	3+	3+	2725.47	0	-0.598758	0				100	Confident
43.2.6	Ma01_t02770.1, Ma01_t02780.1, Ma02_t13080.1, Ma04_t22160.1, Ma05_t11240.1	GTALGAEIIGTFVLVYTVFSATDPKR	NH2-GTALGAEIIGTFVLVYTVFSATDPKR-COOH			SRM12.mgf	SRM12.79023.79023.3	79023	13356.7	909.5	3+	3+	2725.47	0	2.9721	0				100	Confident
43.2.7	Ma01_t02770.1, Ma01_t02780.1, Ma02_t13080.1, Ma04_t22160.1, Ma05_t11240.1	GTALGAEIIGTFVLVYTVFSATDPKR	NH2-GTALGAEIIGTFVLVYTVFSATDPKR-COOH			SRM12.mgf	SRM12.78728.78728.3	78728	13302.2	909.496	3+	3+	2725.47	0	-0.598758	0				100	Confident
43.2.8	Ma01_t02770.1, Ma01_t02780.1, Ma02_t13080.1, Ma04_t22160.1, Ma05_t11240.1	GTALGAEIIGTFVLVYTVFSATDPKR	NH2-GTALGAEIIGTFVLVYTVFSATDPKR-COOH			SRM01.mgf	SRM01.79912.79912.3	79912	13302.2	909.496	3+	3+	2725.47	0	-0.598758	0				100	Confident
43.2.9	Ma01_t02770.1, Ma01_t02780.1, Ma02_t13080.1, Ma04_t22160.1, Ma05_t11240.1	GTALGAEIIGTFVLVYTVFSATDPKR	NH2-GTALGAEIIGTFVLVYTVFSATDPKR-COOH			SRM01.mgf	SRM01.80212.80212.4	80212	13355.1	682.376	4+	4+	2725.47	0	2.3021	0				100	Confident
43.2.10	Ma01_t02770.1, Ma01_t02780.1, Ma02_t13080.1, Ma04_t22160.1, Ma05_t11240.1	GTALGAEIIGTFVLVYTVFSATDPKR	NH2-GTALGAEIIGTFVLVYTVFSATDPKR-COOH			SRM15.mgf	SRM15.76006.76006.3	76006	13356.7	909.5	3+	3+	2725.47	0	2.9721	0				100	Doubtful
43.2.11	Ma01_t02770.1, Ma01_t02780.1, Ma02_t13080.1, Ma04_t22160.1, Ma05_t11240.1	GTALGAEIIGTFVLVYTVFSATDPKR	NH2-GTALGAEIIGTFVLVYTVFSATDPKR-COOH			SRM15.mgf	SRM15.75754.75754.3	75754	13302.2	909.496	3+	3+	2725.47	0	-0.598758	0				100	Confident
43.3	Ma02_t00190.1; Ma02_t13080.1; Ma04_t22160.1; Ma04_t27400.1; Ma05_t11240.1; Ma07_t18280.1; Ma08_t11300.1; Ma08_t14890.1; Ma08_t34310.1; Ma08_t34320.1; Ma11_t00520.1	DSHVPVLAPLPIGFAVF	AR; AR; AR; AR; AR; AR; AR; AR; AR; AR; AR	MV; MV; MV; MV; MV; LV; LV; MV; MV; MV; MV				1	1	85.304	0	Doubtful
	Protein(s)	Sequence	Modified Sequence	Variable Modifications	Fixed Modifications	Spectrum File	Spectrum Title	Spectrum Scan Number	RT	m/z	Measured Charge	Identification Charge	Theoretical Mass	Isotope Number	Precursor m/z Error [ppm]	Decoy	Localization Confidence	Probabilistic PTM score	D-score	Confidence [%]	Validation
43.3.1	Ma02_t00190.1, Ma02_t13080.1, Ma04_t22160.1, Ma04_t27400.1, Ma05_t11240.1, Ma07_t18280.1, Ma08_t11300.1, Ma08_t14890.1, Ma08_t34310.1, Ma08_t34320.1, Ma11_t00520.1	DSHVPVLAPLPIGFAVF	NH2-DSHVPVLAPLPIGFAVF-COOH			SRM27.mgf	SRM27.78114.78114.2	78114	13143.6	890.001	2+	2+	1777.98	0	6.45755	0				97.8571	Doubtful
44	Ma03_t33290.1		63.5567	83.16	6.97	0.00437327					Related Proteins	Ma06_t24910.1	Ma03_t33290.1, Ma06_t24910.1	3	6	0	11	16	97.0414	0	Confident
	Protein(s)	Sequence	AAs Before	AAs After	Variable Modifications	Fixed Modifications	Localization Confidence	#Validated PSMs	#PSMs	Confidence [%]	Decoy	Validation
44.1	Ma03_t33290.1; Ma06_t24910.1	NISVIAVCPK	PK; PK	GM; GM		Carbamidomethylation of C (8)		4	4	99.3231	0	Confident
	Protein(s)	Sequence	Modified Sequence	Variable Modifications	Fixed Modifications	Spectrum File	Spectrum Title	Spectrum Scan Number	RT	m/z	Measured Charge	Identification Charge	Theoretical Mass	Isotope Number	Precursor m/z Error [ppm]	Decoy	Localization Confidence	Probabilistic PTM score	D-score	Confidence [%]	Validation
44.1.1	Ma03_t33290.1, Ma06_t24910.1	NISVIAVCPK	NH2-NISVIAVC<cmm>PK-COOH		Carbamidomethylation of C(8)	SRM22.mgf	SRM22.6122.6122.2	6122	2150.38	550.81	2+	2+	1099.61	0	-1.11864	0				92.1147	Confident
44.1.2	Ma03_t33290.1, Ma06_t24910.1	NISVIAVCPK	NH2-NISVIAVC<cmm>PK-COOH		Carbamidomethylation of C(8)	SRM32.mgf	SRM32.6040.6040.2	6040	2150.38	550.81	2+	2+	1099.61	0	-1.11864	0				100	Confident
44.1.3	Ma03_t33290.1, Ma06_t24910.1	NISVIAVCPK	NH2-NISVIAVC<cmm>PK-COOH		Carbamidomethylation of C(8)	SRM01.mgf	SRM01.6619.6619.2	6619	2150.38	550.81	2+	2+	1099.61	0	-1.11864	0				96.8481	Confident
44.1.4	Ma03_t33290.1, Ma06_t24910.1	NISVIAVCPK	NH2-NISVIAVC<cmm>PK-COOH		Carbamidomethylation of C(8)	SRM15.mgf	SRM15.6215.6215.2	6215	2150.38	550.81	2+	2+	1099.61	0	-1.11864	0				100	Confident
44.2	Ma03_t33290.1; Ma06_t24910.1; Ma07_t25890.1	QIGVIGWGSQGPAQAQNLR	IX; IK; IX	DS; DS; DS				5	6	99.3231	0	Confident
	Protein(s)	Sequence	Modified Sequence	Variable Modifications	Fixed Modifications	Spectrum File	Spectrum Title	Spectrum Scan Number	RT	m/z	Measured Charge	Identification Charge	Theoretical Mass	Isotope Number	Precursor m/z Error [ppm]	Decoy	Localization Confidence	Probabilistic PTM score	D-score	Confidence [%]	Validation
44.2.1	Ma03_t33290.1, Ma06_t24910.1, Ma07_t25890.1	QIGVIGWGSQGPAQAQNLR	NH2-QIGVIGWGSQGPAQAQNLR-COOH			SRM27.mgf	SRM27.33884.33884.3	33884	6588.25	660.685	3+	3+	1979.03	0	-0.803925	0				100	Confident
44.2.2	Ma03_t33290.1, Ma06_t24910.1, Ma07_t25890.1	QIGVIGWGSQGPAQAQNLR	NH2-QIGVIGWGSQGPAQAQNLR-COOH			SRM27.mgf	SRM27.33690.33690.3	33690	6588.25	660.685	3+	3+	1979.03	0	-0.803925	0				100	Confident
44.2.3	Ma03_t33290.1, Ma06_t24910.1, Ma07_t25890.1	QIGVIGWGSQGPAQAQNLR	NH2-QIGVIGWGSQGPAQAQNLR-COOH			SRM27.mgf	SRM27.33671.33671.3	33671	6588.25	660.685	3+	3+	1979.03	0	-0.803925	0				100	Confident
44.2.4	Ma03_t33290.1, Ma06_t24910.1, Ma07_t25890.1	QIGVIGWGSQGPAQAQNLR	NH2-QIGVIGWGSQGPAQAQNLR-COOH			SRM32.mgf	SRM32.33307.33307.3	33307	6588.25	660.685	3+	3+	1979.03	0	-0.803925	0				98.2332	Doubtful
44.2.5	Ma03_t33290.1, Ma06_t24910.1, Ma07_t25890.1	QIGVIGWGSQGPAQAQNLR	NH2-QIGVIGWGSQGPAQAQNLR-COOH			SRM32.mgf	SRM32.33126.33126.3	33126	6588.25	660.685	3+	3+	1979.03	0	-0.803925	0				100	Confident
44.3	Ma03_t33290.1; Ma06_t24910.1; Ma07_t25890.1	NTVECITGIISK	YK; YK; YK	TI; TI; TI		Carbamidomethylation of C (5)		1	1	99.3231	0	Confident
	Protein(s)	Sequence	Modified Sequence	Variable Modifications	Fixed Modifications	Spectrum File	Spectrum Title	Spectrum Scan Number	RT	m/z	Measured Charge	Identification Charge	Theoretical Mass	Isotope Number	Precursor m/z Error [ppm]	Decoy	Localization Confidence	Probabilistic PTM score	D-score	Confidence [%]	Validation
44.3.1	Ma03_t33290.1, Ma06_t24910.1, Ma07_t25890.1	NTVECITGIISK	NH2-NTVEC<cmm>ITGIISK-COOH		Carbamidomethylation of C(5)	SRM32.mgf	SRM32.19866.19866.2	19866	4393.59	667.853	2+	2+	1333.69	0	0.243533	0				100	Confident
45	Ma02_t22100.1		57.5862	87.67	11.39	0.00876377					Related Proteins	Ma06_t14950.1, Ma10_t15480.1	Ma02_t22100.1, Ma06_t14950.1, Ma10_t15480.1	4	9	0	35	49	99.7976	0	Confident
	Protein(s)	Sequence	AAs Before	AAs After	Variable Modifications	Fixed Modifications	Localization Confidence	#Validated PSMs	#PSMs	Confidence [%]	Decoy	Validation
45.1	Ma02_t22100.1; Ma06_t14950.1; Ma10_t15480.1	GLYPVETISTVGR	LR; LR; LR	IC; IC; IC				8	10	99.3231	0	Confident
	Protein(s)	Sequence	Modified Sequence	Variable Modifications	Fixed Modifications	Spectrum File	Spectrum Title	Spectrum Scan Number	RT	m/z	Measured Charge	Identification Charge	Theoretical Mass	Isotope Number	Precursor m/z Error [ppm]	Decoy	Localization Confidence	Probabilistic PTM score	D-score	Confidence [%]	Validation
45.1.1	Ma02_t22100.1, Ma06_t14950.1, Ma10_t15480.1	GLYPVETISTVGR	NH2-GLYPVETISTVGR-COOH			SRM27.mgf	SRM27.20816.20816.2	20816	4482.27	696.38	2+	2+	1390.75	0	-0.727267	0				100	Confident
45.1.2	Ma02_t22100.1, Ma06_t14950.1, Ma10_t15480.1	GLYPVETISTVGR	NH2-GLYPVETISTVGR-COOH			SRM22.mgf	SRM22.20404.20404.2	20404	4482.27	696.38	2+	2+	1390.75	0	-0.727267	0				99.6416	Confident
45.1.3	Ma02_t22100.1, Ma06_t14950.1, Ma10_t15480.1	GLYPVETISTVGR	NH2-GLYPVETISTVGR-COOH			SRM32.mgf	SRM32.20401.20401.2	20401	4482.27	696.38	2+	2+	1390.75	0	-0.727267	0				99.6416	Confident
45.1.4	Ma02_t22100.1, Ma06_t14950.1, Ma10_t15480.1	GLYPVETISTVGR	NH2-GLYPVETISTVGR-COOH			SRM32.mgf	SRM32.20206.20206.2	20206	4482.27	696.38	2+	2+	1390.75	0	-0.727267	0				94.6237	Doubtful
45.1.5	Ma02_t22100.1, Ma06_t14950.1, Ma10_t15480.1	GLYPVETISTVGR	NH2-GLYPVETISTVGR-COOH			SRM12.mgf	SRM12.20999.20999.2	20999	4482.27	696.38	2+	2+	1390.75	0	-0.727267	0				100	Confident
45.1.6	Ma02_t22100.1, Ma06_t14950.1, Ma10_t15480.1	GLYPVETISTVGR	NH2-GLYPVETISTVGR-COOH			SRM01.mgf	SRM01.21918.21918.2	21918	4482.27	696.38	2+	2+	1390.75	0	-0.727267	0				99.4024	Confident
45.1.7	Ma02_t22100.1, Ma06_t14950.1, Ma10_t15480.1	GLYPVETISTVGR	NH2-GLYPVETISTVGR-COOH			SRM15.mgf	SRM15.20332.20332.2	20332	4482.27	696.38	2+	2+	1390.75	0	-0.727267	0				100	Confident
45.1.8	Ma02_t22100.1, Ma06_t14950.1, Ma10_t15480.1	GLYPVETISTVGR	NH2-GLYPVETISTVGR-COOH			SRM15.mgf	SRM15.20515.20515.2	20515	4482.27	696.38	2+	2+	1390.75	0	-0.727267	0				99.6416	Confident
45.2	Ma02_t22100.1; Ma06_t14950.1; Ma10_t15480.1; Ma11_t09970.1	AEATDVANAILDGSDAILLGAETLR	TR; TR; TR; TR	GL; GL; GL; GL				11	12	99.3231	0	Confident
	Protein(s)	Sequence	Modified Sequence	Variable Modifications	Fixed Modifications	Spectrum File	Spectrum Title	Spectrum Scan Number	RT	m/z	Measured Charge	Identification Charge	Theoretical Mass	Isotope Number	Precursor m/z Error [ppm]	Decoy	Localization Confidence	Probabilistic PTM score	D-score	Confidence [%]	Validation
45.2.1	Ma02_t22100.1, Ma06_t14950.1, Ma10_t15480.1, Ma11_t09970.1	AEATDVANAILDGSDAILLGAETLR	NH2-AEATDVANAILDGSDAILLGAETLR-COOH			SRM27.mgf	SRM27.78383.78383.3	78383	13164	833.77	3+	3+	2498.29	0	1.17661	0				100	Confident
45.2.2	Ma02_t22100.1, Ma06_t14950.1, Ma10_t15480.1, Ma11_t09970.1	AEATDVANAILDGSDAILLGAETLR	NH2-AEATDVANAILDGSDAILLGAETLR-COOH			SRM27.mgf	SRM27.78296.78296.4	78296	13158.8	625.579	4+	4+	2498.29	0	0.163476	0				100	Confident
45.2.3	Ma02_t22100.1, Ma06_t14950.1, Ma10_t15480.1, Ma11_t09970.1	AEATDVANAILDGSDAILLGAETLR	NH2-AEATDVANAILDGSDAILLGAETLR-COOH			SRM22.mgf	SRM22.75433.75433.4	75433	13158.8	625.579	4+	4+	2498.29	0	0.163476	0				100	Confident
45.2.4	Ma02_t22100.1, Ma06_t14950.1, Ma10_t15480.1, Ma11_t09970.1	AEATDVANAILDGSDAILLGAETLR	NH2-AEATDVANAILDGSDAILLGAETLR-COOH			SRM32.mgf	SRM32.77478.77478.4	77478	13158.8	625.579	4+	4+	2498.29	0	0.163476	0				100	Confident
45.2.5	Ma02_t22100.1, Ma06_t14950.1, Ma10_t15480.1, Ma11_t09970.1	AEATDVANAILDGSDAILLGAETLR	NH2-AEATDVANAILDGSDAILLGAETLR-COOH			SRM32.mgf	SRM32.77508.77508.3	77508	13164	833.77	3+	3+	2498.29	0	1.17661	0				100	Confident
45.2.6	Ma02_t22100.1, Ma06_t14950.1, Ma10_t15480.1, Ma11_t09970.1	AEATDVANAILDGSDAILLGAETLR	NH2-AEATDVANAILDGSDAILLGAETLR-COOH			SRM12.mgf	SRM12.77710.77710.4	77710	13158.8	625.579	4+	4+	2498.29	0	0.163476	0				100	Confident
45.2.7	Ma02_t22100.1, Ma06_t14950.1, Ma10_t15480.1, Ma11_t09970.1	AEATDVANAILDGSDAILLGAETLR	NH2-AEATDVANAILDGSDAILLGAETLR-COOH			SRM12.mgf	SRM12.77678.77678.3	77678	13164	833.77	3+	3+	2498.29	0	1.17661	0				100	Confident
45.2.8	Ma02_t22100.1, Ma06_t14950.1, Ma10_t15480.1, Ma11_t09970.1	AEATDVANAILDGSDAILLGAETLR	NH2-AEATDVANAILDGSDAILLGAETLR-COOH			SRM01.mgf	SRM01.78861.78861.3	78861	13164	833.77	3+	3+	2498.29	0	1.17661	0				100	Confident
45.2.9	Ma02_t22100.1, Ma06_t14950.1, Ma10_t15480.1, Ma11_t09970.1	AEATDVANAILDGSDAILLGAETLR	NH2-AEATDVANAILDGSDAILLGAETLR-COOH			SRM01.mgf	SRM01.78862.78862.4	78862	13158.8	625.579	4+	4+	2498.29	0	0.163476	0				100	Confident
45.2.10	Ma02_t22100.1, Ma06_t14950.1, Ma10_t15480.1, Ma11_t09970.1	AEATDVANAILDGSDAILLGAETLR	NH2-AEATDVANAILDGSDAILLGAETLR-COOH			SRM15.mgf	SRM15.74796.74796.4	74796	13158.8	625.579	4+	4+	2498.29	0	0.163476	0				100	Confident
45.2.11	Ma02_t22100.1, Ma06_t14950.1, Ma10_t15480.1, Ma11_t09970.1	AEATDVANAILDGSDAILLGAETLR	NH2-AEATDVANAILDGSDAILLGAETLR-COOH			SRM15.mgf	SRM15.74801.74801.3	74801	13164	833.77	3+	3+	2498.29	0	1.17661	0				100	Confident
45.3	Ma02_t22100.1; Ma06_t14950.1; Ma10_t15480.1; Ma11_t09970.1	NKIDFLSLSYTR	VR; VR; VR; VR	HA; HA; HA; HA				13	13	99.3231	0	Confident
	Protein(s)	Sequence	Modified Sequence	Variable Modifications	Fixed Modifications	Spectrum File	Spectrum Title	Spectrum Scan Number	RT	m/z	Measured Charge	Identification Charge	Theoretical Mass	Isotope Number	Precursor m/z Error [ppm]	Decoy	Localization Confidence	Probabilistic PTM score	D-score	Confidence [%]	Validation
45.3.1	Ma02_t22100.1, Ma06_t14950.1, Ma10_t15480.1, Ma11_t09970.1	NKIDFLSLSYTR	NH2-NKIDFLSLSYTR-COOH			SRM27.mgf	SRM27.26643.26643.3	26643	5468.53	486.265	3+	3+	1455.77	0	-0.18274	0				100	Confident
45.3.2	Ma02_t22100.1, Ma06_t14950.1, Ma10_t15480.1, Ma11_t09970.1	NKIDFLSLSYTR	NH2-NKIDFLSLSYTR-COOH			SRM27.mgf	SRM27.26839.26839.3	26839	5468.53	486.265	3+	3+	1455.77	0	-0.18274	0				100	Confident
45.3.3	Ma02_t22100.1, Ma06_t14950.1, Ma10_t15480.1, Ma11_t09970.1	NKIDFLSLSYTR	NH2-NKIDFLSLSYTR-COOH			SRM27.mgf	SRM27.26451.26451.3	26451	5468.53	486.265	3+	3+	1455.77	0	-0.18274	0				100	Confident
45.3.4	Ma02_t22100.1, Ma06_t14950.1, Ma10_t15480.1, Ma11_t09970.1	NKIDFLSLSYTR	NH2-NKIDFLSLSYTR-COOH			SRM22.mgf	SRM22.26021.26021.3	26021	5468.53	486.265	3+	3+	1455.77	0	-0.18274	0				100	Confident
45.3.5	Ma02_t22100.1, Ma06_t14950.1, Ma10_t15480.1, Ma11_t09970.1	NKIDFLSLSYTR	NH2-NKIDFLSLSYTR-COOH			SRM22.mgf	SRM22.26208.26208.3	26208	5468.53	486.265	3+	3+	1455.77	0	-0.18274	0				97.8571	Confident
45.3.6	Ma02_t22100.1, Ma06_t14950.1, Ma10_t15480.1, Ma11_t09970.1	NKIDFLSLSYTR	NH2-NKIDFLSLSYTR-COOH			SRM32.mgf	SRM32.26146.26146.3	26146	5468.53	486.265	3+	3+	1455.77	0	-0.18274	0				100	Confident
45.3.7	Ma02_t22100.1, Ma06_t14950.1, Ma10_t15480.1, Ma11_t09970.1	NKIDFLSLSYTR	NH2-NKIDFLSLSYTR-COOH			SRM32.mgf	SRM32.25953.25953.3	25953	5468.53	486.265	3+	3+	1455.77	0	-0.18274	0				100	Confident
45.3.8	Ma02_t22100.1, Ma06_t14950.1, Ma10_t15480.1, Ma11_t09970.1	NKIDFLSLSYTR	NH2-NKIDFLSLSYTR-COOH			SRM12.mgf	SRM12.27085.27085.3	27085	5468.53	486.265	3+	3+	1455.77	0	-0.18274	0				99.3197	Confident
45.3.9	Ma02_t22100.1, Ma06_t14950.1, Ma10_t15480.1, Ma11_t09970.1	NKIDFLSLSYTR	NH2-NKIDFLSLSYTR-COOH			SRM12.mgf	SRM12.26707.26707.3	26707	5468.53	486.265	3+	3+	1455.77	0	-0.18274	0				100	Confident
45.3.10	Ma02_t22100.1, Ma06_t14950.1, Ma10_t15480.1, Ma11_t09970.1	NKIDFLSLSYTR	NH2-NKIDFLSLSYTR-COOH			SRM12.mgf	SRM12.26900.26900.3	26900	5468.53	486.265	3+	3+	1455.77	0	-0.18274	0				100	Confident
45.3.11	Ma02_t22100.1, Ma06_t14950.1, Ma10_t15480.1, Ma11_t09970.1	NKIDFLSLSYTR	NH2-NKIDFLSLSYTR-COOH			SRM01.mgf	SRM01.28253.28253.3	28253	5468.53	486.265	3+	3+	1455.77	0	-0.18274	0				100	Confident
45.3.12	Ma02_t22100.1, Ma06_t14950.1, Ma10_t15480.1, Ma11_t09970.1	NKIDFLSLSYTR	NH2-NKIDFLSLSYTR-COOH			SRM15.mgf	SRM15.26329.26329.3	26329	5468.53	486.265	3+	3+	1455.77	0	-0.18274	0				99.639	Confident
45.3.13	Ma02_t22100.1, Ma06_t14950.1, Ma10_t15480.1, Ma11_t09970.1	NKIDFLSLSYTR	NH2-NKIDFLSLSYTR-COOH			SRM15.mgf	SRM15.26153.26153.3	26153	5468.53	486.265	3+	3+	1455.77	0	-0.18274	0				99.639	Confident
45.4	Ma02_t22100.1; Ma06_t14950.1; Ma10_t15480.1; Ma11_t09970.1	SVEVISACLK	SR; SR; SR; SR	AG; AG; XG; AG		Carbamidomethylation of C (8)		3	4	99.3231	0	Confident
	Protein(s)	Sequence	Modified Sequence	Variable Modifications	Fixed Modifications	Spectrum File	Spectrum Title	Spectrum Scan Number	RT	m/z	Measured Charge	Identification Charge	Theoretical Mass	Isotope Number	Precursor m/z Error [ppm]	Decoy	Localization Confidence	Probabilistic PTM score	D-score	Confidence [%]	Validation
45.4.1	Ma02_t22100.1, Ma06_t14950.1, Ma10_t15480.1, Ma11_t09970.1	SVEVISACLK	NH2-SVEVISAC<cmm>LK-COOH		Carbamidomethylation of C(8)	SRM22.mgf	SRM22.5839.5839.2	5839	2125.83	553.299	2+	2+	1104.58	0	-1.43739	0				99.6416	Confident
45.4.2	Ma02_t22100.1, Ma06_t14950.1, Ma10_t15480.1, Ma11_t09970.1	SVEVISACLK	NH2-SVEVISAC<cmm>LK-COOH		Carbamidomethylation of C(8)	SRM32.mgf	SRM32.5809.5809.2	5809	2125.83	553.299	2+	2+	1104.58	0	-1.43739	0				100	Confident
45.4.3	Ma02_t22100.1, Ma06_t14950.1, Ma10_t15480.1, Ma11_t09970.1	SVEVISACLK	NH2-SVEVISAC<cmm>LK-COOH		Carbamidomethylation of C(8)	SRM15.mgf	SRM15.5961.5961.2	5961	2125.83	553.299	2+	2+	1104.58	0	-1.43739	0				100	Confident
46	Ma06_t37050.1		57.695	75.52	14.69	0.0220283					Single Protein		Ma06_t37050.1	5	9	9	16	28	100	0	Confident
	Protein(s)	Sequence	AAs Before	AAs After	Variable Modifications	Fixed Modifications	Localization Confidence	#Validated PSMs	#PSMs	Confidence [%]	Decoy	Validation
46.1	Ma06_t37050.1	LGPEAPTSYALEGSIAIAGAAVQWLR	YK	DG				6	6	99.3231	0	Confident
	Protein(s)	Sequence	Modified Sequence	Variable Modifications	Fixed Modifications	Spectrum File	Spectrum Title	Spectrum Scan Number	RT	m/z	Measured Charge	Identification Charge	Theoretical Mass	Isotope Number	Precursor m/z Error [ppm]	Decoy	Localization Confidence	Probabilistic PTM score	D-score	Confidence [%]	Validation
46.1.1	Ma06_t37050.1	LGPEAPTSYALEGSIAIAGAAVQWLR	NH2-LGPEAPTSYALEGSIAIAGAAVQWLR-COOH			SRM27.mgf	SRM27.78261.78261.3	78261	13162.7	881.138	3+	3+	2640.39	0	0.598594	0				100	Confident
46.1.2	Ma06_t37050.1	LGPEAPTSYALEGSIAIAGAAVQWLR	NH2-LGPEAPTSYALEGSIAIAGAAVQWLR-COOH			SRM22.mgf	SRM22.75416.75416.3	75416	13162.7	881.138	3+	3+	2640.39	0	0.598594	0				100	Confident
46.1.3	Ma06_t37050.1	LGPEAPTSYALEGSIAIAGAAVQWLR	NH2-LGPEAPTSYALEGSIAIAGAAVQWLR-COOH			SRM32.mgf	SRM32.77451.77451.3	77451	13162.7	881.138	3+	3+	2640.39	0	0.598594	0				100	Confident
46.1.4	Ma06_t37050.1	LGPEAPTSYALEGSIAIAGAAVQWLR	NH2-LGPEAPTSYALEGSIAIAGAAVQWLR-COOH			SRM12.mgf	SRM12.77677.77677.3	77677	13162.7	881.138	3+	3+	2640.39	0	0.598594	0				100	Confident
46.1.5	Ma06_t37050.1	LGPEAPTSYALEGSIAIAGAAVQWLR	NH2-LGPEAPTSYALEGSIAIAGAAVQWLR-COOH			SRM01.mgf	SRM01.78873.78873.3	78873	13162.7	881.138	3+	3+	2640.39	0	0.598594	0				100	Confident
46.1.6	Ma06_t37050.1	LGPEAPTSYALEGSIAIAGAAVQWLR	NH2-LGPEAPTSYALEGSIAIAGAAVQWLR-COOH			SRM15.mgf	SRM15.74782.74782.3	74782	13162.7	881.138	3+	3+	2640.39	0	0.598594	0				100	Confident
46.2	Ma06_t37050.1	TLDWDRPTLDALGIPIEILPK	LR	II				4	5	94.6574	0	Confident
	Protein(s)	Sequence	Modified Sequence	Variable Modifications	Fixed Modifications	Spectrum File	Spectrum Title	Spectrum Scan Number	RT	m/z	Measured Charge	Identification Charge	Theoretical Mass	Isotope Number	Precursor m/z Error [ppm]	Decoy	Localization Confidence	Probabilistic PTM score	D-score	Confidence [%]	Validation
46.2.1	Ma06_t37050.1	TLDWDRPTLDALGIPIEILPK	NH2-TLDWDRPTLDALGIPIEILPK-COOH			SRM32.mgf	SRM32.74338.74338.3	74338	12740.3	792.778	3+	3+	2375.31	0	0.717096	0				93.3099	Doubtful
46.2.2	Ma06_t37050.1	TLDWDRPTLDALGIPIEILPK	NH2-TLDWDRPTLDALGIPIEILPK-COOH			SRM12.mgf	SRM12.74769.74769.3	74769	12740.3	792.778	3+	3+	2375.31	0	0.717096	0				93.3333	Doubtful
46.2.3	Ma06_t37050.1	TLDWDRPTLDALGIPIEILPK	NH2-TLDWDRPTLDALGIPIEILPK-COOH			SRM01.mgf	SRM01.76177.76177.3	76177	12740.3	792.778	3+	3+	2375.31	0	0.717096	0				95.9184	Doubtful
46.2.4	Ma06_t37050.1	TLDWDRPTLDALGIPIEILPK	NH2-TLDWDRPTLDALGIPIEILPK-COOH			SRM15.mgf	SRM15.71996.71996.3	71996	12740.3	792.778	3+	3+	2375.31	0	0.717096	0				99.639	Confident
46.3	Ma06_t37050.1	SSHGLVTTVAYK	VR	LG				1	1	99.3231	0	Confident
	Protein(s)	Sequence	Modified Sequence	Variable Modifications	Fixed Modifications	Spectrum File	Spectrum Title	Spectrum Scan Number	RT	m/z	Measured Charge	Identification Charge	Theoretical Mass	Isotope Number	Precursor m/z Error [ppm]	Decoy	Localization Confidence	Probabilistic PTM score	D-score	Confidence [%]	Validation
46.3.1	Ma06_t37050.1	SSHGLVTTVAYK	NH2-SSHGLVTTVAYK-COOH			SRM01.mgf	SRM01.1014.1014.3	1014	1347.21	421.562	3+	3+	1261.67	0	-2.5579	0				100	Confident
46.4	Ma06_t37050.1	GVCIGITR	AR	FT		Carbamidomethylation of C (3)		2	2	91.4841	0	Confident
	Protein(s)	Sequence	Modified Sequence	Variable Modifications	Fixed Modifications	Spectrum File	Spectrum Title	Spectrum Scan Number	RT	m/z	Measured Charge	Identification Charge	Theoretical Mass	Isotope Number	Precursor m/z Error [ppm]	Decoy	Localization Confidence	Probabilistic PTM score	D-score	Confidence [%]	Validation
46.4.1	Ma06_t37050.1	GVCIGITR	NH2-GVC<cmm>IGITR-COOH		Carbamidomethylation of C(3)	SRM01.mgf	SRM01.2477.2477.2	2477	1571.28	438.242	2+	2+	874.469	0	-1.13422	0				99.1274	Confident
46.4.2	Ma06_t37050.1	GVCIGITR	NH2-GVC<cmm>IGITR-COOH		Carbamidomethylation of C(3)	SRM15.mgf	SRM15.2346.2346.2	2346	1571.28	438.242	2+	2+	874.469	0	-1.13422	0				86.7857	Confident
46.5	Ma06_t37050.1	SGGEEFFIGSIDQGTTSTR	M	FI	Acetylation of protein N-term (1)			3	4	93.4171	0	Confident
	Protein(s)	Sequence	Modified Sequence	Variable Modifications	Fixed Modifications	Spectrum File	Spectrum Title	Spectrum Scan Number	RT	m/z	Measured Charge	Identification Charge	Theoretical Mass	Isotope Number	Precursor m/z Error [ppm]	Decoy	Localization Confidence	Probabilistic PTM score	D-score	Confidence [%]	Validation
46.5.1	Ma06_t37050.1	SGGEEFFIGSIDQGTTSTR	ace-SGGEEFFIGSIDQGTTSTR-COOH	Acetylation of protein N-term(1)		SRM27.mgf	SRM27.57580.57580.2	57580	10147.6	1015.97	2+	2+	2029.92	0	1.64859	0		Acetylation of protein N-term (0: 100.0)	Acetylation of protein N-term (1: 98.82478632478633)	97.8495	Confident
46.5.2	Ma06_t37050.1	SGGEEFFIGSIDQGTTSTR	ace-SGGEEFFIGSIDQGTTSTR-COOH	Acetylation of protein N-term(1)		SRM22.mgf	SRM22.56011.56011.2	56011	10147.6	1015.97	2+	2+	2029.92	0	1.64859	0		Acetylation of protein N-term (0: 100.0)	Acetylation of protein N-term (1: 87.89279112754159)	70.6093	Doubtful
46.5.3	Ma06_t37050.1	SGGEEFFIGSIDQGTTSTR	ace-SGGEEFFIGSIDQGTTSTR-COOH	Acetylation of protein N-term(1)		SRM12.mgf	SRM12.57253.57253.2	57253	10147.6	1015.97	2+	2+	2029.92	0	1.64859	0		Acetylation of protein N-term (0: 100.0)	Acetylation of protein N-term (1: 98.71657754010695)	97.8571	Confident
47	Ma03_t11650.1		50.7475	71.01	4.83	0.00591716					Single Protein		Ma03_t11650.1	1	1	1	2	3	97.0414	0	Doubtful
	Protein(s)	Sequence	AAs Before	AAs After	Variable Modifications	Fixed Modifications	Localization Confidence	#Validated PSMs	#PSMs	Confidence [%]	Decoy	Validation
47.1	Ma03_t11650.1	LPISATVFSNAGTIIDSGTVISR	QR	LP				2	3	99.3231	0	Doubtful
	Protein(s)	Sequence	Modified Sequence	Variable Modifications	Fixed Modifications	Spectrum File	Spectrum Title	Spectrum Scan Number	RT	m/z	Measured Charge	Identification Charge	Theoretical Mass	Isotope Number	Precursor m/z Error [ppm]	Decoy	Localization Confidence	Probabilistic PTM score	D-score	Confidence [%]	Validation
47.1.1	Ma03_t11650.1	LPISATVFSNAGTIIDSGTVISR	NH2-LPISATVFSNAGTIIDSGTVISR-COOH			SRM27.mgf	SRM27.65560.65560.3	65560	11293.8	773.757	3+	3+	2318.25	0	0.682915	0				100	Doubtful
47.1.2	Ma03_t11650.1	LPISATVFSNAGTIIDSGTVISR	NH2-LPISATVFSNAGTIIDSGTVISR-COOH			SRM32.mgf	SRM32.64893.64893.3	64893	11293.8	773.757	3+	3+	2318.25	0	0.682915	0				99.661	Doubtful
48	Ma03_t07580.1		36.8686	100	9.2	0.00204499					Related Proteins	Ma03_t07590.1	Ma03_t07580.1, Ma03_t07590.1	1	2	0	2	3	97.0414	0	Doubtful
	Protein(s)	Sequence	AAs Before	AAs After	Variable Modifications	Fixed Modifications	Localization Confidence	#Validated PSMs	#PSMs	Confidence [%]	Decoy	Validation
48.1	Ma03_t07580.1; Ma03_t07590.1	HFDTAAIYQSEDVLGEAIAEALQAGLIHSR	YR; YR	AE; XE				2	2	99.3231	0	Confident
	Protein(s)	Sequence	Modified Sequence	Variable Modifications	Fixed Modifications	Spectrum File	Spectrum Title	Spectrum Scan Number	RT	m/z	Measured Charge	Identification Charge	Theoretical Mass	Isotope Number	Precursor m/z Error [ppm]	Decoy	Localization Confidence	Probabilistic PTM score	D-score	Confidence [%]	Validation
48.1.1	Ma03_t07580.1, Ma03_t07590.1	HFDTAAIYQSEDVLGEAIAEALQAGLIHSR	NH2-HFDTAAIYQSEDVLGEAIAEALQAGLIHSR-COOH			SRM27.mgf	SRM27.78018.78018.4	78018	13131.2	807.161	4+	4+	3224.61	0	1.39542	0				100	Confident
48.1.2	Ma03_t07580.1, Ma03_t07590.1	HFDTAAIYQSEDVLGEAIAEALQAGLIHSR	NH2-HFDTAAIYQSEDVLGEAIAEALQAGLIHSR-COOH			SRM32.mgf	SRM32.77229.77229.4	77229	13131.2	807.161	4+	4+	3224.61	0	1.39542	0				100	Doubtful
49	Ma03_t00180.1		55.166	100	16.39	0.00443664					Related Proteins	Ma07_t04640.1	Ma03_t00180.1, Ma07_t04640.1	4	8	0	20	30	97.0414	0	Confident
	Protein(s)	Sequence	AAs Before	AAs After	Variable Modifications	Fixed Modifications	Localization Confidence	#Validated PSMs	#PSMs	Confidence [%]	Decoy	Validation
49.1	Ma03_t00180.1; Ma07_t04640.1	VHILPVDDTIEGITGNLFDVYLK	KX; KR	PY; SY				2	2	99.3231	0	Confident
	Protein(s)	Sequence	Modified Sequence	Variable Modifications	Fixed Modifications	Spectrum File	Spectrum Title	Spectrum Scan Number	RT	m/z	Measured Charge	Identification Charge	Theoretical Mass	Isotope Number	Precursor m/z Error [ppm]	Decoy	Localization Confidence	Probabilistic PTM score	D-score	Confidence [%]	Validation
49.1.1	Ma03_t00180.1, Ma07_t04640.1	VHILPVDDTIEGITGNLFDVYLK	NH2-VHILPVDDTIEGITGNLFDVYLK-COOH			SRM32.mgf	SRM32.76694.76694.3	76694	13068.6	857.794	3+	3+	2570.36	0	-0.985262	0				100	Confident
49.1.2	Ma03_t00180.1, Ma07_t04640.1	VHILPVDDTIEGITGNLFDVYLK	NH2-VHILPVDDTIEGITGNLFDVYLK-COOH			SRM15.mgf	SRM15.74038.74038.3	74038	13068.6	857.794	3+	3+	2570.36	0	-0.985262	0				100	Confident
49.2	Ma03_t00180.1; Ma04_t33370.1; Ma05_t13230.1; Ma05_t15420.1; Ma07_t04640.1; Ma09_t24030.1	ELVELPLRHPQLFK	IR; IR; IR; IR; IR; IR	SI; SI; SI; SI; SI; SI				6	7	94.8961	0	Confident
	Protein(s)	Sequence	Modified Sequence	Variable Modifications	Fixed Modifications	Spectrum File	Spectrum Title	Spectrum Scan Number	RT	m/z	Measured Charge	Identification Charge	Theoretical Mass	Isotope Number	Precursor m/z Error [ppm]	Decoy	Localization Confidence	Probabilistic PTM score	D-score	Confidence [%]	Validation
49.2.1	Ma03_t00180.1, Ma04_t33370.1, Ma05_t13230.1, Ma05_t15420.1, Ma07_t04640.1, Ma09_t24030.1	ELVELPLRHPQLFK	NH2-ELVELPLRHPQLFK-COOH			SRM27.mgf	SRM27.29518.29518.4	29518	5953.41	430.504	4+	4+	1717.99	0	-0.784072	0				96.1039	Confident
49.2.2	Ma03_t00180.1, Ma04_t33370.1, Ma05_t13230.1, Ma05_t15420.1, Ma07_t04640.1, Ma09_t24030.1	ELVELPLRHPQLFK	NH2-ELVELPLRHPQLFK-COOH			SRM27.mgf	SRM27.29329.29329.4	29329	5953.41	430.504	4+	4+	1717.99	0	-0.784072	0				92.4051	Confident
49.2.3	Ma03_t00180.1, Ma04_t33370.1, Ma05_t13230.1, Ma05_t15420.1, Ma07_t04640.1, Ma09_t24030.1	ELVELPLRHPQLFK	NH2-ELVELPLRHPQLFK-COOH			SRM12.mgf	SRM12.29435.29435.4	29435	5953.41	430.504	4+	4+	1717.99	0	-0.784072	0				93.5897	Confident
49.2.4	Ma03_t00180.1, Ma04_t33370.1, Ma05_t13230.1, Ma05_t15420.1, Ma07_t04640.1, Ma09_t24030.1	ELVELPLRHPQLFK	NH2-ELVELPLRHPQLFK-COOH			SRM12.mgf	SRM12.29641.29641.4	29641	5953.41	430.504	4+	4+	1717.99	0	-0.784072	0				98.7013	Confident
49.2.5	Ma03_t00180.1, Ma04_t33370.1, Ma05_t13230.1, Ma05_t15420.1, Ma07_t04640.1, Ma09_t24030.1	ELVELPLRHPQLFK	NH2-ELVELPLRHPQLFK-COOH			SRM15.mgf	SRM15.29367.29367.4	29367	5953.41	430.504	4+	4+	1717.99	0	-0.784072	0				93.5065	Confident
49.2.6	Ma03_t00180.1, Ma04_t33370.1, Ma05_t13230.1, Ma05_t15420.1, Ma07_t04640.1, Ma09_t24030.1	ELVELPLRHPQLFK	NH2-ELVELPLRHPQLFK-COOH			SRM15.mgf	SRM15.29186.29186.4	29186	5953.41	430.504	4+	4+	1717.99	0	-0.784072	0				96.1039	Confident
49.3	Ma03_t00180.1; Ma04_t33370.1; Ma05_t15420.1; Ma07_t04640.1; Ma09_t24030.1	EIDIGVPDEVGRLEVLR	DR; DR; DR; DR; DR	IH; IH; IH; IH; IH				7	8	99.3231	0	Doubtful
	Protein(s)	Sequence	Modified Sequence	Variable Modifications	Fixed Modifications	Spectrum File	Spectrum Title	Spectrum Scan Number	RT	m/z	Measured Charge	Identification Charge	Theoretical Mass	Isotope Number	Precursor m/z Error [ppm]	Decoy	Localization Confidence	Probabilistic PTM score	D-score	Confidence [%]	Validation
49.3.1	Ma03_t00180.1, Ma04_t33370.1, Ma05_t15420.1, Ma07_t04640.1, Ma09_t24030.1	EIDIGVPDEVGRLEVLR	NH2-EIDIGVPDEVGRLEVLR-COOH			SRM27.mgf	SRM27.54028.54028.3	54028	9638.3	637.022	3+	3+	1908.03	0	6.18369	0				100	Doubtful
49.3.2	Ma03_t00180.1, Ma04_t33370.1, Ma05_t15420.1, Ma07_t04640.1, Ma09_t24030.1	EIDIGVPDEVGRLEVLR	NH2-EIDIGVPDEVGRLEVLR-COOH			SRM22.mgf	SRM22.52784.52784.3	52784	9638.3	637.022	3+	3+	1908.03	0	6.18369	0				100	Doubtful
49.3.3	Ma03_t00180.1, Ma04_t33370.1, Ma05_t15420.1, Ma07_t04640.1, Ma09_t24030.1	EIDIGVPDEVGRLEVLR	NH2-EIDIGVPDEVGRLEVLR-COOH			SRM32.mgf	SRM32.53591.53591.3	53591	9638.3	637.022	3+	3+	1908.03	0	6.18369	0				100	Doubtful
49.3.4	Ma03_t00180.1, Ma04_t33370.1, Ma05_t15420.1, Ma07_t04640.1, Ma09_t24030.1	EIDIGVPDEVGRLEVLR	NH2-EIDIGVPDEVGRLEVLR-COOH			SRM32.mgf	SRM32.53382.53382.3	53382	9638.3	637.022	3+	3+	1908.03	0	6.18369	0				100	Doubtful
49.3.5	Ma03_t00180.1, Ma04_t33370.1, Ma05_t15420.1, Ma07_t04640.1, Ma09_t24030.1	EIDIGVPDEVGRLEVLR	NH2-EIDIGVPDEVGRLEVLR-COOH			SRM12.mgf	SRM12.53858.53858.3	53858	9638.3	637.022	3+	3+	1908.03	0	6.18369	0				100	Doubtful
49.3.6	Ma03_t00180.1, Ma04_t33370.1, Ma05_t15420.1, Ma07_t04640.1, Ma09_t24030.1	EIDIGVPDEVGRLEVLR	NH2-EIDIGVPDEVGRLEVLR-COOH			SRM01.mgf	SRM01.54825.54825.3	54825	9638.3	637.022	3+	3+	1908.03	0	6.18369	0				100	Doubtful
49.3.7	Ma03_t00180.1, Ma04_t33370.1, Ma05_t15420.1, Ma07_t04640.1, Ma09_t24030.1	EIDIGVPDEVGRLEVLR	NH2-EIDIGVPDEVGRLEVLR-COOH			SRM15.mgf	SRM15.51887.51887.3	51887	9638.3	637.022	3+	3+	1908.03	0	6.18369	0				100	Doubtful
49.4	Ma03_t00180.1; Ma04_t33370.1; Ma05_t15420.1; Ma07_t04640.1; Ma09_t24030.1	IAKDTHGYVGADLAALCTEAALQCIR	ER; ER; ER; ER; EG	EK; EK; EK; EK; EK		Carbamidomethylation of C (17, 24)		3	5	99.3231	0	Confident
	Protein(s)	Sequence	Modified Sequence	Variable Modifications	Fixed Modifications	Spectrum File	Spectrum Title	Spectrum Scan Number	RT	m/z	Measured Charge	Identification Charge	Theoretical Mass	Isotope Number	Precursor m/z Error [ppm]	Decoy	Localization Confidence	Probabilistic PTM score	D-score	Confidence [%]	Validation
49.4.1	Ma03_t00180.1, Ma04_t33370.1, Ma05_t15420.1, Ma07_t04640.1, Ma09_t24030.1	IAKDTHGYVGADLAALCTEAALQCIR	NH2-IAKDTHGYVGADLAALC<cmm>TEAALQC<cmm>IR-COOH		Carbamidomethylation of C(17, 24)	SRM27.mgf	SRM27.51156.51156.4	51156	9252.61	705.106	4+	4+	2816.39	0	-0.236829	0				96.1039	Doubtful
49.4.2	Ma03_t00180.1, Ma04_t33370.1, Ma05_t15420.1, Ma07_t04640.1, Ma09_t24030.1	IAKDTHGYVGADLAALCTEAALQCIR	NH2-IAKDTHGYVGADLAALC<cmm>TEAALQC<cmm>IR-COOH		Carbamidomethylation of C(17, 24)	SRM32.mgf	SRM32.50534.50534.4	50534	9252.61	705.106	4+	4+	2816.39	0	-0.236829	0				100	Doubtful
49.4.3	Ma03_t00180.1, Ma04_t33370.1, Ma05_t15420.1, Ma07_t04640.1, Ma09_t24030.1	IAKDTHGYVGADLAALCTEAALQCIR	NH2-IAKDTHGYVGADLAALC<cmm>TEAALQC<cmm>IR-COOH		Carbamidomethylation of C(17, 24)	SRM15.mgf	SRM15.49392.49392.4	49392	9252.61	705.106	4+	4+	2816.39	0	-0.236829	0				100	Confident
50	Ma01_t04640.1		53.3632	91.87	24.19	0.0297022					Single Protein		Ma01_t04640.1	6	11	6	42	65	100	0	Confident
	Protein(s)	Sequence	AAs Before	AAs After	Variable Modifications	Fixed Modifications	Localization Confidence	#Validated PSMs	#PSMs	Confidence [%]	Decoy	Validation
50.1	Ma01_t04640.1	LNLQAVGVEVDKTGAIKVDEYSR	KR	TT				5	8	99.3231	0	Confident
	Protein(s)	Sequence	Modified Sequence	Variable Modifications	Fixed Modifications	Spectrum File	Spectrum Title	Spectrum Scan Number	RT	m/z	Measured Charge	Identification Charge	Theoretical Mass	Isotope Number	Precursor m/z Error [ppm]	Decoy	Localization Confidence	Probabilistic PTM score	D-score	Confidence [%]	Validation
50.1.1	Ma01_t04640.1	LNLQAVGVEVDKTGAIKVDEYSR	NH2-LNLQAVGVEVDKTGAIKVDEYSR-COOH			SRM27.mgf	SRM27.43956.43956.4	43956	8189.55	626.839	4+	4+	2503.33	0	-0.455207	0				100	Confident
50.1.2	Ma01_t04640.1	LNLQAVGVEVDKTGAIKVDEYSR	NH2-LNLQAVGVEVDKTGAIKVDEYSR-COOH			SRM32.mgf	SRM32.43379.43379.4	43379	8189.55	626.839	4+	4+	2503.33	0	-0.455207	0				100	Confident
50.1.3	Ma01_t04640.1	LNLQAVGVEVDKTGAIKVDEYSR	NH2-LNLQAVGVEVDKTGAIKVDEYSR-COOH			SRM12.mgf	SRM12.43942.43942.4	43942	8189.55	626.839	4+	4+	2503.33	0	-0.455207	0				100	Confident
50.1.4	Ma01_t04640.1	LNLQAVGVEVDKTGAIKVDEYSR	NH2-LNLQAVGVEVDKTGAIKVDEYSR-COOH			SRM01.mgf	SRM01.45129.45129.4	45129	8189.55	626.839	4+	4+	2503.33	0	-0.455207	0				100	Confident
50.1.5	Ma01_t04640.1	LNLQAVGVEVDKTGAIKVDEYSR	NH2-LNLQAVGVEVDKTGAIKVDEYSR-COOH			SRM15.mgf	SRM15.42366.42366.4	42366	8189.55	626.839	4+	4+	2503.33	0	-0.455207	0				100	Confident
50.2	Ma01_t04640.1	VLTDHGDEITADVVLFATGR	IR	LP				6	7	99.3231	0	Confident
	Protein(s)	Sequence	Modified Sequence	Variable Modifications	Fixed Modifications	Spectrum File	Spectrum Title	Spectrum Scan Number	RT	m/z	Measured Charge	Identification Charge	Theoretical Mass	Isotope Number	Precursor m/z Error [ppm]	Decoy	Localization Confidence	Probabilistic PTM score	D-score	Confidence [%]	Validation
50.2.1	Ma01_t04640.1	VLTDHGDEITADVVLFATGR	NH2-VLTDHGDEITADVVLFATGR-COOH			SRM27.mgf	SRM27.61179.61179.3	61179	10649.9	710.368	3+	3+	2128.08	0	0.744195	0				100	Confident
50.2.2	Ma01_t04640.1	VLTDHGDEITADVVLFATGR	NH2-VLTDHGDEITADVVLFATGR-COOH			SRM32.mgf	SRM32.60547.60547.3	60547	10649.9	710.368	3+	3+	2128.08	0	0.744195	0				97.8799	Doubtful
50.2.3	Ma01_t04640.1	VLTDHGDEITADVVLFATGR	NH2-VLTDHGDEITADVVLFATGR-COOH			SRM12.mgf	SRM12.60728.60728.3	60728	10649.9	710.368	3+	3+	2128.08	0	0.744195	0				100	Doubtful
50.2.4	Ma01_t04640.1	VLTDHGDEITADVVLFATGR	NH2-VLTDHGDEITADVVLFATGR-COOH			SRM01.mgf	SRM01.62091.62091.3	62091	10649.9	710.368	3+	3+	2128.08	0	0.744195	0				100	Confident
50.2.5	Ma01_t04640.1	VLTDHGDEITADVVLFATGR	NH2-VLTDHGDEITADVVLFATGR-COOH			SRM01.mgf	SRM01.61862.61862.3	61862	10649.9	710.368	3+	3+	2128.08	0	0.744195	0				95.2381	Doubtful
50.2.6	Ma01_t04640.1	VLTDHGDEITADVVLFATGR	NH2-VLTDHGDEITADVVLFATGR-COOH			SRM15.mgf	SRM15.58645.58645.3	58645	10649.9	710.368	3+	3+	2128.08	0	0.744195	0				89.1697	Doubtful
50.3	Ma01_t04640.1	VAICELPFHPISSEVIGGIGGTCVIR	AK	GC		Carbamidomethylation of C (4, 23)		5	7	99.3231	0	Doubtful
	Protein(s)	Sequence	Modified Sequence	Variable Modifications	Fixed Modifications	Spectrum File	Spectrum Title	Spectrum Scan Number	RT	m/z	Measured Charge	Identification Charge	Theoretical Mass	Isotope Number	Precursor m/z Error [ppm]	Decoy	Localization Confidence	Probabilistic PTM score	D-score	Confidence [%]	Validation
50.3.1	Ma01_t04640.1	VAICELPFHPISSEVIGGIGGTCVIR	NH2-VAIC<cmm>ELPFHPISSEVIGGIGGTC<cmm>VIR-COOH		Carbamidomethylation of C(4, 23)	SRM27.mgf	SRM27.63295.63295.3	63295	10964.3	927.819	3+	3+	2780.44	0	-0.381793	0				96.2733	Doubtful
50.3.2	Ma01_t04640.1	VAICELPFHPISSEVIGGIGGTCVIR	NH2-VAIC<cmm>ELPFHPISSEVIGGIGGTC<cmm>VIR-COOH		Carbamidomethylation of C(4, 23)	SRM32.mgf	SRM32.62414.62414.3	62414	10964.3	927.819	3+	3+	2780.44	0	-0.381793	0				99.2933	Doubtful
50.3.3	Ma01_t04640.1	VAICELPFHPISSEVIGGIGGTCVIR	NH2-VAIC<cmm>ELPFHPISSEVIGGIGGTC<cmm>VIR-COOH		Carbamidomethylation of C(4, 23)	SRM12.mgf	SRM12.62737.62737.3	62737	10964.3	927.819	3+	3+	2780.44	0	-0.381793	0				96.5986	Doubtful
50.3.4	Ma01_t04640.1	VAICELPFHPISSEVIGGIGGTCVIR	NH2-VAIC<cmm>ELPFHPISSEVIGGIGGTC<cmm>VIR-COOH		Carbamidomethylation of C(4, 23)	SRM01.mgf	SRM01.64167.64167.3	64167	10964.3	927.819	3+	3+	2780.44	0	-0.381793	0				100	Doubtful
50.3.5	Ma01_t04640.1	VAICELPFHPISSEVIGGIGGTCVIR	NH2-VAIC<cmm>ELPFHPISSEVIGGIGGTC<cmm>VIR-COOH		Carbamidomethylation of C(4, 23)	SRM15.mgf	SRM15.60503.60503.3	60503	10964.3	927.819	3+	3+	2780.44	0	-0.381793	0				99.639	Doubtful
50.4	Ma01_t04640.1; Ma05_t16590.1	TTVPNIWAVGDVTNR	SR; SR	MN; IN				16	21	99.3231	0	Confident
	Protein(s)	Sequence	Modified Sequence	Variable Modifications	Fixed Modifications	Spectrum File	Spectrum Title	Spectrum Scan Number	RT	m/z	Measured Charge	Identification Charge	Theoretical Mass	Isotope Number	Precursor m/z Error [ppm]	Decoy	Localization Confidence	Probabilistic PTM score	D-score	Confidence [%]	Validation
50.4.1	Ma01_t04640.1, Ma05_t16590.1	TTVPNIWAVGDVTNR	NH2-TTVPNIWAVGDVTNR-COOH			SRM27.mgf	SRM27.43539.43539.3	43539	8156.28	548.288	3+	3+	1641.85	0	-3.44138	0				84.2424	Doubtful
50.4.2	Ma01_t04640.1, Ma05_t16590.1	TTVPNIWAVGDVTNR	NH2-TTVPNIWAVGDVTNR-COOH			SRM27.mgf	SRM27.43822.43822.2	43822	8154.07	821.932	2+	2+	1641.85	0	1.69545	0				100	Confident
50.4.3	Ma01_t04640.1, Ma05_t16590.1	TTVPNIWAVGDVTNR	NH2-TTVPNIWAVGDVTNR-COOH			SRM27.mgf	SRM27.43740.43740.3	43740	8156.28	548.288	3+	3+	1641.85	0	-3.44138	0				94.4099	Confident
50.4.4	Ma01_t04640.1, Ma05_t16590.1	TTVPNIWAVGDVTNR	NH2-TTVPNIWAVGDVTNR-COOH			SRM27.mgf	SRM27.43617.43617.2	43617	8154.07	821.932	2+	2+	1641.85	0	1.69545	0				100	Confident
50.4.5	Ma01_t04640.1, Ma05_t16590.1	TTVPNIWAVGDVTNR	NH2-TTVPNIWAVGDVTNR-COOH			SRM22.mgf	SRM22.42959.42959.2	42959	8154.07	821.932	2+	2+	1641.85	0	1.69545	0				100	Confident
50.4.6	Ma01_t04640.1, Ma05_t16590.1	TTVPNIWAVGDVTNR	NH2-TTVPNIWAVGDVTNR-COOH			SRM32.mgf	SRM32.43114.43114.2	43114	8154.07	821.932	2+	2+	1641.85	0	1.69545	0				100	Confident
50.4.7	Ma01_t04640.1, Ma05_t16590.1	TTVPNIWAVGDVTNR	NH2-TTVPNIWAVGDVTNR-COOH			SRM32.mgf	SRM32.43145.43145.3	43145	8156.28	548.288	3+	3+	1641.85	0	-3.44138	0				100	Confident
50.4.8	Ma01_t04640.1, Ma05_t16590.1	TTVPNIWAVGDVTNR	NH2-TTVPNIWAVGDVTNR-COOH			SRM32.mgf	SRM32.43297.43297.2	43297	8154.07	821.932	2+	2+	1641.85	0	1.69545	0				100	Confident
50.4.9	Ma01_t04640.1, Ma05_t16590.1	TTVPNIWAVGDVTNR	NH2-TTVPNIWAVGDVTNR-COOH			SRM12.mgf	SRM12.43786.43786.3	43786	8156.28	548.288	3+	3+	1641.85	0	-3.44138	0				100	Confident
50.4.10	Ma01_t04640.1, Ma05_t16590.1	TTVPNIWAVGDVTNR	NH2-TTVPNIWAVGDVTNR-COOH			SRM12.mgf	SRM12.43739.43739.2	43739	8154.07	821.932	2+	2+	1641.85	0	1.69545	0				100	Confident
50.4.11	Ma01_t04640.1, Ma05_t16590.1	TTVPNIWAVGDVTNR	NH2-TTVPNIWAVGDVTNR-COOH			SRM01.mgf	SRM01.44929.44929.2	44929	8154.07	821.932	2+	2+	1641.85	0	1.69545	0				99.6678	Confident
50.4.12	Ma01_t04640.1, Ma05_t16590.1	TTVPNIWAVGDVTNR	NH2-TTVPNIWAVGDVTNR-COOH			SRM01.mgf	SRM01.45118.45118.2	45118	8154.07	821.932	2+	2+	1641.85	0	1.69545	0				81.9484	Doubtful
50.4.13	Ma01_t04640.1, Ma05_t16590.1	TTVPNIWAVGDVTNR	NH2-TTVPNIWAVGDVTNR-COOH			SRM01.mgf	SRM01.45079.45079.3	45079	8156.28	548.288	3+	3+	1641.85	0	-3.44138	0				72.1854	Confident
50.4.14	Ma01_t04640.1, Ma05_t16590.1	TTVPNIWAVGDVTNR	NH2-TTVPNIWAVGDVTNR-COOH			SRM01.mgf	SRM01.44880.44880.3	44880	8156.28	548.288	3+	3+	1641.85	0	-3.44138	0				100	Confident
50.4.15	Ma01_t04640.1, Ma05_t16590.1	TTVPNIWAVGDVTNR	NH2-TTVPNIWAVGDVTNR-COOH			SRM15.mgf	SRM15.42310.42310.2	42310	8154.07	821.932	2+	2+	1641.85	0	1.69545	0				100	Confident
50.4.16	Ma01_t04640.1, Ma05_t16590.1	TTVPNIWAVGDVTNR	NH2-TTVPNIWAVGDVTNR-COOH			SRM15.mgf	SRM15.42129.42129.2	42129	8154.07	821.932	2+	2+	1641.85	0	1.69545	0				100	Confident
50.5	Ma01_t04640.1; Ma05_t16590.1	LHPGTNLSELR	IR; IR	NG; QS				5	5	99.3231	0	Confident
	Protein(s)	Sequence	Modified Sequence	Variable Modifications	Fixed Modifications	Spectrum File	Spectrum Title	Spectrum Scan Number	RT	m/z	Measured Charge	Identification Charge	Theoretical Mass	Isotope Number	Precursor m/z Error [ppm]	Decoy	Localization Confidence	Probabilistic PTM score	D-score	Confidence [%]	Validation
50.5.1	Ma01_t04640.1, Ma05_t16590.1	LHPGTNLSELR	NH2-LHPGTNLSELR-COOH			SRM22.mgf	SRM22.2223.2223.3	2223	1569.53	412.894	3+	3+	1235.66	0	-1.47498	0				100	Confident
50.5.2	Ma01_t04640.1, Ma05_t16590.1	LHPGTNLSELR	NH2-LHPGTNLSELR-COOH			SRM32.mgf	SRM32.2083.2083.3	2083	1569.53	412.894	3+	3+	1235.66	0	-1.47498	0				99.6466	Confident
50.5.3	Ma01_t04640.1, Ma05_t16590.1	LHPGTNLSELR	NH2-LHPGTNLSELR-COOH			SRM12.mgf	SRM12.2338.2338.3	2338	1569.53	412.894	3+	3+	1235.66	0	-1.47498	0				88.6667	Confident
50.5.4	Ma01_t04640.1, Ma05_t16590.1	LHPGTNLSELR	NH2-LHPGTNLSELR-COOH			SRM01.mgf	SRM01.2503.2503.3	2503	1569.53	412.894	3+	3+	1235.66	0	-1.47498	0				95.9184	Confident
50.5.5	Ma01_t04640.1, Ma05_t16590.1	LHPGTNLSELR	NH2-LHPGTNLSELR-COOH			SRM15.mgf	SRM15.2340.2340.3	2340	1569.53	412.894	3+	3+	1235.66	0	-1.47498	0				96.0289	Confident
50.6	Ma01_t04640.1; Ma05_t16590.1	VNIPGKELAITSDEALSLDELPKR	QR; QL	AV; AV				4	6	94.2068	0	Confident
	Protein(s)	Sequence	Modified Sequence	Variable Modifications	Fixed Modifications	Spectrum File	Spectrum Title	Spectrum Scan Number	RT	m/z	Measured Charge	Identification Charge	Theoretical Mass	Isotope Number	Precursor m/z Error [ppm]	Decoy	Localization Confidence	Probabilistic PTM score	D-score	Confidence [%]	Validation
50.6.1	Ma01_t04640.1, Ma05_t16590.1	VNIPGKELAITSDEALSLDELPKR	NH2-VNIPGKELAITSDEALSLDELPKR-COOH			SRM27.mgf	SRM27.48851.48851.4	48851	8892.74	652.858	4+	4+	2607.41	0	-4.11796	0				96.1039	Doubtful
50.6.2	Ma01_t04640.1, Ma05_t16590.1	VNIPGKELAITSDEALSLDELPKR	NH2-VNIPGKELAITSDEALSLDELPKR-COOH			SRM22.mgf	SRM22.47732.47732.4	47732	8892.74	652.858	4+	4+	2607.41	0	-4.11796	0				94.8718	Confident
50.6.3	Ma01_t04640.1, Ma05_t16590.1	VNIPGKELAITSDEALSLDELPKR	NH2-VNIPGKELAITSDEALSLDELPKR-COOH			SRM12.mgf	SRM12.48706.48706.4	48706	8892.74	652.858	4+	4+	2607.41	0	-4.11796	0				94.8718	Confident
50.6.4	Ma01_t04640.1, Ma05_t16590.1	VNIPGKELAITSDEALSLDELPKR	NH2-VNIPGKELAITSDEALSLDELPKR-COOH			SRM15.mgf	SRM15.46989.46989.4	46989	8892.74	652.858	4+	4+	2607.41	0	-4.11796	0				94.8718	Confident
51	Ma06_t06680.1		81.0225	93.78	0	0					Single Protein		Ma06_t06680.1	1	7	7	1	25	86.3043	0	Doubtful
	Protein(s)	Sequence	AAs Before	AAs After	Variable Modifications	Fixed Modifications	Localization Confidence	#Validated PSMs	#PSMs	Confidence [%]	Decoy	Validation
51.1	Ma06_t06680.1	LNLIDLAGQIR	GK	RQ				1	10	91.8164	0	Doubtful
	Protein(s)	Sequence	Modified Sequence	Variable Modifications	Fixed Modifications	Spectrum File	Spectrum Title	Spectrum Scan Number	RT	m/z	Measured Charge	Identification Charge	Theoretical Mass	Isotope Number	Precursor m/z Error [ppm]	Decoy	Localization Confidence	Probabilistic PTM score	D-score	Confidence [%]	Validation
51.1.1	Ma06_t06680.1	LNLIDLAGQIR	NH2-LNLIDLAGQIR-COOH			SRM27.mgf	SRM27.27983.27983.2	27983	5658.63	613.361	2+	2+	1224.72	0	-9.28114	0				69.4444	Doubtful
52	Ma10_t29490.1		17.505	100	51.85	0.125823					Single Protein		Ma10_t29490.1	6	7	7	49	65	100	0	Confident
	Protein(s)	Sequence	AAs Before	AAs After	Variable Modifications	Fixed Modifications	Localization Confidence	#Validated PSMs	#PSMs	Confidence [%]	Decoy	Validation
52.1	Ma10_t29490.1	ICDAVEELKLDSLVVGSR	EK	GL		Carbamidomethylation of C (2)		8	8	99.3231	0	Confident
	Protein(s)	Sequence	Modified Sequence	Variable Modifications	Fixed Modifications	Spectrum File	Spectrum Title	Spectrum Scan Number	RT	m/z	Measured Charge	Identification Charge	Theoretical Mass	Isotope Number	Precursor m/z Error [ppm]	Decoy	Localization Confidence	Probabilistic PTM score	D-score	Confidence [%]	Validation
52.1.1	Ma10_t29490.1	ICDAVEELKLDSLVVGSR	NH2-IC<cmm>DAVEELKLDSLVVGSR-COOH		Carbamidomethylation of C(2)	SRM27.mgf	SRM27.48860.48860.3	48860	8919.18	668.354	3+	3+	2002.04	0	0.262607	0				100	Confident
52.1.2	Ma10_t29490.1	ICDAVEELKLDSLVVGSR	NH2-IC<cmm>DAVEELKLDSLVVGSR-COOH		Carbamidomethylation of C(2)	SRM22.mgf	SRM22.47783.47783.3	47783	8919.18	668.354	3+	3+	2002.04	0	0.262607	0				100	Confident
52.1.3	Ma10_t29490.1	ICDAVEELKLDSLVVGSR	NH2-IC<cmm>DAVEELKLDSLVVGSR-COOH		Carbamidomethylation of C(2)	SRM32.mgf	SRM32.48238.48238.3	48238	8919.18	668.354	3+	3+	2002.04	0	0.262607	0				100	Confident
52.1.4	Ma10_t29490.1	ICDAVEELKLDSLVVGSR	NH2-IC<cmm>DAVEELKLDSLVVGSR-COOH		Carbamidomethylation of C(2)	SRM12.mgf	SRM12.48690.48690.3	48690	8919.18	668.354	3+	3+	2002.04	0	0.262607	0				100	Confident
52.1.5	Ma10_t29490.1	ICDAVEELKLDSLVVGSR	NH2-IC<cmm>DAVEELKLDSLVVGSR-COOH		Carbamidomethylation of C(2)	SRM01.mgf	SRM01.49982.49982.3	49982	8919.18	668.354	3+	3+	2002.04	0	0.262607	0				100	Confident
52.1.6	Ma10_t29490.1	ICDAVEELKLDSLVVGSR	NH2-IC<cmm>DAVEELKLDSLVVGSR-COOH		Carbamidomethylation of C(2)	SRM01.mgf	SRM01.49776.49776.3	49776	8919.18	668.354	3+	3+	2002.04	0	0.262607	0				100	Confident
52.1.7	Ma10_t29490.1	ICDAVEELKLDSLVVGSR	NH2-IC<cmm>DAVEELKLDSLVVGSR-COOH		Carbamidomethylation of C(2)	SRM15.mgf	SRM15.46945.46945.3	46945	8919.18	668.354	3+	3+	2002.04	0	0.262607	0				100	Confident
52.1.8	Ma10_t29490.1	ICDAVEELKLDSLVVGSR	NH2-IC<cmm>DAVEELKLDSLVVGSR-COOH		Carbamidomethylation of C(2)	SRM15.mgf	SRM15.47147.47147.3	47147	8919.18	668.354	3+	3+	2002.04	0	0.262607	0				100	Confident
52.2	Ma10_t29490.1	EKICDAVEELKLDSLVVGSR	PR	GL		Carbamidomethylation of C (4)		13	20	99.3231	0	Confident
	Protein(s)	Sequence	Modified Sequence	Variable Modifications	Fixed Modifications	Spectrum File	Spectrum Title	Spectrum Scan Number	RT	m/z	Measured Charge	Identification Charge	Theoretical Mass	Isotope Number	Precursor m/z Error [ppm]	Decoy	Localization Confidence	Probabilistic PTM score	D-score	Confidence [%]	Validation
52.2.1	Ma10_t29490.1	EKICDAVEELKLDSLVVGSR	NH2-EKIC<cmm>DAVEELKLDSLVVGSR-COOH		Carbamidomethylation of C(4)	SRM27.mgf	SRM27.51240.51240.3	51240	9252.61	754.066	3+	3+	2259.18	0	-0.920131	0				100	Confident
52.2.2	Ma10_t29490.1	EKICDAVEELKLDSLVVGSR	NH2-EKIC<cmm>DAVEELKLDSLVVGSR-COOH		Carbamidomethylation of C(4)	SRM27.mgf	SRM27.51272.51272.4	51272	9247.39	565.803	4+	4+	2259.18	0	1.65015	0				100	Confident
52.2.3	Ma10_t29490.1	EKICDAVEELKLDSLVVGSR	NH2-EKIC<cmm>DAVEELKLDSLVVGSR-COOH		Carbamidomethylation of C(4)	SRM22.mgf	SRM22.49975.49975.3	49975	9252.61	754.066	3+	3+	2259.18	0	-0.920131	0				99.3056	Doubtful
52.2.4	Ma10_t29490.1	EKICDAVEELKLDSLVVGSR	NH2-EKIC<cmm>DAVEELKLDSLVVGSR-COOH		Carbamidomethylation of C(4)	SRM22.mgf	SRM22.50099.50099.4	50099	9247.39	565.803	4+	4+	2259.18	0	1.65015	0				100	Confident
52.2.5	Ma10_t29490.1	EKICDAVEELKLDSLVVGSR	NH2-EKIC<cmm>DAVEELKLDSLVVGSR-COOH		Carbamidomethylation of C(4)	SRM32.mgf	SRM32.50656.50656.4	50656	9247.39	565.803	4+	4+	2259.18	0	1.65015	0				96.1039	Confident
52.2.6	Ma10_t29490.1	EKICDAVEELKLDSLVVGSR	NH2-EKIC<cmm>DAVEELKLDSLVVGSR-COOH		Carbamidomethylation of C(4)	SRM12.mgf	SRM12.51117.51117.4	51117	9247.39	565.803	4+	4+	2259.18	0	1.65015	0				100	Confident
52.2.7	Ma10_t29490.1	EKICDAVEELKLDSLVVGSR	NH2-EKIC<cmm>DAVEELKLDSLVVGSR-COOH		Carbamidomethylation of C(4)	SRM12.mgf	SRM12.51033.51033.3	51033	9252.61	754.066	3+	3+	2259.18	0	-0.920131	0				100	Confident
52.2.8	Ma10_t29490.1	EKICDAVEELKLDSLVVGSR	NH2-EKIC<cmm>DAVEELKLDSLVVGSR-COOH		Carbamidomethylation of C(4)	SRM01.mgf	SRM01.52181.52181.3	52181	9252.61	754.066	3+	3+	2259.18	0	-0.920131	0				100	Confident
52.2.9	Ma10_t29490.1	EKICDAVEELKLDSLVVGSR	NH2-EKIC<cmm>DAVEELKLDSLVVGSR-COOH		Carbamidomethylation of C(4)	SRM01.mgf	SRM01.52409.52409.3	52409	9252.61	754.066	3+	3+	2259.18	0	-0.920131	0				100	Confident
52.2.10	Ma10_t29490.1	EKICDAVEELKLDSLVVGSR	NH2-EKIC<cmm>DAVEELKLDSLVVGSR-COOH		Carbamidomethylation of C(4)	SRM01.mgf	SRM01.52303.52303.4	52303	9247.39	565.803	4+	4+	2259.18	0	1.65015	0				100	Confident
52.2.11	Ma10_t29490.1	EKICDAVEELKLDSLVVGSR	NH2-EKIC<cmm>DAVEELKLDSLVVGSR-COOH		Carbamidomethylation of C(4)	SRM15.mgf	SRM15.49279.49279.4	49279	9247.39	565.803	4+	4+	2259.18	0	1.65015	0				100	Confident
52.2.12	Ma10_t29490.1	EKICDAVEELKLDSLVVGSR	NH2-EKIC<cmm>DAVEELKLDSLVVGSR-COOH		Carbamidomethylation of C(4)	SRM15.mgf	SRM15.49131.49131.3	49131	9252.61	754.066	3+	3+	2259.18	0	-0.920131	0				99.639	Confident
52.2.13	Ma10_t29490.1	EKICDAVEELKLDSLVVGSR	NH2-EKIC<cmm>DAVEELKLDSLVVGSR-COOH		Carbamidomethylation of C(4)	SRM15.mgf	SRM15.49340.49340.3	49340	9252.61	754.066	3+	3+	2259.18	0	-0.920131	0				100	Confident
52.3	Ma10_t29490.1	YGISPDGEVLDILHTASETKG	VR	VK				3	5	94.1246	0	Doubtful
	Protein(s)	Sequence	Modified Sequence	Variable Modifications	Fixed Modifications	Spectrum File	Spectrum Title	Spectrum Scan Number	RT	m/z	Measured Charge	Identification Charge	Theoretical Mass	Isotope Number	Precursor m/z Error [ppm]	Decoy	Localization Confidence	Probabilistic PTM score	D-score	Confidence [%]	Validation
52.3.1	Ma10_t29490.1	YGISPDGEVLDILHTASETKG	NH2-YGISPDGEVLDILHTASETKG-COOH			SRM27.mgf	SRM27.57367.57367.3	57367	10123.8	734.706	3+	3+	2201.09	0	4.35811	0				97.5155	Doubtful
52.3.2	Ma10_t29490.1	YGISPDGEVLDILHTASETKG	NH2-YGISPDGEVLDILHTASETKG-COOH			SRM01.mgf	SRM01.58407.58407.3	58407	10123.8	734.706	3+	3+	2201.09	0	4.35811	0				87.0748	Doubtful
52.3.3	Ma10_t29490.1	YGISPDGEVLDILHTASETKG	NH2-YGISPDGEVLDILHTASETKG-COOH			SRM01.mgf	SRM01.58197.58197.3	58197	10123.8	734.706	3+	3+	2201.09	0	4.35811	0				99.3789	Doubtful
52.4	Ma10_t29490.1	YGISPDGEVLDILHTASETK	VR	GV				11	12	99.3231	0	Confident
	Protein(s)	Sequence	Modified Sequence	Variable Modifications	Fixed Modifications	Spectrum File	Spectrum Title	Spectrum Scan Number	RT	m/z	Measured Charge	Identification Charge	Theoretical Mass	Isotope Number	Precursor m/z Error [ppm]	Decoy	Localization Confidence	Probabilistic PTM score	D-score	Confidence [%]	Validation
52.4.1	Ma10_t29490.1	YGISPDGEVLDILHTASETK	NH2-YGISPDGEVLDILHTASETK-COOH			SRM27.mgf	SRM27.58744.58744.3	58744	10298.1	715.695	3+	3+	2144.06	0	0.287594	0				100	Confident
52.4.2	Ma10_t29490.1	YGISPDGEVLDILHTASETK	NH2-YGISPDGEVLDILHTASETK-COOH			SRM27.mgf	SRM27.58529.58529.3	58529	10298.1	715.695	3+	3+	2144.06	0	0.287594	0				100	Confident
52.4.3	Ma10_t29490.1	YGISPDGEVLDILHTASETK	NH2-YGISPDGEVLDILHTASETK-COOH			SRM22.mgf	SRM22.57023.57023.3	57023	10298.1	715.695	3+	3+	2144.06	0	0.287594	0				100	Confident
52.4.4	Ma10_t29490.1	YGISPDGEVLDILHTASETK	NH2-YGISPDGEVLDILHTASETK-COOH			SRM32.mgf	SRM32.58056.58056.3	58056	10298.1	715.695	3+	3+	2144.06	0	0.287594	0				100	Confident
52.4.5	Ma10_t29490.1	YGISPDGEVLDILHTASETK	NH2-YGISPDGEVLDILHTASETK-COOH			SRM32.mgf	SRM32.57851.57851.3	57851	10298.1	715.695	3+	3+	2144.06	0	0.287594	0				100	Confident
52.4.6	Ma10_t29490.1	YGISPDGEVLDILHTASETK	NH2-YGISPDGEVLDILHTASETK-COOH			SRM12.mgf	SRM12.58405.58405.3	58405	10298.1	715.695	3+	3+	2144.06	0	0.287594	0				100	Confident
52.4.7	Ma10_t29490.1	YGISPDGEVLDILHTASETK	NH2-YGISPDGEVLDILHTASETK-COOH			SRM12.mgf	SRM12.58196.58196.3	58196	10298.1	715.695	3+	3+	2144.06	0	0.287594	0				100	Confident
52.4.8	Ma10_t29490.1	YGISPDGEVLDILHTASETK	NH2-YGISPDGEVLDILHTASETK-COOH			SRM01.mgf	SRM01.59402.59402.3	59402	10298.1	715.695	3+	3+	2144.06	0	0.287594	0				100	Confident
52.4.9	Ma10_t29490.1	YGISPDGEVLDILHTASETK	NH2-YGISPDGEVLDILHTASETK-COOH			SRM01.mgf	SRM01.59618.59618.3	59618	10298.1	715.695	3+	3+	2144.06	0	0.287594	0				100	Confident
52.4.10	Ma10_t29490.1	YGISPDGEVLDILHTASETK	NH2-YGISPDGEVLDILHTASETK-COOH			SRM15.mgf	SRM15.56155.56155.3	56155	10298.1	715.695	3+	3+	2144.06	0	0.287594	0				100	Confident
52.4.11	Ma10_t29490.1	YGISPDGEVLDILHTASETK	NH2-YGISPDGEVLDILHTASETK-COOH			SRM15.mgf	SRM15.56373.56373.3	56373	10298.1	715.695	3+	3+	2144.06	0	0.287594	0				100	Confident
52.5	Ma10_t29490.1	VLLGSVSNYVVVHATCPVTVVK	KR	SN		Carbamidomethylation of C (16)		10	13	99.3231	0	Confident
	Protein(s)	Sequence	Modified Sequence	Variable Modifications	Fixed Modifications	Spectrum File	Spectrum Title	Spectrum Scan Number	RT	m/z	Measured Charge	Identification Charge	Theoretical Mass	Isotope Number	Precursor m/z Error [ppm]	Decoy	Localization Confidence	Probabilistic PTM score	D-score	Confidence [%]	Validation
52.5.1	Ma10_t29490.1	VLLGSVSNYVVVHATCPVTVVK	NH2-VLLGSVSNYVVVHATC<cmm>PVTVVK-COOH		Carbamidomethylation of C(16)	SRM27.mgf	SRM27.51935.51935.3	51935	9315.54	781.104	3+	3+	2340.29	0	0.543905	0				96.2733	Confident
52.5.2	Ma10_t29490.1	VLLGSVSNYVVVHATCPVTVVK	NH2-VLLGSVSNYVVVHATC<cmm>PVTVVK-COOH		Carbamidomethylation of C(16)	SRM27.mgf	SRM27.51736.51736.3	51736	9315.54	781.104	3+	3+	2340.29	0	0.543905	0				100	Confident
52.5.3	Ma10_t29490.1	VLLGSVSNYVVVHATCPVTVVK	NH2-VLLGSVSNYVVVHATC<cmm>PVTVVK-COOH		Carbamidomethylation of C(16)	SRM22.mgf	SRM22.50596.50596.3	50596	9315.54	781.104	3+	3+	2340.29	0	0.543905	0				100	Confident
52.5.4	Ma10_t29490.1	VLLGSVSNYVVVHATCPVTVVK	NH2-VLLGSVSNYVVVHATC<cmm>PVTVVK-COOH		Carbamidomethylation of C(16)	SRM32.mgf	SRM32.51115.51115.3	51115	9315.54	781.104	3+	3+	2340.29	0	0.543905	0				100	Confident
52.5.5	Ma10_t29490.1	VLLGSVSNYVVVHATCPVTVVK	NH2-VLLGSVSNYVVVHATC<cmm>PVTVVK-COOH		Carbamidomethylation of C(16)	SRM32.mgf	SRM32.51332.51332.3	51332	9315.54	781.104	3+	3+	2340.29	0	0.543905	0				78.0919	Doubtful
52.5.6	Ma10_t29490.1	VLLGSVSNYVVVHATCPVTVVK	NH2-VLLGSVSNYVVVHATC<cmm>PVTVVK-COOH		Carbamidomethylation of C(16)	SRM12.mgf	SRM12.51842.51842.3	51842	9315.54	781.104	3+	3+	2340.29	0	0.543905	0				96.5986	Doubtful
52.5.7	Ma10_t29490.1	VLLGSVSNYVVVHATCPVTVVK	NH2-VLLGSVSNYVVVHATC<cmm>PVTVVK-COOH		Carbamidomethylation of C(16)	SRM12.mgf	SRM12.51636.51636.3	51636	9315.54	781.104	3+	3+	2340.29	0	0.543905	0				100	Confident
52.5.8	Ma10_t29490.1	VLLGSVSNYVVVHATCPVTVVK	NH2-VLLGSVSNYVVVHATC<cmm>PVTVVK-COOH		Carbamidomethylation of C(16)	SRM01.mgf	SRM01.52932.52932.3	52932	9315.54	781.104	3+	3+	2340.29	0	0.543905	0				100	Confident
52.5.9	Ma10_t29490.1	VLLGSVSNYVVVHATCPVTVVK	NH2-VLLGSVSNYVVVHATC<cmm>PVTVVK-COOH		Carbamidomethylation of C(16)	SRM15.mgf	SRM15.49918.49918.3	49918	9315.54	781.104	3+	3+	2340.29	0	0.543905	0				100	Confident
52.5.10	Ma10_t29490.1	VLLGSVSNYVVVHATCPVTVVK	NH2-VLLGSVSNYVVVHATC<cmm>PVTVVK-COOH		Carbamidomethylation of C(16)	SRM15.mgf	SRM15.49707.49707.3	49707	9315.54	781.104	3+	3+	2340.29	0	0.543905	0				100	Confident
52.6	Ma10_t29490.1	WAVDNLVCAGDHVVLIHVLSK	VR	SD		Carbamidomethylation of C (8)		4	6	99.3231	0	Confident
	Protein(s)	Sequence	Modified Sequence	Variable Modifications	Fixed Modifications	Spectrum File	Spectrum Title	Spectrum Scan Number	RT	m/z	Measured Charge	Identification Charge	Theoretical Mass	Isotope Number	Precursor m/z Error [ppm]	Decoy	Localization Confidence	Probabilistic PTM score	D-score	Confidence [%]	Validation
52.6.1	Ma10_t29490.1	WAVDNLVCAGDHVVLIHVLSK	NH2-WAVDNLVC<cmm>AGDHVVLIHVLSK-COOH		Carbamidomethylation of C(8)	SRM32.mgf	SRM32.59330.59330.4	59330	10528.3	587.066	4+	4+	2344.24	0	-0.253318	0				100	Doubtful
52.6.2	Ma10_t29490.1	WAVDNLVCAGDHVVLIHVLSK	NH2-WAVDNLVC<cmm>AGDHVVLIHVLSK-COOH		Carbamidomethylation of C(8)	SRM12.mgf	SRM12.59718.59718.4	59718	10528.3	587.066	4+	4+	2344.24	0	-0.253318	0				100	Confident
52.6.3	Ma10_t29490.1	WAVDNLVCAGDHVVLIHVLSK	NH2-WAVDNLVC<cmm>AGDHVVLIHVLSK-COOH		Carbamidomethylation of C(8)	SRM01.mgf	SRM01.61274.61274.4	61274	10528.3	587.066	4+	4+	2344.24	0	-0.253318	0				100	Confident
52.6.4	Ma10_t29490.1	WAVDNLVCAGDHVVLIHVLSK	NH2-WAVDNLVC<cmm>AGDHVVLIHVLSK-COOH		Carbamidomethylation of C(8)	SRM15.mgf	SRM15.57717.57717.4	57717	10528.3	587.066	4+	4+	2344.24	0	-0.253318	0				100	Confident
53	Ma08_t16810.1		42.9749	83.67	19.64	0.0141551					Single Protein		Ma08_t16810.1	5	10	0	14	24	97.0414	0	Confident
	Protein(s)	Sequence	AAs Before	AAs After	Variable Modifications	Fixed Modifications	Localization Confidence	#Validated PSMs	#PSMs	Confidence [%]	Decoy	Validation
53.1	Ma08_t16810.1	TWQGRPENVVASQK	LK	AL				3	4	99.3231	0	Confident
	Protein(s)	Sequence	Modified Sequence	Variable Modifications	Fixed Modifications	Spectrum File	Spectrum Title	Spectrum Scan Number	RT	m/z	Measured Charge	Identification Charge	Theoretical Mass	Isotope Number	Precursor m/z Error [ppm]	Decoy	Localization Confidence	Probabilistic PTM score	D-score	Confidence [%]	Validation
53.1.1	Ma08_t16810.1	TWQGRPENVVASQK	NH2-TWQGRPENVVASQK-COOH			SRM12.mgf	SRM12.1034.1034.3	1034	1368.35	533.945	3+	3+	1598.82	0	-2.04693	0				95.9184	Confident
53.1.2	Ma08_t16810.1	TWQGRPENVVASQK	NH2-TWQGRPENVVASQK-COOH			SRM01.mgf	SRM01.1112.1112.3	1112	1368.35	533.945	3+	3+	1598.82	0	-2.04693	0				100	Confident
53.1.3	Ma08_t16810.1	TWQGRPENVVASQK	NH2-TWQGRPENVVASQK-COOH			SRM15.mgf	SRM15.1055.1055.3	1055	1368.35	533.945	3+	3+	1598.82	0	-2.04693	0				81.2274	Confident
53.2	Ma06_t11050.1; Ma08_t16810.1	YAAIAQDNGLVPIVEPEILLDGDHPIER	AR; AR	TL; TL				6	8	99.3231	0	Doubtful
	Protein(s)	Sequence	Modified Sequence	Variable Modifications	Fixed Modifications	Spectrum File	Spectrum Title	Spectrum Scan Number	RT	m/z	Measured Charge	Identification Charge	Theoretical Mass	Isotope Number	Precursor m/z Error [ppm]	Decoy	Localization Confidence	Probabilistic PTM score	D-score	Confidence [%]	Validation
53.2.1	Ma06_t11050.1, Ma08_t16810.1	YAAIAQDNGLVPIVEPEILLDGDHPIER	NH2-YAAIAQDNGLVPIVEPEILLDGDHPIER-COOH			SRM27.mgf	SRM27.67015.67015.3	67015	11499.5	1019.87	3+	3+	3056.58	0	3.22956	0				100	Doubtful
53.2.2	Ma06_t11050.1, Ma08_t16810.1	YAAIAQDNGLVPIVEPEILLDGDHPIER	NH2-YAAIAQDNGLVPIVEPEILLDGDHPIER-COOH			SRM22.mgf	SRM22.64952.64952.3	64952	11499.5	1019.87	3+	3+	3056.58	0	3.22956	0				99.2806	Doubtful
53.2.3	Ma06_t11050.1, Ma08_t16810.1	YAAIAQDNGLVPIVEPEILLDGDHPIER	NH2-YAAIAQDNGLVPIVEPEILLDGDHPIER-COOH			SRM32.mgf	SRM32.66298.66298.3	66298	11499.5	1019.87	3+	3+	3056.58	0	3.22956	0				100	Doubtful
53.2.4	Ma06_t11050.1, Ma08_t16810.1	YAAIAQDNGLVPIVEPEILLDGDHPIER	NH2-YAAIAQDNGLVPIVEPEILLDGDHPIER-COOH			SRM12.mgf	SRM12.66466.66466.3	66466	11499.5	1019.87	3+	3+	3056.58	0	3.22956	0				100	Doubtful
53.2.5	Ma06_t11050.1, Ma08_t16810.1	YAAIAQDNGLVPIVEPEILLDGDHPIER	NH2-YAAIAQDNGLVPIVEPEILLDGDHPIER-COOH			SRM01.mgf	SRM01.67713.67713.3	67713	11499.5	1019.87	3+	3+	3056.58	0	3.22956	0				100	Doubtful
53.2.6	Ma06_t11050.1, Ma08_t16810.1	YAAIAQDNGLVPIVEPEILLDGDHPIER	NH2-YAAIAQDNGLVPIVEPEILLDGDHPIER-COOH			SRM15.mgf	SRM15.64045.64045.3	64045	11499.5	1019.87	3+	3+	3056.58	0	3.22956	0				100	Doubtful
53.3	Ma06_t11050.1; Ma08_t16810.1	GSYTDELVQTAK	XA; RA	SI; VI				2	2	99.3231	0	Confident
	Protein(s)	Sequence	Modified Sequence	Variable Modifications	Fixed Modifications	Spectrum File	Spectrum Title	Spectrum Scan Number	RT	m/z	Measured Charge	Identification Charge	Theoretical Mass	Isotope Number	Precursor m/z Error [ppm]	Decoy	Localization Confidence	Probabilistic PTM score	D-score	Confidence [%]	Validation
53.3.1	Ma06_t11050.1, Ma08_t16810.1	GSYTDELVQTAK	NH2-GSYTDELVQTAK-COOH			SRM12.mgf	SRM12.6395.6395.2	6395	2155.18	656.325	2+	2+	1310.64	0	-0.45872	0				99.6416	Confident
53.3.2	Ma06_t11050.1, Ma08_t16810.1	GSYTDELVQTAK	NH2-GSYTDELVQTAK-COOH			SRM15.mgf	SRM15.6158.6158.2	6158	2155.18	656.325	2+	2+	1310.64	0	-0.45872	0				100	Confident
53.4	Ma06_t11050.1; Ma08_t16810.1	GILAIDESNATCGKR	GR; GR	LA; LA		Carbamidomethylation of C (12)		1	1	99.3231	0	Doubtful
	Protein(s)	Sequence	Modified Sequence	Variable Modifications	Fixed Modifications	Spectrum File	Spectrum Title	Spectrum Scan Number	RT	m/z	Measured Charge	Identification Charge	Theoretical Mass	Isotope Number	Precursor m/z Error [ppm]	Decoy	Localization Confidence	Probabilistic PTM score	D-score	Confidence [%]	Validation
53.4.1	Ma06_t11050.1, Ma08_t16810.1	GILAIDESNATCGKR	NH2-GILAIDESNATC<cmm>GKR-COOH		Carbamidomethylation of C(12)	SRM12.mgf	SRM12.4011.4011.3	4011	1803.56	535.604	3+	3+	1603.8	0	-4.94029	0				100	Doubtful
53.5	Ma05_t22300.1; Ma06_t11050.1; Ma06_t19280.1; Ma08_t16120.1; Ma08_t16810.1	EAAWGLAR	VK; XK; VK; VK; VK	YA; YA; YA; YA; YA				1	1	99.3231	0	Confident
	Protein(s)	Sequence	Modified Sequence	Variable Modifications	Fixed Modifications	Spectrum File	Spectrum Title	Spectrum Scan Number	RT	m/z	Measured Charge	Identification Charge	Theoretical Mass	Isotope Number	Precursor m/z Error [ppm]	Decoy	Localization Confidence	Probabilistic PTM score	D-score	Confidence [%]	Validation
53.5.1	Ma05_t22300.1, Ma06_t11050.1, Ma06_t19280.1, Ma08_t16120.1, Ma08_t16810.1	EAAWGLAR	NH2-EAAWGLAR-COOH			SRM32.mgf	SRM32.3626.3626.2	3626	1786.79	437.232	2+	2+	872.45	0	-0.903122	0				100	Confident
54	Ma11_t02140.1		25.8104	26.4	8	0.0895522					Single Protein		Ma11_t02140.1	1	1	1	7	7	97.0414	0	Doubtful
	Protein(s)	Sequence	AAs Before	AAs After	Variable Modifications	Fixed Modifications	Localization Confidence	#Validated PSMs	#PSMs	Confidence [%]	Decoy	Validation
54.1	Ma11_t02140.1	PITQIAIGTTAEATHPTALK	M	AA				7	7	99.3231	0	Confident
	Protein(s)	Sequence	Modified Sequence	Variable Modifications	Fixed Modifications	Spectrum File	Spectrum Title	Spectrum Scan Number	RT	m/z	Measured Charge	Identification Charge	Theoretical Mass	Isotope Number	Precursor m/z Error [ppm]	Decoy	Localization Confidence	Probabilistic PTM score	D-score	Confidence [%]	Validation
54.1.1	Ma11_t02140.1	PITQIAIGTTAEATHPTALK	NH2-PITQIAIGTTAEATHPTALK-COOH			SRM27.mgf	SRM27.16765.16765.3	16765	3833.33	678.712	3+	3+	2033.12	0	-0.508363	0				100	Confident
54.1.2	Ma11_t02140.1	PITQIAIGTTAEATHPTALK	NH2-PITQIAIGTTAEATHPTALK-COOH			SRM27.mgf	SRM27.16582.16582.3	16582	3833.33	678.712	3+	3+	2033.12	0	-0.508363	0				100	Confident
54.1.3	Ma11_t02140.1	PITQIAIGTTAEATHPTALK	NH2-PITQIAIGTTAEATHPTALK-COOH			SRM22.mgf	SRM22.16391.16391.3	16391	3833.33	678.712	3+	3+	2033.12	0	-0.508363	0				100	Confident
54.1.4	Ma11_t02140.1	PITQIAIGTTAEATHPTALK	NH2-PITQIAIGTTAEATHPTALK-COOH			SRM12.mgf	SRM12.16967.16967.3	16967	3833.33	678.712	3+	3+	2033.12	0	-0.508363	0				100	Confident
54.1.5	Ma11_t02140.1	PITQIAIGTTAEATHPTALK	NH2-PITQIAIGTTAEATHPTALK-COOH			SRM01.mgf	SRM01.17866.17866.3	17866	3833.33	678.712	3+	3+	2033.12	0	-0.508363	0				100	Confident
54.1.6	Ma11_t02140.1	PITQIAIGTTAEATHPTALK	NH2-PITQIAIGTTAEATHPTALK-COOH			SRM15.mgf	SRM15.16560.16560.3	16560	3833.33	678.712	3+	3+	2033.12	0	-0.508363	0				100	Confident
54.1.7	Ma11_t02140.1	PITQIAIGTTAEATHPTALK	NH2-PITQIAIGTTAEATHPTALK-COOH			SRM15.mgf	SRM15.16732.16732.3	16732	3833.33	678.712	3+	3+	2033.12	0	-0.508363	0				89.3238	Doubtful
55	Ma10_t09500.1		25.6612	84.75	7.17	0.005291					Single Protein		Ma10_t09500.1	2	4	4	2	7	100	0	Doubtful
	Protein(s)	Sequence	AAs Before	AAs After	Variable Modifications	Fixed Modifications	Localization Confidence	#Validated PSMs	#PSMs	Confidence [%]	Decoy	Validation
55.1	Ma10_t09500.1	SLPDPLKVYEFVCFLK	SK	KV		Carbamidomethylation of C (13)		1	1	99.3231	0	Confident
	Protein(s)	Sequence	Modified Sequence	Variable Modifications	Fixed Modifications	Spectrum File	Spectrum Title	Spectrum Scan Number	RT	m/z	Measured Charge	Identification Charge	Theoretical Mass	Isotope Number	Precursor m/z Error [ppm]	Decoy	Localization Confidence	Probabilistic PTM score	D-score	Confidence [%]	Validation
55.1.1	Ma10_t09500.1	SLPDPLKVYEFVCFLK	NH2-SLPDPLKVYEFVC<cmm>FLK-COOH		Carbamidomethylation of C(13)	SRM12.mgf	SRM12.74299.74299.3	74299	12663	652.352	3+	3+	1954.03	0	3.36776	0				100	Confident
55.2	Ma10_t09500.1	FWADLVEK	AR	KM				1	3	90.9681	0	Confident
	Protein(s)	Sequence	Modified Sequence	Variable Modifications	Fixed Modifications	Spectrum File	Spectrum Title	Spectrum Scan Number	RT	m/z	Measured Charge	Identification Charge	Theoretical Mass	Isotope Number	Precursor m/z Error [ppm]	Decoy	Localization Confidence	Probabilistic PTM score	D-score	Confidence [%]	Validation
55.2.1	Ma10_t09500.1	FWADLVEK	NH2-FWADLVEK-COOH			SRM22.mgf	SRM22.19904.19904.2	19904	4416.8	504.263	2+	2+	1006.51	0	-0.501039	0				99.6416	Confident
56	Ma02_t07910.1		7.32472	100	16.67	0.05					Single Protein		Ma02_t07910.1	1	2	2	3	4	97.0414	0	Doubtful
	Protein(s)	Sequence	AAs Before	AAs After	Variable Modifications	Fixed Modifications	Localization Confidence	#Validated PSMs	#PSMs	Confidence [%]	Decoy	Validation
56.1	Ma02_t07910.1	LREELLAQAR	KR	QT				3	3	99.3231	0	Confident
	Protein(s)	Sequence	Modified Sequence	Variable Modifications	Fixed Modifications	Spectrum File	Spectrum Title	Spectrum Scan Number	RT	m/z	Measured Charge	Identification Charge	Theoretical Mass	Isotope Number	Precursor m/z Error [ppm]	Decoy	Localization Confidence	Probabilistic PTM score	D-score	Confidence [%]	Validation
56.1.1	Ma02_t07910.1	LREELLAQAR	NH2-LREELLAQAR-COOH			SRM12.mgf	SRM12.2000.2000.3	2000	1507.15	400.234	3+	3+	1197.68	0	-2.20538	0				100	Confident
56.1.2	Ma02_t07910.1	LREELLAQAR	NH2-LREELLAQAR-COOH			SRM01.mgf	SRM01.2144.2144.3	2144	1507.15	400.234	3+	3+	1197.68	0	-2.20538	0				100	Confident
56.1.3	Ma02_t07910.1	LREELLAQAR	NH2-LREELLAQAR-COOH			SRM15.mgf	SRM15.1975.1975.3	1975	1507.15	400.234	3+	3+	1197.68	0	-2.20538	0				99.639	Confident
57	Ma03_t11280.1		64.0437	100	26.74	0.0248545					Single Protein		Ma03_t11280.1	12	17	14	54	80	100	0	Confident
	Protein(s)	Sequence	AAs Before	AAs After	Variable Modifications	Fixed Modifications	Localization Confidence	#Validated PSMs	#PSMs	Confidence [%]	Decoy	Validation
57.1	Ma03_t11280.1	VSPALTSAGIPITSPR	VK	VA				10	18	99.3231	0	Confident
	Protein(s)	Sequence	Modified Sequence	Variable Modifications	Fixed Modifications	Spectrum File	Spectrum Title	Spectrum Scan Number	RT	m/z	Measured Charge	Identification Charge	Theoretical Mass	Isotope Number	Precursor m/z Error [ppm]	Decoy	Localization Confidence	Probabilistic PTM score	D-score	Confidence [%]	Validation
57.1.1	Ma03_t11280.1	VSPALTSAGIPITSPR	NH2-VSPALTSAGIPITSPR-COOH			SRM22.mgf	SRM22.17985.17985.3	17985	4102.16	522.967	3+	3+	1565.88	0	0.62327	0				99.2806	Confident
57.1.2	Ma03_t11280.1	VSPALTSAGIPITSPR	NH2-VSPALTSAGIPITSPR-COOH			SRM22.mgf	SRM22.18158.18158.3	18158	4102.16	522.967	3+	3+	1565.88	0	0.62327	0				79.8561	Confident
57.1.3	Ma03_t11280.1	VSPALTSAGIPITSPR	NH2-VSPALTSAGIPITSPR-COOH			SRM22.mgf	SRM22.18102.18102.2	18102	4102.16	783.946	2+	2+	1565.88	0	0.136434	0				100	Confident
57.1.4	Ma03_t11280.1	VSPALTSAGIPITSPR	NH2-VSPALTSAGIPITSPR-COOH			SRM32.mgf	SRM32.17994.17994.3	17994	4102.16	522.967	3+	3+	1565.88	0	0.62327	0				68.1818	Doubtful
57.1.5	Ma03_t11280.1	VSPALTSAGIPITSPR	NH2-VSPALTSAGIPITSPR-COOH			SRM12.mgf	SRM12.18750.18750.2	18750	4102.16	783.946	2+	2+	1565.88	0	0.136434	0				100	Confident
57.1.6	Ma03_t11280.1	VSPALTSAGIPITSPR	NH2-VSPALTSAGIPITSPR-COOH			SRM12.mgf	SRM12.18567.18567.2	18567	4102.16	783.946	2+	2+	1565.88	0	0.136434	0				99.6416	Confident
57.1.7	Ma03_t11280.1	VSPALTSAGIPITSPR	NH2-VSPALTSAGIPITSPR-COOH			SRM12.mgf	SRM12.18679.18679.3	18679	4102.16	522.967	3+	3+	1565.88	0	0.62327	0				95.9459	Confident
57.1.8	Ma03_t11280.1	VSPALTSAGIPITSPR	NH2-VSPALTSAGIPITSPR-COOH			SRM01.mgf	SRM01.19262.19262.2	19262	4102.16	783.946	2+	2+	1565.88	0	0.136434	0				99.789	Confident
57.1.9	Ma03_t11280.1	VSPALTSAGIPITSPR	NH2-VSPALTSAGIPITSPR-COOH			SRM15.mgf	SRM15.18190.18190.2	18190	4102.16	783.946	2+	2+	1565.88	0	0.136434	0				99.6416	Confident
57.1.10	Ma03_t11280.1	VSPALTSAGIPITSPR	NH2-VSPALTSAGIPITSPR-COOH			SRM15.mgf	SRM15.18312.18312.3	18312	4102.16	522.967	3+	3+	1565.88	0	0.62327	0				73.9437	Doubtful
57.2	Ma03_t11280.1	SFPTVITLGDK	DR	QT				5	6	99.3231	0	Confident
	Protein(s)	Sequence	Modified Sequence	Variable Modifications	Fixed Modifications	Spectrum File	Spectrum Title	Spectrum Scan Number	RT	m/z	Measured Charge	Identification Charge	Theoretical Mass	Isotope Number	Precursor m/z Error [ppm]	Decoy	Localization Confidence	Probabilistic PTM score	D-score	Confidence [%]	Validation
57.2.1	Ma03_t11280.1	SFPTVITLGDK	NH2-SFPTVITLGDK-COOH			SRM32.mgf	SRM32.23647.23647.2	23647	5013.2	589.326	2+	2+	1176.64	0	-1.78438	0				100	Confident
57.2.2	Ma03_t11280.1	SFPTVITLGDK	NH2-SFPTVITLGDK-COOH			SRM12.mgf	SRM12.24431.24431.2	24431	5013.2	589.326	2+	2+	1176.64	0	-1.78438	0				100	Confident
57.2.3	Ma03_t11280.1	SFPTVITLGDK	NH2-SFPTVITLGDK-COOH			SRM01.mgf	SRM01.25117.25117.2	25117	5013.2	589.326	2+	2+	1176.64	0	-1.78438	0				99.6678	Confident
57.2.4	Ma03_t11280.1	SFPTVITLGDK	NH2-SFPTVITLGDK-COOH			SRM01.mgf	SRM01.25337.25337.2	25337	5013.2	589.326	2+	2+	1176.64	0	-1.78438	0				99.6678	Confident
57.2.5	Ma03_t11280.1	SFPTVITLGDK	NH2-SFPTVITLGDK-COOH			SRM15.mgf	SRM15.23643.23643.2	23643	5013.2	589.326	2+	2+	1176.64	0	-1.78438	0				100	Confident
57.3	Ma03_t11280.1	IVLCADSGPAGNFDDVLGILQGAK	GK	AA		Carbamidomethylation of C (4)		5	7	99.3231	0	Confident
	Protein(s)	Sequence	Modified Sequence	Variable Modifications	Fixed Modifications	Spectrum File	Spectrum Title	Spectrum Scan Number	RT	m/z	Measured Charge	Identification Charge	Theoretical Mass	Isotope Number	Precursor m/z Error [ppm]	Decoy	Localization Confidence	Probabilistic PTM score	D-score	Confidence [%]	Validation
57.3.1	Ma03_t11280.1	IVLCADSGPAGNFDDVLGILQGAK	NH2-IVLC<cmm>ADSGPAGNFDDVLGILQGAK-COOH		Carbamidomethylation of C(4)	SRM22.mgf	SRM22.72461.72461.3	72461	12691	810.75	3+	3+	2429.23	0	0.427047	0				100	Confident
57.3.2	Ma03_t11280.1	IVLCADSGPAGNFDDVLGILQGAK	NH2-IVLC<cmm>ADSGPAGNFDDVLGILQGAK-COOH		Carbamidomethylation of C(4)	SRM32.mgf	SRM32.74108.74108.3	74108	12691	810.75	3+	3+	2429.23	0	0.427047	0				100	Doubtful
57.3.3	Ma03_t11280.1	IVLCADSGPAGNFDDVLGILQGAK	NH2-IVLC<cmm>ADSGPAGNFDDVLGILQGAK-COOH		Carbamidomethylation of C(4)	SRM12.mgf	SRM12.74467.74467.3	74467	12691	810.75	3+	3+	2429.23	0	0.427047	0				100	Confident
57.3.4	Ma03_t11280.1	IVLCADSGPAGNFDDVLGILQGAK	NH2-IVLC<cmm>ADSGPAGNFDDVLGILQGAK-COOH		Carbamidomethylation of C(4)	SRM01.mgf	SRM01.75915.75915.3	75915	12691	810.75	3+	3+	2429.23	0	0.427047	0				85.3333	Doubtful
57.3.5	Ma03_t11280.1	IVLCADSGPAGNFDDVLGILQGAK	NH2-IVLC<cmm>ADSGPAGNFDDVLGILQGAK-COOH		Carbamidomethylation of C(4)	SRM15.mgf	SRM15.71766.71766.3	71766	12691	810.75	3+	3+	2429.23	0	0.427047	0				100	Confident
57.4	Ma03_t11280.1	YYSKDADPSEVARDYDSPR	AR	DA				1	5	99.3231	0	Confident
	Protein(s)	Sequence	Modified Sequence	Variable Modifications	Fixed Modifications	Spectrum File	Spectrum Title	Spectrum Scan Number	RT	m/z	Measured Charge	Identification Charge	Theoretical Mass	Isotope Number	Precursor m/z Error [ppm]	Decoy	Localization Confidence	Probabilistic PTM score	D-score	Confidence [%]	Validation
57.4.1	Ma03_t11280.1	YYSKDADPSEVARDYDSPR	NH2-YYSKDADPSEVARDYDSPR-COOH			SRM22.mgf	SRM22.5018.5018.4	5018	2004.84	559.255	4+	4+	2232.99	0	0.0344542	0				100	Confident
57.5	Ma03_t11280.1	GLVVPASCSAEDIHSR	FK	YV		Carbamidomethylation of C (8)		2	2	99.3231	0	Confident
	Protein(s)	Sequence	Modified Sequence	Variable Modifications	Fixed Modifications	Spectrum File	Spectrum Title	Spectrum Scan Number	RT	m/z	Measured Charge	Identification Charge	Theoretical Mass	Isotope Number	Precursor m/z Error [ppm]	Decoy	Localization Confidence	Probabilistic PTM score	D-score	Confidence [%]	Validation
57.5.1	Ma03_t11280.1	GLVVPASCSAEDIHSR	NH2-GLVVPASC<cmm>SAEDIHSR-COOH		Carbamidomethylation of C(8)	SRM32.mgf	SRM32.4049.4049.3	4049	1870.28	566.614	3+	3+	1696.82	0	-0.621254	0				96.8198	Confident
57.5.2	Ma03_t11280.1	GLVVPASCSAEDIHSR	NH2-GLVVPASC<cmm>SAEDIHSR-COOH		Carbamidomethylation of C(8)	SRM01.mgf	SRM01.4510.4510.3	4510	1870.28	566.614	3+	3+	1696.82	0	-0.621254	0				100	Confident
57.6	Ma03_t11280.1	WKGTCEIGVEHPIR	SR	CN		Carbamidomethylation of C (5)		6	7	99.3231	0	Confident
	Protein(s)	Sequence	Modified Sequence	Variable Modifications	Fixed Modifications	Spectrum File	Spectrum Title	Spectrum Scan Number	RT	m/z	Measured Charge	Identification Charge	Theoretical Mass	Isotope Number	Precursor m/z Error [ppm]	Decoy	Localization Confidence	Probabilistic PTM score	D-score	Confidence [%]	Validation
57.6.1	Ma03_t11280.1	WKGTCEIGVEHPIR	NH2-WKGTC<cmm>EIGVEHPIR-COOH		Carbamidomethylation of C(5)	SRM22.mgf	SRM22.2844.2844.4	2844	1660.99	421.217	4+	4+	1680.84	0	-1.05337	0				100	Confident
57.6.2	Ma03_t11280.1	WKGTCEIGVEHPIR	NH2-WKGTC<cmm>EIGVEHPIR-COOH		Carbamidomethylation of C(5)	SRM22.mgf	SRM22.2847.2847.3	2847	1664.57	561.287	3+	3+	1680.84	0	-0.246952	0				83.4532	Confident
57.6.3	Ma03_t11280.1	WKGTCEIGVEHPIR	NH2-WKGTC<cmm>EIGVEHPIR-COOH		Carbamidomethylation of C(5)	SRM32.mgf	SRM32.2650.2650.4	2650	1660.99	421.217	4+	4+	1680.84	0	-1.05337	0				100	Confident
57.6.4	Ma03_t11280.1	WKGTCEIGVEHPIR	NH2-WKGTC<cmm>EIGVEHPIR-COOH		Carbamidomethylation of C(5)	SRM12.mgf	SRM12.3020.3020.4	3020	1660.99	421.217	4+	4+	1680.84	0	-1.05337	0				100	Confident
57.6.5	Ma03_t11280.1	WKGTCEIGVEHPIR	NH2-WKGTC<cmm>EIGVEHPIR-COOH		Carbamidomethylation of C(5)	SRM01.mgf	SRM01.3300.3300.4	3300	1660.99	421.217	4+	4+	1680.84	0	-1.05337	0				100	Confident
57.6.6	Ma03_t11280.1	WKGTCEIGVEHPIR	NH2-WKGTC<cmm>EIGVEHPIR-COOH		Carbamidomethylation of C(5)	SRM15.mgf	SRM15.3010.3010.4	3010	1660.99	421.217	4+	4+	1680.84	0	-1.05337	0				100	Confident
57.7	Ma03_t11280.1	FICVLVDKDVHEQIWIYGEK	ER	TT		Carbamidomethylation of C (3)		3	4	99.3231	0	Confident
	Protein(s)	Sequence	Modified Sequence	Variable Modifications	Fixed Modifications	Spectrum File	Spectrum Title	Spectrum Scan Number	RT	m/z	Measured Charge	Identification Charge	Theoretical Mass	Isotope Number	Precursor m/z Error [ppm]	Decoy	Localization Confidence	Probabilistic PTM score	D-score	Confidence [%]	Validation
57.7.1	Ma03_t11280.1	FICVLVDKDVHEQIWIYGEK	NH2-FIC<cmm>VLVDKDVHEQIWIYGEK-COOH		Carbamidomethylation of C(3)	SRM22.mgf	SRM22.50736.50736.4	50736	9332.53	623.574	4+	4+	2490.26	0	2.43877	0				100	Confident
57.7.2	Ma03_t11280.1	FICVLVDKDVHEQIWIYGEK	NH2-FIC<cmm>VLVDKDVHEQIWIYGEK-COOH		Carbamidomethylation of C(3)	SRM12.mgf	SRM12.51749.51749.4	51749	9332.53	623.574	4+	4+	2490.26	0	2.43877	0				100	Confident
57.7.3	Ma03_t11280.1	FICVLVDKDVHEQIWIYGEK	NH2-FIC<cmm>VLVDKDVHEQIWIYGEK-COOH		Carbamidomethylation of C(3)	SRM15.mgf	SRM15.49916.49916.4	49916	9332.53	623.574	4+	4+	2490.26	0	2.43877	0				100	Confident
57.8	Ma03_t11160.1; Ma03_t11230.1; Ma03_t11280.1	GKEGDGIIIGVVDTGIWPESR	EX; EK; EK	SF; SF; SF				13	14	99.3231	0	Confident
	Protein(s)	Sequence	Modified Sequence	Variable Modifications	Fixed Modifications	Spectrum File	Spectrum Title	Spectrum Scan Number	RT	m/z	Measured Charge	Identification Charge	Theoretical Mass	Isotope Number	Precursor m/z Error [ppm]	Decoy	Localization Confidence	Probabilistic PTM score	D-score	Confidence [%]	Validation
57.8.1	Ma03_t11160.1, Ma03_t11230.1, Ma03_t11280.1	GKEGDGIIIGVVDTGIWPESR	NH2-GKEGDGIIIGVVDTGIWPESR-COOH			SRM27.mgf	SRM27.56105.56105.3	56105	9946.93	733.386	3+	3+	2197.14	0	-0.241794	0				100	Confident
57.8.2	Ma03_t11160.1, Ma03_t11230.1, Ma03_t11280.1	GKEGDGIIIGVVDTGIWPESR	NH2-GKEGDGIIIGVVDTGIWPESR-COOH			SRM22.mgf	SRM22.54877.54877.3	54877	9946.93	733.386	3+	3+	2197.14	0	-0.241794	0				100	Confident
57.8.3	Ma03_t11160.1, Ma03_t11230.1, Ma03_t11280.1	GKEGDGIIIGVVDTGIWPESR	NH2-GKEGDGIIIGVVDTGIWPESR-COOH			SRM22.mgf	SRM22.54674.54674.3	54674	9946.93	733.386	3+	3+	2197.14	0	-0.241794	0				100	Confident
57.8.4	Ma03_t11160.1, Ma03_t11230.1, Ma03_t11280.1	GKEGDGIIIGVVDTGIWPESR	NH2-GKEGDGIIIGVVDTGIWPESR-COOH			SRM22.mgf	SRM22.54973.54973.3	54973	9946.93	733.386	3+	3+	2197.14	0	-0.241794	0				100	Doubtful
57.8.5	Ma03_t11160.1, Ma03_t11230.1, Ma03_t11280.1	GKEGDGIIIGVVDTGIWPESR	NH2-GKEGDGIIIGVVDTGIWPESR-COOH			SRM32.mgf	SRM32.55300.55300.3	55300	9946.93	733.386	3+	3+	2197.14	0	-0.241794	0				99.3103	Doubtful
57.8.6	Ma03_t11160.1, Ma03_t11230.1, Ma03_t11280.1	GKEGDGIIIGVVDTGIWPESR	NH2-GKEGDGIIIGVVDTGIWPESR-COOH			SRM32.mgf	SRM32.55526.55526.3	55526	9946.93	733.386	3+	3+	2197.14	0	-0.241794	0				99.6466	Confident
57.8.7	Ma03_t11160.1, Ma03_t11230.1, Ma03_t11280.1	GKEGDGIIIGVVDTGIWPESR	NH2-GKEGDGIIIGVVDTGIWPESR-COOH			SRM32.mgf	SRM32.55583.55583.3	55583	9946.93	733.386	3+	3+	2197.14	0	-0.241794	0				100	Confident
57.8.8	Ma03_t11160.1, Ma03_t11230.1, Ma03_t11280.1	GKEGDGIIIGVVDTGIWPESR	NH2-GKEGDGIIIGVVDTGIWPESR-COOH			SRM12.mgf	SRM12.55649.55649.3	55649	9946.93	733.386	3+	3+	2197.14	0	-0.241794	0				100	Doubtful
57.8.9	Ma03_t11160.1, Ma03_t11230.1, Ma03_t11280.1	GKEGDGIIIGVVDTGIWPESR	NH2-GKEGDGIIIGVVDTGIWPESR-COOH			SRM12.mgf	SRM12.56063.56063.3	56063	9946.93	733.386	3+	3+	2197.14	0	-0.241794	0				100	Confident
57.8.10	Ma03_t11160.1, Ma03_t11230.1, Ma03_t11280.1	GKEGDGIIIGVVDTGIWPESR	NH2-GKEGDGIIIGVVDTGIWPESR-COOH			SRM12.mgf	SRM12.55850.55850.3	55850	9946.93	733.386	3+	3+	2197.14	0	-0.241794	0				100	Confident
57.8.11	Ma03_t11160.1, Ma03_t11230.1, Ma03_t11280.1	GKEGDGIIIGVVDTGIWPESR	NH2-GKEGDGIIIGVVDTGIWPESR-COOH			SRM01.mgf	SRM01.56832.56832.3	56832	9946.93	733.386	3+	3+	2197.14	0	-0.241794	0				96.5986	Confident
57.8.12	Ma03_t11160.1, Ma03_t11230.1, Ma03_t11280.1	GKEGDGIIIGVVDTGIWPESR	NH2-GKEGDGIIIGVVDTGIWPESR-COOH			SRM01.mgf	SRM01.57053.57053.3	57053	9946.93	733.386	3+	3+	2197.14	0	-0.241794	0				100	Confident
57.8.13	Ma03_t11160.1, Ma03_t11230.1, Ma03_t11280.1	GKEGDGIIIGVVDTGIWPESR	NH2-GKEGDGIIIGVVDTGIWPESR-COOH			SRM15.mgf	SRM15.53824.53824.3	53824	9946.93	733.386	3+	3+	2197.14	0	-0.241794	0				100	Confident
57.9	Ma03_t11160.1; Ma03_t11230.1; Ma03_t11280.1	SFNDDGYGPVPSR	SR; SR; SR	WK; WK; WK				1	3	87.4157	0	Confident
	Protein(s)	Sequence	Modified Sequence	Variable Modifications	Fixed Modifications	Spectrum File	Spectrum Title	Spectrum Scan Number	RT	m/z	Measured Charge	Identification Charge	Theoretical Mass	Isotope Number	Precursor m/z Error [ppm]	Decoy	Localization Confidence	Probabilistic PTM score	D-score	Confidence [%]	Validation
57.9.1	Ma03_t11160.1, Ma03_t11230.1, Ma03_t11280.1	SFNDDGYGPVPSR	NH2-SFNDDGYGPVPSR-COOH			SRM22.mgf	SRM22.5832.5832.2	5832	2128.17	705.817	2+	2+	1409.62	0	-0.686086	0				97.5694	Confident
57.1	Ma03_t11160.1; Ma03_t11230.1; Ma03_t11280.1	VVHPEWSPAAIK	LK; LK; LK	SA; SA; SA				3	3	99.3231	0	Confident
	Protein(s)	Sequence	Modified Sequence	Variable Modifications	Fixed Modifications	Spectrum File	Spectrum Title	Spectrum Scan Number	RT	m/z	Measured Charge	Identification Charge	Theoretical Mass	Isotope Number	Precursor m/z Error [ppm]	Decoy	Localization Confidence	Probabilistic PTM score	D-score	Confidence [%]	Validation
57.10.1	Ma03_t11160.1, Ma03_t11230.1, Ma03_t11280.1	VVHPEWSPAAIK	NH2-VVHPEWSPAAIK-COOH			SRM22.mgf	SRM22.5651.5651.3	5651	2100.94	445.247	3+	3+	1332.72	0	0.315737	0				99.2806	Confident
57.10.2	Ma03_t11160.1, Ma03_t11230.1, Ma03_t11280.1	VVHPEWSPAAIK	NH2-VVHPEWSPAAIK-COOH			SRM12.mgf	SRM12.5952.5952.3	5952	2100.94	445.247	3+	3+	1332.72	0	0.315737	0				100	Confident
57.10.3	Ma03_t11160.1, Ma03_t11230.1, Ma03_t11280.1	VVHPEWSPAAIK	NH2-VVHPEWSPAAIK-COOH			SRM15.mgf	SRM15.5844.5844.3	5844	2100.94	445.247	3+	3+	1332.72	0	0.315737	0				100	Confident
57.11	Ma03_t11230.1; Ma03_t11280.1	SWDYLGLR	TR; TR	SG; YS				4	4	94.7913	0	Confident
	Protein(s)	Sequence	Modified Sequence	Variable Modifications	Fixed Modifications	Spectrum File	Spectrum Title	Spectrum Scan Number	RT	m/z	Measured Charge	Identification Charge	Theoretical Mass	Isotope Number	Precursor m/z Error [ppm]	Decoy	Localization Confidence	Probabilistic PTM score	D-score	Confidence [%]	Validation
57.11.1	Ma03_t11230.1, Ma03_t11280.1	SWDYLGLR	NH2-SWDYLGLR-COOH			SRM27.mgf	SRM27.26496.26496.2	26496	5458.92	505.259	2+	2+	1008.5	0	-0.368956	0				99.6416	Confident
57.11.2	Ma03_t11230.1, Ma03_t11280.1	SWDYLGLR	NH2-SWDYLGLR-COOH			SRM12.mgf	SRM12.27391.27391.2	27391	5458.92	505.259	2+	2+	1008.5	0	-0.368956	0				98.5663	Confident
57.11.3	Ma03_t11230.1, Ma03_t11280.1	SWDYLGLR	NH2-SWDYLGLR-COOH			SRM01.mgf	SRM01.28416.28416.2	28416	5458.92	505.259	2+	2+	1008.5	0	-0.368956	0				94.5559	Confident
57.11.4	Ma03_t11230.1, Ma03_t11280.1	SWDYLGLR	NH2-SWDYLGLR-COOH			SRM01.mgf	SRM01.27792.27792.2	27792	5458.92	505.259	2+	2+	1008.5	0	-0.368956	0				99.0775	Confident
57.12	Ma03_t11230.1; Ma03_t11280.1	LYIVDLGER	AK; AK	QX; RY				1	2	90.7817	0	Confident
	Protein(s)	Sequence	Modified Sequence	Variable Modifications	Fixed Modifications	Spectrum File	Spectrum Title	Spectrum Scan Number	RT	m/z	Measured Charge	Identification Charge	Theoretical Mass	Isotope Number	Precursor m/z Error [ppm]	Decoy	Localization Confidence	Probabilistic PTM score	D-score	Confidence [%]	Validation
57.12.1	Ma03_t11230.1, Ma03_t11280.1	LYIVDLGER	NH2-LYIVDLGER-COOH			SRM12.mgf	SRM12.20022.20022.2	20022	4275.83	539.3	2+	2+	1076.59	0	-1.23171	0				99.6622	Confident
58	Ma03_t17060.1		24.2392	100	5.07	0.000922					Related Proteins	Ma04_t22950.1, Ma04_t35810.1, Ma05_t10410.1, Ma05_t31140.1, Ma05_t31140.2, Ma06_t16440.1, Ma06_t33480.1, Ma06_t35370.1, Ma06_t35370.2, Ma08_t02050.1, Ma08_t02050.2, Ma08_t28370.1, Ma09_t03790.1, Ma09_t05450.1, Ma09_t05450.2, Ma09_t05450.3, Ma09_t05450.4	Ma03_t17060.1, Ma04_t22950.1, Ma04_t35810.1, Ma05_t10410.1, Ma05_t31140.1, Ma05_t31140.2, Ma06_t16440.1, Ma06_t33480.1, Ma06_t35370.1, Ma06_t35370.2, Ma08_t02050.1, Ma08_t02050.2, Ma08_t28370.1, Ma09_t03790.1, Ma09_t05450.1, Ma09_t05450.2, Ma09_t05450.3, Ma09_t05450.4	1	1	0	1	3	97.0414	0	Doubtful
	Protein(s)	Sequence	AAs Before	AAs After	Variable Modifications	Fixed Modifications	Localization Confidence	#Validated PSMs	#PSMs	Confidence [%]	Decoy	Validation
58.1	Ma03_t17060.1; Ma04_t22950.1; Ma04_t35810.1; Ma05_t10410.1; Ma05_t31140.1; Ma05_t31140.2; Ma06_t16440.1; Ma06_t33480.1; Ma06_t35370.1; Ma06_t35370.2; Ma08_t02050.1; Ma08_t02050.2; Ma08_t28370.1; Ma09_t03790.1; Ma09_t05450.1; Ma09_t05450.2; Ma09_t05450.3; Ma09_t05450.4	IVLIGDSGVGK	FK; VK; VK; VK; FK; FK; FK; FK; FK; FK; FK; FK; FK; FK; FK; FK; FK; FK	SN; SC; SC; SC; SN; SN; SN; SN; SN; SN; SN; SN; SN; SN; SN; SN; SN; SN				1	3	99.3231	0	Confident
	Protein(s)	Sequence	Modified Sequence	Variable Modifications	Fixed Modifications	Spectrum File	Spectrum Title	Spectrum Scan Number	RT	m/z	Measured Charge	Identification Charge	Theoretical Mass	Isotope Number	Precursor m/z Error [ppm]	Decoy	Localization Confidence	Probabilistic PTM score	D-score	Confidence [%]	Validation
58.1.1	Ma03_t17060.1, Ma04_t22950.1, Ma04_t35810.1, Ma05_t10410.1, Ma05_t31140.1, Ma05_t31140.2, Ma06_t16440.1, Ma06_t33480.1, Ma06_t35370.1, Ma06_t35370.2, Ma08_t02050.1, Ma08_t02050.2, Ma08_t28370.1, Ma09_t03790.1, Ma09_t05450.1, Ma09_t05450.2, Ma09_t05450.3, Ma09_t05450.4	IVLIGDSGVGK	NH2-IVLIGDSGVGK-COOH			SRM32.mgf	SRM32.6355.6355.2	6355	2192.83	529.316	2+	2+	1056.62	0	-0.507792	0				100	Confident
59	Ma01_t10810.1		56.9854	93.5	21.95	0.00927717					Related Proteins	Ma03_t14690.1, Ma03_t14690.2	Ma01_t10810.1, Ma03_t14690.1, Ma03_t14690.2	7	8	0	58	71	100	0	Confident
	Protein(s)	Sequence	AAs Before	AAs After	Variable Modifications	Fixed Modifications	Localization Confidence	#Validated PSMs	#PSMs	Confidence [%]	Decoy	Validation
59.1	Ma01_t10810.1; Ma03_t14690.1; Ma03_t14690.2	CLLEDEAIVVGGK	VK; VK; VK	NH; NH; NH	Pyrolidone from carbamidomethylated C (1)	Carbamidomethylation of C (1)		6	8	99.3231	0	Confident
	Protein(s)	Sequence	Modified Sequence	Variable Modifications	Fixed Modifications	Spectrum File	Spectrum Title	Spectrum Scan Number	RT	m/z	Measured Charge	Identification Charge	Theoretical Mass	Isotope Number	Precursor m/z Error [ppm]	Decoy	Localization Confidence	Probabilistic PTM score	D-score	Confidence [%]	Validation
59.1.1	Ma01_t10810.1, Ma03_t14690.1, Ma03_t14690.2	CLLEDEAIVVGGK	pyro-CLLEDEAIVVGGK-COOH	Pyrolidone from carbamidomethylated C(1)	Carbamidomethylation of C(1)	SRM27.mgf	SRM27.60036.60036.2	60036	10488.1	693.353	2+	2+	1384.69	0	0.0367264	0		Pyrolidone from carbamidomethylated C (0: 100.0)	Pyrolidone from carbamidomethylated C (1: 86.47058823529412)	67.1329	Confident
59.1.2	Ma01_t10810.1, Ma03_t14690.1, Ma03_t14690.2	CLLEDEAIVVGGK	pyro-CLLEDEAIVVGGK-COOH	Pyrolidone from carbamidomethylated C(1)	Carbamidomethylation of C(1)	SRM27.mgf	SRM27.59826.59826.2	59826	10488.1	693.353	2+	2+	1384.69	0	0.0367264	0		Pyrolidone from carbamidomethylated C (0: 100.0)	Pyrolidone from carbamidomethylated C (1: 98.70270270270271)	97.8571	Confident
59.1.3	Ma01_t10810.1, Ma03_t14690.1, Ma03_t14690.2	CLLEDEAIVVGGK	pyro-CLLEDEAIVVGGK-COOH	Pyrolidone from carbamidomethylated C(1)	Carbamidomethylation of C(1)	SRM32.mgf	SRM32.59432.59432.2	59432	10488.1	693.353	2+	2+	1384.69	0	0.0367264	0		Pyrolidone from carbamidomethylated C (0: 100.0)	Pyrolidone from carbamidomethylated C (1: 98.83351007423119)	97.8495	Confident
59.1.4	Ma01_t10810.1, Ma03_t14690.1, Ma03_t14690.2	CLLEDEAIVVGGK	pyro-CLLEDEAIVVGGK-COOH	Pyrolidone from carbamidomethylated C(1)	Carbamidomethylation of C(1)	SRM32.mgf	SRM32.59366.59366.2	59366	10488.1	693.353	2+	2+	1384.69	0	0.0367264	0		Pyrolidone from carbamidomethylated C (0: 100.0)	Pyrolidone from carbamidomethylated C (1: 88.59649122807018)	72.9167	Confident
59.1.5	Ma01_t10810.1, Ma03_t14690.1, Ma03_t14690.2	CLLEDEAIVVGGK	pyro-CLLEDEAIVVGGK-COOH	Pyrolidone from carbamidomethylated C(1)	Carbamidomethylation of C(1)	SRM12.mgf	SRM12.59545.59545.2	59545	10488.1	693.353	2+	2+	1384.69	0	0.0367264	0		Pyrolidone from carbamidomethylated C (0: 100.0)	Pyrolidone from carbamidomethylated C (1: 100.0)	100	Confident
59.1.6	Ma01_t10810.1, Ma03_t14690.1, Ma03_t14690.2	CLLEDEAIVVGGK	pyro-CLLEDEAIVVGGK-COOH	Pyrolidone from carbamidomethylated C(1)	Carbamidomethylation of C(1)	SRM01.mgf	SRM01.60458.60458.2	60458	10488.1	693.353	2+	2+	1384.69	0	0.0367264	0		Pyrolidone from carbamidomethylated C (0: 100.0)	Pyrolidone from carbamidomethylated C (1: 95.95744680851064)	86.0399	Confident
59.2	Ma01_t10810.1; Ma03_t14690.1; Ma03_t14690.2	DGIKFPDVIHAFKPNPK	IR; IR; IR	SH; SH; SH				14	21	99.3231	0	Confident
	Protein(s)	Sequence	Modified Sequence	Variable Modifications	Fixed Modifications	Spectrum File	Spectrum Title	Spectrum Scan Number	RT	m/z	Measured Charge	Identification Charge	Theoretical Mass	Isotope Number	Precursor m/z Error [ppm]	Decoy	Localization Confidence	Probabilistic PTM score	D-score	Confidence [%]	Validation
59.2.1	Ma01_t10810.1, Ma03_t14690.1, Ma03_t14690.2	DGIKFPDVIHAFKPNPK	NH2-DGIKFPDVIHAFKPNPK-COOH			SRM27.mgf	SRM27.32371.32371.4	32371	6438.68	481.518	4+	4+	1922.04	0	0.0245877	0				100	Confident
59.2.2	Ma01_t10810.1, Ma03_t14690.1, Ma03_t14690.2	DGIKFPDVIHAFKPNPK	NH2-DGIKFPDVIHAFKPNPK-COOH			SRM27.mgf	SRM27.32747.32747.4	32747	6438.68	481.518	4+	4+	1922.04	0	0.0245877	0				100	Confident
59.2.3	Ma01_t10810.1, Ma03_t14690.1, Ma03_t14690.2	DGIKFPDVIHAFKPNPK	NH2-DGIKFPDVIHAFKPNPK-COOH			SRM27.mgf	SRM27.32942.32942.4	32942	6438.68	481.518	4+	4+	1922.04	0	0.0245877	0				97.4026	Confident
59.2.4	Ma01_t10810.1, Ma03_t14690.1, Ma03_t14690.2	DGIKFPDVIHAFKPNPK	NH2-DGIKFPDVIHAFKPNPK-COOH			SRM27.mgf	SRM27.32010.32010.4	32010	6438.68	481.518	4+	4+	1922.04	0	0.0245877	0				100	Confident
59.2.5	Ma01_t10810.1, Ma03_t14690.1, Ma03_t14690.2	DGIKFPDVIHAFKPNPK	NH2-DGIKFPDVIHAFKPNPK-COOH			SRM27.mgf	SRM27.32557.32557.4	32557	6438.68	481.518	4+	4+	1922.04	0	0.0245877	0				100	Confident
59.2.6	Ma01_t10810.1, Ma03_t14690.1, Ma03_t14690.2	DGIKFPDVIHAFKPNPK	NH2-DGIKFPDVIHAFKPNPK-COOH			SRM27.mgf	SRM27.32185.32185.4	32185	6438.68	481.518	4+	4+	1922.04	0	0.0245877	0				100	Confident
59.2.7	Ma01_t10810.1, Ma03_t14690.1, Ma03_t14690.2	DGIKFPDVIHAFKPNPK	NH2-DGIKFPDVIHAFKPNPK-COOH			SRM32.mgf	SRM32.32075.32075.4	32075	6438.68	481.518	4+	4+	1922.04	0	0.0245877	0				100	Confident
59.2.8	Ma01_t10810.1, Ma03_t14690.1, Ma03_t14690.2	DGIKFPDVIHAFKPNPK	NH2-DGIKFPDVIHAFKPNPK-COOH			SRM12.mgf	SRM12.32178.32178.4	32178	6438.68	481.518	4+	4+	1922.04	0	0.0245877	0				100	Confident
59.2.9	Ma01_t10810.1, Ma03_t14690.1, Ma03_t14690.2	DGIKFPDVIHAFKPNPK	NH2-DGIKFPDVIHAFKPNPK-COOH			SRM12.mgf	SRM12.32548.32548.4	32548	6438.68	481.518	4+	4+	1922.04	0	0.0245877	0				87.013	Confident
59.2.10	Ma01_t10810.1, Ma03_t14690.1, Ma03_t14690.2	DGIKFPDVIHAFKPNPK	NH2-DGIKFPDVIHAFKPNPK-COOH			SRM12.mgf	SRM12.32361.32361.4	32361	6438.68	481.518	4+	4+	1922.04	0	0.0245877	0				100	Confident
59.2.11	Ma01_t10810.1, Ma03_t14690.1, Ma03_t14690.2	DGIKFPDVIHAFKPNPK	NH2-DGIKFPDVIHAFKPNPK-COOH			SRM01.mgf	SRM01.34327.34327.4	34327	6438.68	481.518	4+	4+	1922.04	0	0.0245877	0				94.8052	Confident
59.2.12	Ma01_t10810.1, Ma03_t14690.1, Ma03_t14690.2	DGIKFPDVIHAFKPNPK	NH2-DGIKFPDVIHAFKPNPK-COOH			SRM01.mgf	SRM01.34137.34137.4	34137	6438.68	481.518	4+	4+	1922.04	0	0.0245877	0				77.2152	Confident
59.2.13	Ma01_t10810.1, Ma03_t14690.1, Ma03_t14690.2	DGIKFPDVIHAFKPNPK	NH2-DGIKFPDVIHAFKPNPK-COOH			SRM01.mgf	SRM01.34508.34508.4	34508	6438.68	481.518	4+	4+	1922.04	0	0.0245877	0				100	Confident
59.2.14	Ma01_t10810.1, Ma03_t14690.1, Ma03_t14690.2	DGIKFPDVIHAFKPNPK	NH2-DGIKFPDVIHAFKPNPK-COOH			SRM01.mgf	SRM01.34683.34683.4	34683	6438.68	481.518	4+	4+	1922.04	0	0.0245877	0				100	Confident
59.3	Ma01_t10810.1; Ma03_t14690.1; Ma03_t14690.2	EGNWDLLGNNFPVFFIR	TR; TR; TR	DG; DG; DG				12	12	99.3231	0	Confident
	Protein(s)	Sequence	Modified Sequence	Variable Modifications	Fixed Modifications	Spectrum File	Spectrum Title	Spectrum Scan Number	RT	m/z	Measured Charge	Identification Charge	Theoretical Mass	Isotope Number	Precursor m/z Error [ppm]	Decoy	Localization Confidence	Probabilistic PTM score	D-score	Confidence [%]	Validation
59.3.1	Ma01_t10810.1, Ma03_t14690.1, Ma03_t14690.2	EGNWDLLGNNFPVFFIR	NH2-EGNWDLLGNNFPVFFIR-COOH			SRM27.mgf	SRM27.77856.77856.3	77856	13106	680.011	3+	3+	2037.01	0	-0.0707782	0				100	Confident
59.3.2	Ma01_t10810.1, Ma03_t14690.1, Ma03_t14690.2	EGNWDLLGNNFPVFFIR	NH2-EGNWDLLGNNFPVFFIR-COOH			SRM27.mgf	SRM27.77842.77842.2	77842	13106	1019.51	2+	2+	2037.01	0	1.28224	0				100	Confident
59.3.3	Ma01_t10810.1, Ma03_t14690.1, Ma03_t14690.2	EGNWDLLGNNFPVFFIR	NH2-EGNWDLLGNNFPVFFIR-COOH			SRM22.mgf	SRM22.75015.75015.3	75015	13106	680.011	3+	3+	2037.01	0	-0.0707782	0				100	Confident
59.3.4	Ma01_t10810.1, Ma03_t14690.1, Ma03_t14690.2	EGNWDLLGNNFPVFFIR	NH2-EGNWDLLGNNFPVFFIR-COOH			SRM22.mgf	SRM22.75036.75036.2	75036	13106	1019.51	2+	2+	2037.01	0	1.28224	0				100	Confident
59.3.5	Ma01_t10810.1, Ma03_t14690.1, Ma03_t14690.2	EGNWDLLGNNFPVFFIR	NH2-EGNWDLLGNNFPVFFIR-COOH			SRM32.mgf	SRM32.77033.77033.2	77033	13106	1019.51	2+	2+	2037.01	0	1.28224	0				100	Confident
59.3.6	Ma01_t10810.1, Ma03_t14690.1, Ma03_t14690.2	EGNWDLLGNNFPVFFIR	NH2-EGNWDLLGNNFPVFFIR-COOH			SRM32.mgf	SRM32.77069.77069.3	77069	13106	680.011	3+	3+	2037.01	0	-0.0707782	0				100	Confident
59.3.7	Ma01_t10810.1, Ma03_t14690.1, Ma03_t14690.2	EGNWDLLGNNFPVFFIR	NH2-EGNWDLLGNNFPVFFIR-COOH			SRM12.mgf	SRM12.77268.77268.2	77268	13106	1019.51	2+	2+	2037.01	0	1.28224	0				100	Confident
59.3.8	Ma01_t10810.1, Ma03_t14690.1, Ma03_t14690.2	EGNWDLLGNNFPVFFIR	NH2-EGNWDLLGNNFPVFFIR-COOH			SRM12.mgf	SRM12.77247.77247.3	77247	13106	680.011	3+	3+	2037.01	0	-0.0707782	0				100	Confident
59.3.9	Ma01_t10810.1, Ma03_t14690.1, Ma03_t14690.2	EGNWDLLGNNFPVFFIR	NH2-EGNWDLLGNNFPVFFIR-COOH			SRM01.mgf	SRM01.78398.78398.3	78398	13106	680.011	3+	3+	2037.01	0	-0.0707782	0				100	Confident
59.3.10	Ma01_t10810.1, Ma03_t14690.1, Ma03_t14690.2	EGNWDLLGNNFPVFFIR	NH2-EGNWDLLGNNFPVFFIR-COOH			SRM01.mgf	SRM01.78426.78426.2	78426	13106	1019.51	2+	2+	2037.01	0	1.28224	0				99.6678	Confident
59.3.11	Ma01_t10810.1, Ma03_t14690.1, Ma03_t14690.2	EGNWDLLGNNFPVFFIR	NH2-EGNWDLLGNNFPVFFIR-COOH			SRM15.mgf	SRM15.74385.74385.3	74385	13106	680.011	3+	3+	2037.01	0	-0.0707782	0				100	Confident
59.3.12	Ma01_t10810.1, Ma03_t14690.1, Ma03_t14690.2	EGNWDLLGNNFPVFFIR	NH2-EGNWDLLGNNFPVFFIR-COOH			SRM15.mgf	SRM15.74380.74380.2	74380	13106	1019.51	2+	2+	2037.01	0	1.28224	0				100	Confident
59.4	Ma01_t10810.1; Ma03_t14690.1; Ma03_t14690.2	FHWKPTCGVK	VK; VK; VK	CL; CL; CL		Carbamidomethylation of C (7)		1	2	99.3231	0	Confident
	Protein(s)	Sequence	Modified Sequence	Variable Modifications	Fixed Modifications	Spectrum File	Spectrum Title	Spectrum Scan Number	RT	m/z	Measured Charge	Identification Charge	Theoretical Mass	Isotope Number	Precursor m/z Error [ppm]	Decoy	Localization Confidence	Probabilistic PTM score	D-score	Confidence [%]	Validation
59.4.1	Ma01_t10810.1, Ma03_t14690.1, Ma03_t14690.2	FHWKPTCGVK	NH2-FHWKPTC<cmm>GVK-COOH		Carbamidomethylation of C(7)	SRM12.mgf	SRM12.903.903.3	903	1361.22	420.549	3+	3+	1258.63	0	-1.94422	0				100	Confident
59.5	Ma01_t10810.1; Ma03_t14690.1; Ma03_t14690.2	CLLEDEAIVVGGK	VK; VK; VK	NH; NH; NH		Carbamidomethylation of C (1)		2	2	90.4357	0	Confident
	Protein(s)	Sequence	Modified Sequence	Variable Modifications	Fixed Modifications	Spectrum File	Spectrum Title	Spectrum Scan Number	RT	m/z	Measured Charge	Identification Charge	Theoretical Mass	Isotope Number	Precursor m/z Error [ppm]	Decoy	Localization Confidence	Probabilistic PTM score	D-score	Confidence [%]	Validation
59.5.1	Ma01_t10810.1, Ma03_t14690.1, Ma03_t14690.2	CLLEDEAIVVGGK	NH2-C<cmm>LLEDEAIVVGGK-COOH		Carbamidomethylation of C(1)	SRM12.mgf	SRM12.24603.24603.2	24603	5064.24	701.866	2+	2+	1401.72	0	0.338887	0				98.5915	Confident
59.5.2	Ma01_t10810.1, Ma03_t14690.1, Ma03_t14690.2	CLLEDEAIVVGGK	NH2-C<cmm>LLEDEAIVVGGK-COOH		Carbamidomethylation of C(1)	SRM12.mgf	SRM12.24796.24796.2	24796	5064.24	701.866	2+	2+	1401.72	0	0.338887	0				79.9283	Confident
59.6	Ma01_t10810.1; Ma03_t14690.1; Ma03_t14690.2	VFDFLSHHPESLHTFFFLFDDVGVPSDYR	WR; WR; WR	HM; HM; HM				3	3	99.3231	0	Doubtful
	Protein(s)	Sequence	Modified Sequence	Variable Modifications	Fixed Modifications	Spectrum File	Spectrum Title	Spectrum Scan Number	RT	m/z	Measured Charge	Identification Charge	Theoretical Mass	Isotope Number	Precursor m/z Error [ppm]	Decoy	Localization Confidence	Probabilistic PTM score	D-score	Confidence [%]	Validation
59.6.1	Ma01_t10810.1, Ma03_t14690.1, Ma03_t14690.2	VFDFLSHHPESLHTFFFLFDDVGVPSDYR	NH2-VFDFLSHHPESLHTFFFLFDDVGVPSDYR-COOH			SRM27.mgf	SRM27.77370.77370.4	77370	13058	868.425	4+	4+	3469.64	0	9.21272	0				100	Doubtful
59.6.2	Ma01_t10810.1, Ma03_t14690.1, Ma03_t14690.2	VFDFLSHHPESLHTFFFLFDDVGVPSDYR	NH2-VFDFLSHHPESLHTFFFLFDDVGVPSDYR-COOH			SRM32.mgf	SRM32.76613.76613.4	76613	13058	868.425	4+	4+	3469.64	0	9.21272	0				97.5309	Doubtful
59.6.3	Ma01_t10810.1, Ma03_t14690.1, Ma03_t14690.2	VFDFLSHHPESLHTFFFLFDDVGVPSDYR	NH2-VFDFLSHHPESLHTFFFLFDDVGVPSDYR-COOH			SRM12.mgf	SRM12.76865.76865.4	76865	13058	868.425	4+	4+	3469.64	0	9.21272	0				98.7342	Doubtful
59.7	Ma01_t10810.1; Ma03_t14690.1; Ma03_t14690.2; Ma05_t15800.1	NHSHATQDLYDSIAAGNYPEWK	GK; GK; GK; GN	LF; LF; LF; LF				20	22	99.3231	0	Confident
	Protein(s)	Sequence	Modified Sequence	Variable Modifications	Fixed Modifications	Spectrum File	Spectrum Title	Spectrum Scan Number	RT	m/z	Measured Charge	Identification Charge	Theoretical Mass	Isotope Number	Precursor m/z Error [ppm]	Decoy	Localization Confidence	Probabilistic PTM score	D-score	Confidence [%]	Validation
59.7.1	Ma01_t10810.1, Ma03_t14690.1, Ma03_t14690.2, Ma05_t15800.1	NHSHATQDLYDSIAAGNYPEWK	NH2-NHSHATQDLYDSIAAGNYPEWK-COOH			SRM27.mgf	SRM27.38003.38003.4	38003	7370.14	630.041	4+	4+	2516.14	0	-0.712605	0				100	Confident
59.7.2	Ma01_t10810.1, Ma03_t14690.1, Ma03_t14690.2, Ma05_t15800.1	NHSHATQDLYDSIAAGNYPEWK	NH2-NHSHATQDLYDSIAAGNYPEWK-COOH			SRM27.mgf	SRM27.37807.37807.4	37807	7370.14	630.041	4+	4+	2516.14	0	-0.712605	0				100	Confident
59.7.3	Ma01_t10810.1, Ma03_t14690.1, Ma03_t14690.2, Ma05_t15800.1	NHSHATQDLYDSIAAGNYPEWK	NH2-NHSHATQDLYDSIAAGNYPEWK-COOH			SRM27.mgf	SRM27.37619.37619.4	37619	7370.14	630.041	4+	4+	2516.14	0	-0.712605	0				100	Confident
59.7.4	Ma01_t10810.1, Ma03_t14690.1, Ma03_t14690.2, Ma05_t15800.1	NHSHATQDLYDSIAAGNYPEWK	NH2-NHSHATQDLYDSIAAGNYPEWK-COOH			SRM27.mgf	SRM27.38579.38579.4	38579	7370.14	630.041	4+	4+	2516.14	0	-0.712605	0				71.6049	Doubtful
59.7.5	Ma01_t10810.1, Ma03_t14690.1, Ma03_t14690.2, Ma05_t15800.1	NHSHATQDLYDSIAAGNYPEWK	NH2-NHSHATQDLYDSIAAGNYPEWK-COOH			SRM27.mgf	SRM27.38390.38390.4	38390	7370.14	630.041	4+	4+	2516.14	0	-0.712605	0				100	Confident
59.7.6	Ma01_t10810.1, Ma03_t14690.1, Ma03_t14690.2, Ma05_t15800.1	NHSHATQDLYDSIAAGNYPEWK	NH2-NHSHATQDLYDSIAAGNYPEWK-COOH			SRM27.mgf	SRM27.38197.38197.4	38197	7370.14	630.041	4+	4+	2516.14	0	-0.712605	0				100	Confident
59.7.7	Ma01_t10810.1, Ma03_t14690.1, Ma03_t14690.2, Ma05_t15800.1	NHSHATQDLYDSIAAGNYPEWK	NH2-NHSHATQDLYDSIAAGNYPEWK-COOH			SRM27.mgf	SRM27.37640.37640.3	37640	7366.85	839.718	3+	3+	2516.14	0	-1.29703	0				100	Doubtful
59.7.8	Ma01_t10810.1, Ma03_t14690.1, Ma03_t14690.2, Ma05_t15800.1	NHSHATQDLYDSIAAGNYPEWK	NH2-NHSHATQDLYDSIAAGNYPEWK-COOH			SRM22.mgf	SRM22.37741.37741.4	37741	7370.14	630.041	4+	4+	2516.14	0	-0.712605	0				88.3117	Confident
59.7.9	Ma01_t10810.1, Ma03_t14690.1, Ma03_t14690.2, Ma05_t15800.1	NHSHATQDLYDSIAAGNYPEWK	NH2-NHSHATQDLYDSIAAGNYPEWK-COOH			SRM32.mgf	SRM32.37033.37033.4	37033	7370.14	630.041	4+	4+	2516.14	0	-0.712605	0				97.4026	Confident
59.7.10	Ma01_t10810.1, Ma03_t14690.1, Ma03_t14690.2, Ma05_t15800.1	NHSHATQDLYDSIAAGNYPEWK	NH2-NHSHATQDLYDSIAAGNYPEWK-COOH			SRM12.mgf	SRM12.38758.38758.4	38758	7370.14	630.041	4+	4+	2516.14	0	-0.712605	0				100	Confident
59.7.11	Ma01_t10810.1, Ma03_t14690.1, Ma03_t14690.2, Ma05_t15800.1	NHSHATQDLYDSIAAGNYPEWK	NH2-NHSHATQDLYDSIAAGNYPEWK-COOH			SRM12.mgf	SRM12.39139.39139.4	39139	7370.14	630.041	4+	4+	2516.14	0	-0.712605	0				92.2078	Confident
59.7.12	Ma01_t10810.1, Ma03_t14690.1, Ma03_t14690.2, Ma05_t15800.1	NHSHATQDLYDSIAAGNYPEWK	NH2-NHSHATQDLYDSIAAGNYPEWK-COOH			SRM12.mgf	SRM12.38577.38577.4	38577	7370.14	630.041	4+	4+	2516.14	0	-0.712605	0				100	Confident
59.7.13	Ma01_t10810.1, Ma03_t14690.1, Ma03_t14690.2, Ma05_t15800.1	NHSHATQDLYDSIAAGNYPEWK	NH2-NHSHATQDLYDSIAAGNYPEWK-COOH			SRM12.mgf	SRM12.38942.38942.4	38942	7370.14	630.041	4+	4+	2516.14	0	-0.712605	0				92.2078	Confident
59.7.14	Ma01_t10810.1, Ma03_t14690.1, Ma03_t14690.2, Ma05_t15800.1	NHSHATQDLYDSIAAGNYPEWK	NH2-NHSHATQDLYDSIAAGNYPEWK-COOH			SRM12.mgf	SRM12.38379.38379.4	38379	7370.14	630.041	4+	4+	2516.14	0	-0.712605	0				100	Confident
59.7.15	Ma01_t10810.1, Ma03_t14690.1, Ma03_t14690.2, Ma05_t15800.1	NHSHATQDLYDSIAAGNYPEWK	NH2-NHSHATQDLYDSIAAGNYPEWK-COOH			SRM01.mgf	SRM01.41122.41122.4	41122	7370.14	630.041	4+	4+	2516.14	0	-0.712605	0				94.8052	Doubtful
59.7.16	Ma01_t10810.1, Ma03_t14690.1, Ma03_t14690.2, Ma05_t15800.1	NHSHATQDLYDSIAAGNYPEWK	NH2-NHSHATQDLYDSIAAGNYPEWK-COOH			SRM01.mgf	SRM01.41321.41321.4	41321	7370.14	630.041	4+	4+	2516.14	0	-0.712605	0				100	Confident
59.7.17	Ma01_t10810.1, Ma03_t14690.1, Ma03_t14690.2, Ma05_t15800.1	NHSHATQDLYDSIAAGNYPEWK	NH2-NHSHATQDLYDSIAAGNYPEWK-COOH			SRM15.mgf	SRM15.37493.37493.4	37493	7370.14	630.041	4+	4+	2516.14	0	-0.712605	0				79.2208	Confident
59.7.18	Ma01_t10810.1, Ma03_t14690.1, Ma03_t14690.2, Ma05_t15800.1	NHSHATQDLYDSIAAGNYPEWK	NH2-NHSHATQDLYDSIAAGNYPEWK-COOH			SRM15.mgf	SRM15.37678.37678.4	37678	7370.14	630.041	4+	4+	2516.14	0	-0.712605	0				100	Confident
59.7.19	Ma01_t10810.1, Ma03_t14690.1, Ma03_t14690.2, Ma05_t15800.1	NHSHATQDLYDSIAAGNYPEWK	NH2-NHSHATQDLYDSIAAGNYPEWK-COOH			SRM15.mgf	SRM15.38051.38051.4	38051	7370.14	630.041	4+	4+	2516.14	0	-0.712605	0				87.3418	Confident
59.7.20	Ma01_t10810.1, Ma03_t14690.1, Ma03_t14690.2, Ma05_t15800.1	NHSHATQDLYDSIAAGNYPEWK	NH2-NHSHATQDLYDSIAAGNYPEWK-COOH			SRM15.mgf	SRM15.37862.37862.4	37862	7370.14	630.041	4+	4+	2516.14	0	-0.712605	0				90.9091	Confident
60	Ma04_t18250.1		48.1607	92.05	4.55	0.0222222					Single Protein		Ma04_t18250.1	2	5	5	11	15	99.705	0	Doubtful
	Protein(s)	Sequence	AAs Before	AAs After	Variable Modifications	Fixed Modifications	Localization Confidence	#Validated PSMs	#PSMs	Confidence [%]	Decoy	Validation
60.1	Ma04_t18250.1	LLLQAVAQQPVSVGICGSER	EK	AF		Carbamidomethylation of C (16)		10	10	99.3231	0	Confident
	Protein(s)	Sequence	Modified Sequence	Variable Modifications	Fixed Modifications	Spectrum File	Spectrum Title	Spectrum Scan Number	RT	m/z	Measured Charge	Identification Charge	Theoretical Mass	Isotope Number	Precursor m/z Error [ppm]	Decoy	Localization Confidence	Probabilistic PTM score	D-score	Confidence [%]	Validation
60.1.1	Ma04_t18250.1	LLLQAVAQQPVSVGICGSER	NH2-LLLQAVAQQPVSVGIC<cmm>GSER-COOH		Carbamidomethylation of C(16)	SRM27.mgf	SRM27.46002.46002.3	46002	8479.42	709.052	3+	3+	2124.14	0	-1.2664	0				100	Doubtful
60.1.2	Ma04_t18250.1	LLLQAVAQQPVSVGICGSER	NH2-LLLQAVAQQPVSVGIC<cmm>GSER-COOH		Carbamidomethylation of C(16)	SRM27.mgf	SRM27.45794.45794.3	45794	8479.42	709.052	3+	3+	2124.14	0	-1.2664	0				100	Confident
60.1.3	Ma04_t18250.1	LLLQAVAQQPVSVGICGSER	NH2-LLLQAVAQQPVSVGIC<cmm>GSER-COOH		Carbamidomethylation of C(16)	SRM22.mgf	SRM22.44905.44905.3	44905	8479.42	709.052	3+	3+	2124.14	0	-1.2664	0				100	Confident
60.1.4	Ma04_t18250.1	LLLQAVAQQPVSVGICGSER	NH2-LLLQAVAQQPVSVGIC<cmm>GSER-COOH		Carbamidomethylation of C(16)	SRM32.mgf	SRM32.45361.45361.3	45361	8479.42	709.052	3+	3+	2124.14	0	-1.2664	0				100	Confident
60.1.5	Ma04_t18250.1	LLLQAVAQQPVSVGICGSER	NH2-LLLQAVAQQPVSVGIC<cmm>GSER-COOH		Carbamidomethylation of C(16)	SRM32.mgf	SRM32.45153.45153.3	45153	8479.42	709.052	3+	3+	2124.14	0	-1.2664	0				93.4028	Doubtful
60.1.6	Ma04_t18250.1	LLLQAVAQQPVSVGICGSER	NH2-LLLQAVAQQPVSVGIC<cmm>GSER-COOH		Carbamidomethylation of C(16)	SRM12.mgf	SRM12.45798.45798.3	45798	8479.42	709.052	3+	3+	2124.14	0	-1.2664	0				100	Confident
60.1.7	Ma04_t18250.1	LLLQAVAQQPVSVGICGSER	NH2-LLLQAVAQQPVSVGIC<cmm>GSER-COOH		Carbamidomethylation of C(16)	SRM12.mgf	SRM12.46002.46002.3	46002	8479.42	709.052	3+	3+	2124.14	0	-1.2664	0				97.6608	Doubtful
60.1.8	Ma04_t18250.1	LLLQAVAQQPVSVGICGSER	NH2-LLLQAVAQQPVSVGIC<cmm>GSER-COOH		Carbamidomethylation of C(16)	SRM01.mgf	SRM01.46982.46982.3	46982	8479.42	709.052	3+	3+	2124.14	0	-1.2664	0				100	Confident
60.1.9	Ma04_t18250.1	LLLQAVAQQPVSVGICGSER	NH2-LLLQAVAQQPVSVGIC<cmm>GSER-COOH		Carbamidomethylation of C(16)	SRM01.mgf	SRM01.46780.46780.3	46780	8479.42	709.052	3+	3+	2124.14	0	-1.2664	0				78.9116	Doubtful
60.1.10	Ma04_t18250.1	LLLQAVAQQPVSVGICGSER	NH2-LLLQAVAQQPVSVGIC<cmm>GSER-COOH		Carbamidomethylation of C(16)	SRM15.mgf	SRM15.44010.44010.3	44010	8479.42	709.052	3+	3+	2124.14	0	-1.2664	0				100	Confident
60.2	Ma04_t18250.1	VVTIDGYKDVPANNEK	RR	LL				1	2	85.7143	0	Confident
	Protein(s)	Sequence	Modified Sequence	Variable Modifications	Fixed Modifications	Spectrum File	Spectrum Title	Spectrum Scan Number	RT	m/z	Measured Charge	Identification Charge	Theoretical Mass	Isotope Number	Precursor m/z Error [ppm]	Decoy	Localization Confidence	Probabilistic PTM score	D-score	Confidence [%]	Validation
60.2.1	Ma04_t18250.1	VVTIDGYKDVPANNEK	NH2-VVTIDGYKDVPANNEK-COOH			SRM32.mgf	SRM32.3906.3906.3	3906	1836.3	587.971	3+	3+	1760.89	0	-1.03175	0				97.8799	Confident
61	Ma05_t00610.1		44.8202	92.49	3.63	0.0017452					Related Proteins	Ma06_t21100.1	Ma05_t00610.1, Ma06_t21100.1	1	1	0	2	3	97.0414	0	Doubtful
	Protein(s)	Sequence	AAs Before	AAs After	Variable Modifications	Fixed Modifications	Localization Confidence	#Validated PSMs	#PSMs	Confidence [%]	Decoy	Validation
61.1	Ma05_t00610.1; Ma06_t21100.1	IGEVTSGGFSPCLKK	EK; EK	NI; NI		Carbamidomethylation of C (12)		2	3	99.3231	0	Confident
	Protein(s)	Sequence	Modified Sequence	Variable Modifications	Fixed Modifications	Spectrum File	Spectrum Title	Spectrum Scan Number	RT	m/z	Measured Charge	Identification Charge	Theoretical Mass	Isotope Number	Precursor m/z Error [ppm]	Decoy	Localization Confidence	Probabilistic PTM score	D-score	Confidence [%]	Validation
61.1.1	Ma05_t00610.1, Ma06_t21100.1	IGEVTSGGFSPCLKK	NH2-IGEVTSGGFSPC<cmm>LKK-COOH		Carbamidomethylation of C(12)	SRM22.mgf	SRM22.5450.5450.3	5450	2067.27	527.277	3+	3+	1578.81	0	0.122331	0				100	Confident
61.1.2	Ma05_t00610.1, Ma06_t21100.1	IGEVTSGGFSPCLKK	NH2-IGEVTSGGFSPC<cmm>LKK-COOH		Carbamidomethylation of C(12)	SRM01.mgf	SRM01.5936.5936.3	5936	2067.27	527.277	3+	3+	1578.81	0	0.122331	0				100	Confident
62	Ma06_t03920.1		45.5193	73.37	5.57	0.0132013					Single Protein		Ma06_t03920.1	1	5	4	5	12	99.8012	0	Doubtful
	Protein(s)	Sequence	AAs Before	AAs After	Variable Modifications	Fixed Modifications	Localization Confidence	#Validated PSMs	#PSMs	Confidence [%]	Decoy	Validation
62.1	Ma06_t03920.1	VNLETGDFEEVKGEGTNAEALTR	SR	LA				5	8	99.3231	0	Confident
	Protein(s)	Sequence	Modified Sequence	Variable Modifications	Fixed Modifications	Spectrum File	Spectrum Title	Spectrum Scan Number	RT	m/z	Measured Charge	Identification Charge	Theoretical Mass	Isotope Number	Precursor m/z Error [ppm]	Decoy	Localization Confidence	Probabilistic PTM score	D-score	Confidence [%]	Validation
62.1.1	Ma06_t03920.1	VNLETGDFEEVKGEGTNAEALTR	NH2-VNLETGDFEEVKGEGTNAEALTR-COOH			SRM27.mgf	SRM27.28525.28525.3	28525	5746.72	827.07	3+	3+	2478.19	0	-0.00767694	0				100	Confident
62.1.2	Ma06_t03920.1	VNLETGDFEEVKGEGTNAEALTR	NH2-VNLETGDFEEVKGEGTNAEALTR-COOH			SRM27.mgf	SRM27.28716.28716.3	28716	5746.72	827.07	3+	3+	2478.19	0	-0.00767694	0				82.716	Doubtful
62.1.3	Ma06_t03920.1	VNLETGDFEEVKGEGTNAEALTR	NH2-VNLETGDFEEVKGEGTNAEALTR-COOH			SRM27.mgf	SRM27.28332.28332.3	28332	5746.72	827.07	3+	3+	2478.19	0	-0.00767694	0				100	Confident
62.1.4	Ma06_t03920.1	VNLETGDFEEVKGEGTNAEALTR	NH2-VNLETGDFEEVKGEGTNAEALTR-COOH			SRM32.mgf	SRM32.27617.27617.3	27617	5746.72	827.07	3+	3+	2478.19	0	-0.00767694	0				99.6466	Confident
62.1.5	Ma06_t03920.1	VNLETGDFEEVKGEGTNAEALTR	NH2-VNLETGDFEEVKGEGTNAEALTR-COOH			SRM32.mgf	SRM32.27811.27811.3	27811	5746.72	827.07	3+	3+	2478.19	0	-0.00767694	0				100	Confident
63	Ma02_t16910.1		41.6516	100	13.79	0.00565054					Related Proteins	Ma02_t17910.1, Ma03_t02770.1, Ma03_t21050.1, Ma04_t25680.1, Ma04_t37800.1, Ma05_t31580.1, Ma06_t04160.1, Ma06_t27140.1, Ma06_t36270.1, Ma07_t10200.1, Ma07_t11060.1, Ma07_t19960.1, Ma08_t02470.1, Ma08_t18130.1, Ma08_t19270.1, Ma09_t03160.1, Ma09_t08490.1, Ma10_t06160.1, Ma10_t29880.1	Ma02_t16910.1, Ma02_t17910.1, Ma03_t02770.1, Ma03_t21050.1, Ma04_t25680.1, Ma04_t37800.1, Ma05_t31580.1, Ma06_t04160.1, Ma06_t27140.1, Ma06_t36270.1, Ma07_t10200.1, Ma07_t11060.1, Ma07_t19960.1, Ma08_t02470.1, Ma08_t18130.1, Ma08_t19270.1, Ma09_t03160.1, Ma09_t08490.1, Ma10_t06160.1, Ma10_t29880.1	3	3	0	38	45	97.0414	0	Confident
	Protein(s)	Sequence	AAs Before	AAs After	Variable Modifications	Fixed Modifications	Localization Confidence	#Validated PSMs	#PSMs	Confidence [%]	Decoy	Validation
63.1	Ma02_t16910.1; Ma02_t17910.1; Ma03_t02770.1; Ma03_t21050.1; Ma04_t25680.1; Ma04_t37800.1; Ma05_t31580.1; Ma06_t04160.1; Ma06_t27140.1; Ma06_t36270.1; Ma07_t10200.1; Ma07_t11060.1; Ma07_t19960.1; Ma08_t02470.1; Ma08_t18130.1; Ma08_t19270.1; Ma09_t03160.1; Ma09_t08490.1; Ma10_t06160.1; Ma10_t29880.1	IWHHTFYNELR	EK; EK; EK; EK; EK; EK; EK; EK; EK; EK; EK; EK; EK; EK; EK; EK; EK; EK; EK; EK	VA; VA; VA; VA; VA; VA; VA; VA; VA; VA; VA; IA; VA; VA; VA; VA; VA; VA; VA; VA				4	6	99.3231	0	Confident
	Protein(s)	Sequence	Modified Sequence	Variable Modifications	Fixed Modifications	Spectrum File	Spectrum Title	Spectrum Scan Number	RT	m/z	Measured Charge	Identification Charge	Theoretical Mass	Isotope Number	Precursor m/z Error [ppm]	Decoy	Localization Confidence	Probabilistic PTM score	D-score	Confidence [%]	Validation
63.1.1	Ma02_t16910.1, Ma02_t17910.1, Ma03_t02770.1, Ma03_t21050.1, Ma04_t25680.1, Ma04_t37800.1, Ma05_t31580.1, Ma06_t04160.1, Ma06_t27140.1, Ma06_t36270.1, Ma07_t10200.1, Ma07_t11060.1, Ma07_t19960.1, Ma08_t02470.1, Ma08_t18130.1, Ma08_t19270.1, Ma09_t03160.1, Ma09_t08490.1, Ma10_t06160.1, Ma10_t29880.1	IWHHTFYNELR	NH2-IWHHTFYNELR-COOH			SRM27.mgf	SRM27.6650.6650.3	6650	2268.58	505.92	3+	3+	1514.74	0	-1.91033	0				100	Confident
[truncated: 30,110 more rows]

## Sheet: Default Hierarchical Report_Mbw
	Main Accession	Description	MW [kDa]	Possible Coverage [%]	Coverage [%]	Spectrum Counting NSAF	Confidently Localized Modification Sites	# Confidently Localized Modification Sites	Ambiguously Localized Modification Sites	#Ambiguously Localized Modification Sites	Protein Inference	Secondary Accessions	Protein Group	#Validated Peptides	#Peptides	#Unique	#Validated PSMs	#PSMs	Confidence [%]	Decoy	Validation
[truncated: 25,518 more rows]

[truncated: 1 more sheets: Default Hierarchical Report_Cac]
