# Supplementary material for: Homeolog expression analysis in an allotriploid non-model crop via integration of transcriptomics and proteomics
Source: Sci Rep. 2018 Jan 22;8:1353. doi: 10.1038/s41598-018-19684-5 (PMC5777989; doi:10.1038/s41598-018-19684-5)
Supplement: Supplementary file 3 — Table S2 [file 41598_2018_19684_MOESM3_ESM.xls]

## Sheet: Sheet1
"Homeolog expression analysis in an allotriploid non-model crop via integration of transcriptomics and proteomics."
Jelle van Wesemael1, Yann Hueber2, Ewaut Kissel1, Nádia Campos1, Rony Swennen1,3,4, Sebastien Carpentier1,3,5, *
1Laboratory of Tropical Crop Improvement, KU Leuven, Willem Decroylaan 42, Leuven, Belgium.
2Bioversity International, Parc Scientifique Argropolis II, Montpellier, France
3Bioversity International, Willem Decroylaan 42, Leuven, Belgium
4International Institute for Tropical Agriculture, C/O Nelson Mandela Institute of Science and technology, P.O. Box 44, Arusha, Tanzania
5Facility for SYstems BIOlogy based MAss spectrometry, Herestraat 49, Leuven, Belgium
*Corresponding author: sebastien.carpentier@kuleuven.be
Supplementary Table S2: Overview of all identified loci. (a) Peptide sequences derived from LC-MSMS or imputed from transcriptomics. (b) BLASTP E-value. noMatch: peptide is not identified with the listed search algorithm.
gene	locus	note	variety	sequence (a)	evalue (b)	Mascot	x!Tandem	MS-GF+
Ma01_t13750	chr01:10072161-10076275	peroxisomal membrane protein PMP22-like	Cach	SEIVTVAWQR	2.59e-05	noMatch	0.0065	noMatch
Ma01_t13750	chr01:10072161-10076275	peroxisomal membrane protein PMP22-like	GN	SEIVTVAWQR	3.78e-05	noMatch	0.0065	noMatch
Ma01_t13750	chr01:10072161-10076275	peroxisomal membrane protein PMP22-like	Mbw	SEIVTVAWQR	4.08e-05	noMatch	0.0065	noMatch
Ma01_t13860	chr01:10144083-10149486	probable methyltransferase PMT3	Cach	ILRPTGFIIVR	1.86e-06	23.25	4	5.39527e-09
Ma01_t13860	chr01:10144083-10149486	probable methyltransferase PMT3	GN	ILRPTGFIIVR	1.86e-06	23.25	4	5.39527e-09
Ma01_t13860	chr01:10144083-10149486	probable methyltransferase PMT3	Mbw	ILRPTGFIIVR	1.86e-06	23.25	4	5.39527e-09
Ma01_t01460	chr01:1022770-1025679	acyl-CoA-binding protein	Cach	AKTLPENTTNENKLILYGLYK	9.67e-14	14.04	0.0072	5.03579e-11
Ma01_t01460	chr01:1022770-1025679	acyl-CoA-binding protein	GN	AKTLPENTTNENKLILYGLYK	9.99e-14	14.04	0.0072	5.03579e-11
Ma01_t01460	chr01:1022770-1025679	acyl-CoA-binding protein	Mbw	AKTLPENTTNENKLILYGLYK	9.67e-14	14.04	0.0072	5.03579e-11
Ma01_t01460	chr01:1022770-1025679	acyl-CoA-binding protein	Cach	GLQEDFEEYAAK	1.7e-07	31.43	0.051	8.70208e-12
Ma01_t01460	chr01:1022770-1025679	acyl-CoA-binding protein	GN	GLQEDFEEYAAK	1.79e-07	31.43	0.051	8.70208e-12
Ma01_t01460	chr01:1022770-1025679	acyl-CoA-binding protein	Mbw	GLQEDFEEYAAK	1.7e-07	31.43	0.051	8.70208e-12
Ma01_t01460	chr01:1022770-1025679	acyl-CoA-binding protein	Cach	LILYGLYK	0.000248	25.54	0.56	5.19743e-10
Ma01_t01460	chr01:1022770-1025679	acyl-CoA-binding protein	GN	LILYGLYK	0.000248	25.54	0.56	5.19743e-10
Ma01_t01460	chr01:1022770-1025679	acyl-CoA-binding protein	Mbw	LILYGLYK	0.000248	25.54	0.56	5.19743e-10
Ma01_t01460	chr01:1022770-1025679	acyl-CoA-binding protein	Cach	TLPENTTNENKLILYGLYK	1.82e-12	37.27	2.7e-05	6.79762e-17
Ma01_t01460	chr01:1022770-1025679	acyl-CoA-binding protein	GN	TLPENTTNENKLILYGLYK	2.01e-12	37.27	2.7e-05	6.79762e-17
Ma01_t01460	chr01:1022770-1025679	acyl-CoA-binding protein	Mbw	TLPENTTNENKLILYGLYK	1.82e-12	37.27	2.7e-05	6.79762e-17
Ma01_t14080	chr01:10314244-10320922	mitogen-activated protein kinase 9-like	Cach	ICDFGLAR	0.001	40.68	0.29	5.23887e-09
Ma01_t14080	chr01:10314244-10320922	mitogen-activated protein kinase 9-like	GN	ICDFGLAR	0.001	40.68	0.29	5.23887e-09
Ma01_t14080	chr01:10314244-10320922	mitogen-activated protein kinase 9-like	Mbw	ICDFGLAR	0.001	40.68	0.29	5.23887e-09
Ma01_t01500	chr01:1035699-1046613	topless-related protein 1-like	Cach	KLIEANPLFR	0.000284	11.85	2.2	5.85352e-09
Ma01_t01500	chr01:1035699-1046613	topless-related protein 1-like	GN	KLIEANPLFR	2.43e-05	11.85	2.2	5.85352e-09
Ma01_t01500	chr01:1035699-1046613	topless-related protein 1-like	Mbw	KLIEANPLFR	0.000307	11.85	2.2	5.85352e-09
Ma01_t14210	chr01:10380362-10384229	2-hydroxyacyl-CoA lyase	Cach	ADAPQTLIDGSTLAALSLAR	2.68e-10	noMatch	2.6e-12	noMatch
Ma01_t14210	chr01:10380362-10384229	2-hydroxyacyl-CoA lyase	GN	ADAPQTLIDGSTLAALSLAR	7.65e-11	noMatch	2.6e-12	noMatch
Ma01_t14210	chr01:10380362-10384229	2-hydroxyacyl-CoA lyase	Mbw	ADAPQTLIDGSTLAALSLAR	7.65e-11	noMatch	2.6e-12	noMatch
Ma01_t14210	chr01:10380362-10384229	2-hydroxyacyl-CoA lyase	Cach	GLVPDTHELAATAAR	2.22e-08	35.92	2.9e-05	6.38255e-16
Ma01_t14210	chr01:10380362-10384229	2-hydroxyacyl-CoA lyase	GN	GLVPDTHELAATAAR	2.24e-08	35.92	2.9e-05	6.38255e-16
Ma01_t14210	chr01:10380362-10384229	2-hydroxyacyl-CoA lyase	Mbw	GLVPDTHELAATAAR	2.26e-08	35.92	2.9e-05	6.38255e-16
Ma01_t14210	chr01:10380362-10384229	2-hydroxyacyl-CoA lyase	Cach	GYLAGTPEELKSALSESFSAR	1.89e-11	30.59	noMatch	noMatch
Ma01_t14210	chr01:10380362-10384229	2-hydroxyacyl-CoA lyase	Cach	GYLVGTPEELKSALSESFSAR	2.15e-11	41.22	0.0011	4.91459e-10
Ma01_t14210	chr01:10380362-10384229	2-hydroxyacyl-CoA lyase	GN	GYLVGTPEELKSALSESFSAR	3.77e-12	41.22	0.0011	4.91459e-10
Ma01_t14210	chr01:10380362-10384229	2-hydroxyacyl-CoA lyase	Mbw	GYLVGTPEELKSALSESFSAR	3.88e-12	41.22	0.0011	4.91459e-10
Ma01_t14210	chr01:10380362-10384229	2-hydroxyacyl-CoA lyase	Cach	IEEIRDKEVVDIEK	2.23e-07	12.37	4.7	1.86406e-09
Ma01_t14210	chr01:10380362-10384229	2-hydroxyacyl-CoA lyase	GN	IEEIRDKEVVDIEK	5e-08	12.37	4.7	1.86406e-09
Ma01_t14210	chr01:10380362-10384229	2-hydroxyacyl-CoA lyase	Mbw	IEEIRDKEVVDIEK	4.96e-08	12.37	4.7	1.86406e-09
Ma01_t14210	chr01:10380362-10384229	2-hydroxyacyl-CoA lyase	Cach	KPAVINVIIDPYAGAESGR	4.24e-11	58.36	2.9e-08	9.94995e-17
Ma01_t14210	chr01:10380362-10384229	2-hydroxyacyl-CoA lyase	GN	KPAVINVIIDPYAGAESGR	4.16e-11	58.36	2.9e-08	9.94995e-17
Ma01_t14210	chr01:10380362-10384229	2-hydroxyacyl-CoA lyase	Mbw	KPAVINVIIDPYAGAESGR	4.2e-11	58.36	2.9e-08	9.94995e-17
Ma01_t14210	chr01:10380362-10384229	2-hydroxyacyl-CoA lyase	Cach	LNWLLHFGEPPR	5.16e-08	54.06	0.00018	9.53049e-13
Ma01_t14210	chr01:10380362-10384229	2-hydroxyacyl-CoA lyase	GN	LNWLLHFGEPPR	5.25e-09	54.06	0.00018	9.53049e-13
Ma01_t14210	chr01:10380362-10384229	2-hydroxyacyl-CoA lyase	Mbw	LNWLLHFGEPPR	5.36e-09	54.06	0.00018	9.53049e-13
Ma01_t14210	chr01:10380362-10384229	2-hydroxyacyl-CoA lyase	Cach	LNWLLHFGQPPR	4.2e-08	27.77	noMatch	noMatch
Ma01_t14210	chr01:10380362-10384229	2-hydroxyacyl-CoA lyase	Cach	SAERPLIVFGK	6.3e-06	26.71	0.0024	9.4733e-13
Ma01_t14210	chr01:10380362-10384229	2-hydroxyacyl-CoA lyase	GN	SAERPLIVFGK	6.3e-06	26.71	0.0024	9.4733e-13
Ma01_t14210	chr01:10380362-10384229	2-hydroxyacyl-CoA lyase	Mbw	SAERPLIVFGK	6.3e-06	26.71	0.0024	9.4733e-13
Ma01_t14210	chr01:10380362-10384229	2-hydroxyacyl-CoA lyase	Cach	SALSESFSAR	0.000207	72.87	0.04	8.56586e-12
Ma01_t14210	chr01:10380362-10384229	2-hydroxyacyl-CoA lyase	GN	SALSESFSAR	0.000207	72.87	0.04	8.56586e-12
Ma01_t14210	chr01:10380362-10384229	2-hydroxyacyl-CoA lyase	Mbw	SALSESFSAR	0.000209	72.87	0.04	8.56586e-12
Ma01_t14210	chr01:10380362-10384229	2-hydroxyacyl-CoA lyase	Cach	SLAIGQCDVALIVGAR	7.77e-09	45.17	0.001	3.89898e-09
Ma01_t14210	chr01:10380362-10384229	2-hydroxyacyl-CoA lyase	GN	SLAIGQCDVALIVGAR	8.65e-09	45.17	0.001	3.89898e-09
Ma01_t14210	chr01:10380362-10384229	2-hydroxyacyl-CoA lyase	Mbw	SLAIGQCDVALIVGAR	8.48e-09	45.17	0.001	3.89898e-09
Ma01_t14270	chr01:10410654-10420732	pyridoxal kinase-like, transcript variant X1	Cach	VLSIQSHTVQGYVGNK	7.44e-09	noMatch	0.39	9.80961e-11
Ma01_t14270	chr01:10410654-10420732	pyridoxal kinase-like, transcript variant X1	GN	VLSIQSHTVQGYVGNK	7.37e-09	noMatch	0.39	9.80961e-11
Ma01_t14270	chr01:10410654-10420732	pyridoxal kinase-like, transcript variant X1	Mbw	VLSIQSHTVQGYVGNK	7.44e-09	noMatch	0.39	9.80961e-11
Ma01_t14300	chr01:10443939-10447816	alpha-xylosidase 1	Cach	VHITDAEEQRWEVPYDLLPR	1.05e-13	noMatch	0.31	8.85567e-11
Ma01_t14300	chr01:10443939-10447816	alpha-xylosidase 1	GN	VHITDAEEQRWEVPYDLLPR	9.06e-14	noMatch	0.31	8.85567e-11
Ma01_t14300	chr01:10443939-10447816	alpha-xylosidase 1	Mbw	VHITDAEEQRWEVPYDLLPR	9.9e-14	noMatch	0.31	8.85567e-11
Ma01_t14300	chr01:10443939-10447816	alpha-xylosidase 1	Cach	WIELGAFYPFSR	3.14e-07	42	0.0039	4.79136e-11
Ma01_t14300	chr01:10443939-10447816	alpha-xylosidase 1	GN	WIELGAFYPFSR	2.19e-07	42	0.0039	4.79136e-11
Ma01_t14300	chr01:10443939-10447816	alpha-xylosidase 1	Mbw	WIELGAFYPFSR	3.17e-07	42	0.0039	4.79136e-11
Ma01_t14350	chr01:10488283-10490503	endonuclease 2-like	Cach	ASAAVLDLLPESAGGDLAAVCSWADEVR	7.07e-17	52.6	1.4e-10	2.38484e-19
Ma01_t14350	chr01:10488283-10490503	endonuclease 2-like	GN	ASAAVLDLLPESAGGDLAAVCSWADEVR	6.52e-17	52.6	1.4e-10	2.38484e-19
Ma01_t14350	chr01:10488283-10490503	endonuclease 2-like	Mbw	ASAAVLDLLPESAGGDLAAVCSWADEVR	7.14e-17	52.6	1.4e-10	2.38484e-19
Ma01_t14610	chr01:10679021-10682085	26S proteasome non-ATPase regulatory subunit 8 homolog A-like	Cach	DIFEHAVVLSVK	1.06e-06	2.86	5.1	1.07541e-09
Ma01_t14610	chr01:10679021-10682085	26S proteasome non-ATPase regulatory subunit 8 homolog A-like	GN	DIFEHAVVLSVK	1.06e-06	2.86	5.1	1.07541e-09
Ma01_t14610	chr01:10679021-10682085	26S proteasome non-ATPase regulatory subunit 8 homolog A-like	Mbw	DIFEHAVVLSVK	1.06e-06	2.86	5.1	1.07541e-09
Ma01_t14880	chr01:10840511-10842713	phospho-2-dehydro-3-deoxyheptonate aldolase 2, chloroplastic-like	Cach	QLDGAHVEFLR	6.46e-06	12.77	0.18	1.81168e-11
Ma01_t14880	chr01:10840511-10842713	phospho-2-dehydro-3-deoxyheptonate aldolase 2, chloroplastic-like	GN	QLDGAHVEFLR	6.27e-06	12.77	0.18	1.81168e-11
Ma01_t14880	chr01:10840511-10842713	phospho-2-dehydro-3-deoxyheptonate aldolase 2, chloroplastic-like	Mbw	QLDGAHVEFLR	6.65e-06	12.77	0.18	1.81168e-11
Ma01_t14950	chr01:10880821-10882327	40S ribosomal protein S16-like	Cach	GLIKVNGVPIELVKPEILR	6.23e-11	noMatch	0.0014	1.71431e-11
Ma01_t14950	chr01:10880821-10882327	40S ribosomal protein S16-like	GN	GLIKVNGVPIELVKPEILR	7.01e-11	noMatch	0.0014	1.71431e-11
Ma01_t14950	chr01:10880821-10882327	40S ribosomal protein S16-like	Mbw	GLIKVNGVPIELVKPEILR	6.3e-11	noMatch	0.0014	1.71431e-11
Ma01_t14950	chr01:10880821-10882327	40S ribosomal protein S16-like	Cach	VNGVPIELVKPEILR	2.43e-08	41.12	3.9e-05	5.28041e-16
Ma01_t14950	chr01:10880821-10882327	40S ribosomal protein S16-like	GN	VNGVPIELVKPEILR	2.43e-08	41.12	3.9e-05	5.28041e-16
Ma01_t14950	chr01:10880821-10882327	40S ribosomal protein S16-like	Mbw	VNGVPIELVKPEILR	2.43e-08	41.12	3.9e-05	5.28041e-16
Ma01_t15060	chr01:10936447-10939142	29 kDa ribonucleoprotein A, chloroplastic-like	Cach	LFVGNLPFSVDSAQLAGLFQR	6.86e-13	46.5	2.9e-05	1.08692e-12
Ma01_t15060	chr01:10936447-10939142	29 kDa ribonucleoprotein A, chloroplastic-like	GN	LFVGNLPFSVDSAQLAGLFQR	7.43e-13	46.5	2.9e-05	1.08692e-12
Ma01_t15060	chr01:10936447-10939142	29 kDa ribonucleoprotein A, chloroplastic-like	Mbw	LFVGNLPFSVDSAQLAGLFQR	7e-13	46.5	2.9e-05	1.08692e-12
Ma01_t15210	chr01:11016809-11020440	40S ribosomal protein Sa-2-like	Cach	FAQYTGAHPIAGR	1.73e-07	61.33	5.3e-10	1.87587e-17
Ma01_t15210	chr01:11016809-11020440	40S ribosomal protein Sa-2-like	GN	FAQYTGAHPIAGR	1.7e-07	61.33	5.3e-10	1.87587e-17
Ma01_t15210	chr01:11016809-11020440	40S ribosomal protein Sa-2-like	Mbw	FAQYTGAHPIAGR	1.7e-07	61.33	5.3e-10	1.87587e-17
Ma01_t15210	chr01:11016809-11020440	40S ribosomal protein Sa-2-like	Cach	HTPGTFTNQLQTSFSEPR	7.26e-11	71.09	2.7e-08	4.8126e-18
Ma01_t15210	chr01:11016809-11020440	40S ribosomal protein Sa-2-like	GN	HTPGTFTNQLQTSFSEPR	7.26e-11	71.09	2.7e-08	4.8126e-18
Ma01_t15210	chr01:11016809-11020440	40S ribosomal protein Sa-2-like	Mbw	HTPGTFTNQLQTSFSEPR	7.26e-11	71.09	2.7e-08	4.8126e-18
Ma01_t15210	chr01:11016809-11020440	40S ribosomal protein Sa-2-like	Cach	LLILTDPR	0.002	22.44	0.49	4.4321e-09
Ma01_t15210	chr01:11016809-11020440	40S ribosomal protein Sa-2-like	GN	LLILTDPR	0.002	22.44	0.49	4.4321e-09
Ma01_t15210	chr01:11016809-11020440	40S ribosomal protein Sa-2-like	Mbw	LLILTDPR	0.002	22.44	0.49	4.4321e-09
Ma01_t15210	chr01:11016809-11020440	40S ribosomal protein Sa-2-like	Cach	RNDGVHIINLGK	1.76e-07	15.1	0.0029	noMatch
Ma01_t15210	chr01:11016809-11020440	40S ribosomal protein Sa-2-like	GN	RNDGVHIINLGK	1.76e-07	15.1	0.0029	noMatch
Ma01_t15210	chr01:11016809-11020440	40S ribosomal protein Sa-2-like	Mbw	RNDGVHIINLGK	1.76e-07	15.1	0.0029	noMatch
Ma01_t15210	chr01:11016809-11020440	40S ribosomal protein Sa-2-like	Cach	VIVAIENPQDIIVQSARPYGQR	1e-12	40.81	3.7e-05	3.47183e-19
Ma01_t15210	chr01:11016809-11020440	40S ribosomal protein Sa-2-like	GN	VIVAIENPQDIIVQSARPYGQR	1e-12	40.81	3.7e-05	3.47183e-19
Ma01_t15210	chr01:11016809-11020440	40S ribosomal protein Sa-2-like	Mbw	VIVAIENPQDIIVQSARPYGQR	1e-12	40.81	3.7e-05	3.47183e-19
Ma01_t15300	chr01:11072273-11074475	60S ribosomal protein L27a-3-like, transcript variant X2	Cach	LWSLVPDAVK	5.99e-06	12.08	1.3	1.61879e-08
Ma01_t15300	chr01:11072273-11074475	60S ribosomal protein L27a-3-like, transcript variant X2	GN	LWSLVPDAVK	5.99e-06	12.08	1.3	1.61879e-08
Ma01_t15300	chr01:11072273-11074475	60S ribosomal protein L27a-3-like, transcript variant X2	Mbw	LWSLVPDAVK	5.99e-06	12.08	1.3	1.61879e-08
Ma01_t15310	chr01:11075035-11079609	oryzain gamma chain-like	Cach	NSWGSDWGLDGYFK	1.22e-09	49.14	9.2e-07	5.3022e-16
Ma01_t15310	chr01:11075035-11079609	oryzain gamma chain-like	GN	NSWGSDWGLDGYFK	1.05e-09	49.14	9.2e-07	5.3022e-16
Ma01_t15310	chr01:11075035-11079609	oryzain gamma chain-like	Mbw	NSWGSDWGLDGYFK	9.49e-10	49.14	9.2e-07	5.3022e-16
Ma01_t15380	chr01:11129188-11136854	omega-amidase,chloroplastic-like	Cach	IALCQLSVTPDKER	4.94e-08	46.94	0.00026	5.84342e-14
Ma01_t15380	chr01:11129188-11136854	omega-amidase,chloroplastic-like	GN	IALCQLSVTPDKER	1.6e-07	46.94	0.00026	5.84342e-14
Ma01_t15380	chr01:11129188-11136854	omega-amidase,chloroplastic-like	Mbw	IALCQLSVTPDKER	4.84e-08	46.94	0.00026	5.84342e-14
Ma01_t15380	chr01:11129188-11136854	omega-amidase,chloroplastic-like	Cach	RGDLYQLVDVQR	8.53e-07	16.51	noMatch	noMatch
Ma01_t15380	chr01:11129188-11136854	omega-amidase,chloroplastic-like	GN	RGDLYQLVDVQR	8.53e-07	16.51	noMatch	noMatch
Ma01_t15380	chr01:11129188-11136854	omega-amidase,chloroplastic-like	Mbw	RGDLYQLVDVQR	8.53e-07	16.51	noMatch	noMatch
Ma01_t15640	chr01:11303424-11316058	NADH dehydrogenase [ubiquinone] iron-sulfur protein 1, mitochondrial-like	Cach	ADAFLLVGTQPR	1.75e-06	43.97	0.057	5.28484e-10
Ma01_t15640	chr01:11303424-11316058	NADH dehydrogenase [ubiquinone] iron-sulfur protein 1, mitochondrial-like	GN	ADAFLLVGTQPR	1.77e-06	43.97	0.057	5.28484e-10
Ma01_t15640	chr01:11303424-11316058	NADH dehydrogenase [ubiquinone] iron-sulfur protein 1, mitochondrial-like	Mbw	ADAFLLVGTQPR	1.81e-06	43.97	0.057	5.28484e-10
Ma01_t15640	chr01:11303424-11316058	NADH dehydrogenase [ubiquinone] iron-sulfur protein 1, mitochondrial-like	Cach	ALSEVAGVRLPYDNLEAVR	1.47e-10	24.06	0.021	4.12519e-14
Ma01_t15640	chr01:11303424-11316058	NADH dehydrogenase [ubiquinone] iron-sulfur protein 1, mitochondrial-like	GN	ALSEVAGVRLPYDNLEAVR	1.47e-10	24.06	0.021	4.12519e-14
Ma01_t15640	chr01:11303424-11316058	NADH dehydrogenase [ubiquinone] iron-sulfur protein 1, mitochondrial-like	Mbw	ALSEVAGVRLPYDNLEAVR	1.45e-10	24.06	0.021	4.12519e-14
Ma01_t15640	chr01:11303424-11316058	NADH dehydrogenase [ubiquinone] iron-sulfur protein 1, mitochondrial-like	Cach	LNEEINEEWISDKTR	1.14e-09	15.64	noMatch	1.37925e-08
Ma01_t15640	chr01:11303424-11316058	NADH dehydrogenase [ubiquinone] iron-sulfur protein 1, mitochondrial-like	GN	LNEEINEEWISDKTR	1.3e-09	15.64	noMatch	1.37925e-08
Ma01_t15640	chr01:11303424-11316058	NADH dehydrogenase [ubiquinone] iron-sulfur protein 1, mitochondrial-like	Mbw	LNEEINEEWISDKTR	1.16e-09	15.64	noMatch	1.37925e-08
Ma01_t15640	chr01:11303424-11316058	NADH dehydrogenase [ubiquinone] iron-sulfur protein 1, mitochondrial-like	Cach	LPYDNLEAVR	2.19e-05	33.14	0.00038	1.22895e-12
Ma01_t15640	chr01:11303424-11316058	NADH dehydrogenase [ubiquinone] iron-sulfur protein 1, mitochondrial-like	GN	LPYDNLEAVR	2.19e-05	33.14	0.00038	1.22895e-12
Ma01_t15640	chr01:11303424-11316058	NADH dehydrogenase [ubiquinone] iron-sulfur protein 1, mitochondrial-like	Mbw	LPYDNLEAVR	2.16e-05	33.14	0.00038	1.22895e-12
Ma01_t15640	chr01:11303424-11316058	NADH dehydrogenase [ubiquinone] iron-sulfur protein 1, mitochondrial-like	Cach	SVVDKNLGPLVK	5.71e-06	10	0.24	2.21917e-08
Ma01_t15640	chr01:11303424-11316058	NADH dehydrogenase [ubiquinone] iron-sulfur protein 1, mitochondrial-like	GN	SVVDKNLGPLVK	5.49e-06	10	0.24	2.21917e-08
Ma01_t15640	chr01:11303424-11316058	NADH dehydrogenase [ubiquinone] iron-sulfur protein 1, mitochondrial-like	Mbw	SVVDKNLGPLVK	5.65e-06	10	0.24	2.21917e-08
Ma01_t15670	chr01:11331539-11351461	nuclear pore complex protein Nup155	Cach	ELPSLLIER	0.001	14.89	noMatch	8.86871e-08
Ma01_t15670	chr01:11331539-11351461	nuclear pore complex protein Nup155	GN	ELPSLLIER	0.001	14.89	noMatch	8.86871e-08
Ma01_t15670	chr01:11331539-11351461	nuclear pore complex protein Nup155	Mbw	ELPSLLIER	0.000895	14.89	noMatch	8.86871e-08
Ma01_t15700	chr01:11375896-11378866	glutamine synthetase nodule isozyme-like	Cach	HETADINTFVWGVANR	3.07e-10	57.88	2.4e-06	4.84722e-18
Ma01_t15700	chr01:11375896-11378866	glutamine synthetase nodule isozyme-like	GN	HETADINTFVWGVANR	3.01e-10	57.88	2.4e-06	4.84722e-18
Ma01_t15700	chr01:11375896-11378866	glutamine synthetase nodule isozyme-like	Mbw	HETADINTFVWGVANR	3.28e-10	57.88	2.4e-06	4.84722e-18
Ma01_t15700	chr01:11375896-11378866	glutamine synthetase nodule isozyme-like	Cach	IFSNPAVAAEETWFGIEQEYTLLQK	1.85e-15	46.57	5.9e-08	2.19514e-14
Ma01_t15700	chr01:11375896-11378866	glutamine synthetase nodule isozyme-like	Cach	IFSNPAVAAEETWFGIEQEYTLLRK	7.09e-15	37.55	2.6e-07	1.99085e-20
Ma01_t15700	chr01:11375896-11378866	glutamine synthetase nodule isozyme-like	GN	IFSNPAVAAEETWFGIEQEYTLLRK	1.63e-16	37.55	2.6e-07	1.99085e-20
Ma01_t15700	chr01:11375896-11378866	glutamine synthetase nodule isozyme-like	Mbw	IFSNPAVAAEETWFGIEQEYTLLRK	1.63e-16	37.55	2.6e-07	1.99085e-20
Ma01_t15700	chr01:11375896-11378866	glutamine synthetase nodule isozyme-like	Cach	LTGRHETADINTFVWGVANR	6.89e-13	38.29	3.3e-05	5.75659e-13
Ma01_t15700	chr01:11375896-11378866	glutamine synthetase nodule isozyme-like	GN	LTGRHETADINTFVWGVANR	6.62e-13	38.29	3.3e-05	5.75659e-13
Ma01_t15700	chr01:11375896-11378866	glutamine synthetase nodule isozyme-like	Mbw	LTGRHETADINTFVWGVANR	7.09e-13	38.29	3.3e-05	5.75659e-13
Ma01_t15700	chr01:11375896-11378866	glutamine synthetase nodule isozyme-like	Cach	SNGGYEVIKEAIQK	6.06e-08	19.12	0.0021	2.84446e-10
Ma01_t15700	chr01:11375896-11378866	glutamine synthetase nodule isozyme-like	GN	SNGGYEVIKEAIQK	6.18e-08	19.12	0.0021	2.84446e-10
Ma01_t15700	chr01:11375896-11378866	glutamine synthetase nodule isozyme-like	Mbw	SNGGYEVIKEAIQK	6.75e-08	19.12	0.0021	2.84446e-10
Ma01_t01660	chr01:1141802-1144882	nascent polypeptide-associated complex subunit alpha-like protein 1, transcript variant X3	Cach	NILFVISKPDVFK	2.37e-07	noMatch	0.0037	4.76085e-13
Ma01_t01660	chr01:1141802-1144882	nascent polypeptide-associated complex subunit alpha-like protein 1, transcript variant X3	GN	NILFVISKPDVFK	2.23e-07	noMatch	0.0037	4.76085e-13
Ma01_t01660	chr01:1141802-1144882	nascent polypeptide-associated complex subunit alpha-like protein 1, transcript variant X3	Mbw	NILFVISKPDVFK	2.44e-07	noMatch	0.0037	4.76085e-13
Ma01_t15930	chr01:11599997-11602510	40S ribosomal protein S3a {ECO:0000255|HAMAP-Rule:MF_03122}-like	Cach	APSVFNVR	0.000361	30.79	0.0038	3.11706e-11
Ma01_t15930	chr01:11599997-11602510	40S ribosomal protein S3a {ECO:0000255|HAMAP-Rule:MF_03122}-like	GN	APSVFNVR	7.5e-05	30.79	0.0038	3.11706e-11
Ma01_t15930	chr01:11599997-11602510	40S ribosomal protein S3a {ECO:0000255|HAMAP-Rule:MF_03122}-like	Mbw	APSVFNVR	7.5e-05	30.79	0.0038	3.11706e-11
Ma01_t15930	chr01:11599997-11602510	40S ribosomal protein S3a {ECO:0000255|HAMAP-Rule:MF_03122}-like	Cach	ATSSIFPLQNVYIR	1.54e-08	45.86	1.9e-05	1.11555e-08
Ma01_t15930	chr01:11599997-11602510	40S ribosomal protein S3a {ECO:0000255|HAMAP-Rule:MF_03122}-like	GN	ATSSIFPLQNVYIR	1.54e-08	45.86	1.9e-05	1.11555e-08
Ma01_t15930	chr01:11599997-11602510	40S ribosomal protein S3a {ECO:0000255|HAMAP-Rule:MF_03122}-like	Mbw	ATSSIFPLQNVYIR	1.54e-08	45.86	1.9e-05	1.11555e-08
Ma01_t15930	chr01:11599997-11602510	40S ribosomal protein S3a {ECO:0000255|HAMAP-Rule:MF_03122}-like	Cach	DWYDIKAPSVFNVR	3.97e-09	10.49	noMatch	7.57112e-11
Ma01_t15930	chr01:11599997-11602510	40S ribosomal protein S3a {ECO:0000255|HAMAP-Rule:MF_03122}-like	GN	DWYDIKAPSVFNVR	3.97e-09	10.49	noMatch	7.57112e-11
Ma01_t15930	chr01:11599997-11602510	40S ribosomal protein S3a {ECO:0000255|HAMAP-Rule:MF_03122}-like	Mbw	DWYDIKAPSVFNVR	4.01e-09	10.49	noMatch	7.57112e-11
Ma01_t15930	chr01:11599997-11602510	40S ribosomal protein S3a {ECO:0000255|HAMAP-Rule:MF_03122}-like	Cach	FIPDVIGKEIEK	1.58e-06	26.67	0.013	2.63541e-12
Ma01_t15930	chr01:11599997-11602510	40S ribosomal protein S3a {ECO:0000255|HAMAP-Rule:MF_03122}-like	GN	FIPDVIGKEIEK	1.7e-06	26.67	0.013	2.63541e-12
Ma01_t15930	chr01:11599997-11602510	40S ribosomal protein S3a {ECO:0000255|HAMAP-Rule:MF_03122}-like	Mbw	FIPDVIGKEIEK	1.59e-06	26.67	0.013	2.63541e-12
Ma01_t15930	chr01:11599997-11602510	40S ribosomal protein S3a {ECO:0000255|HAMAP-Rule:MF_03122}-like	Cach	KDWYDIKAPSVFNVR	2.95e-09	26.37	noMatch	4.90519e-09
Ma01_t15930	chr01:11599997-11602510	40S ribosomal protein S3a {ECO:0000255|HAMAP-Rule:MF_03122}-like	GN	KDWYDIKAPSVFNVR	2.95e-09	26.37	noMatch	4.90519e-09
Ma01_t15930	chr01:11599997-11602510	40S ribosomal protein S3a {ECO:0000255|HAMAP-Rule:MF_03122}-like	Mbw	KDWYDIKAPSVFNVR	2.97e-09	26.37	noMatch	4.90519e-09
Ma01_t15930	chr01:11599997-11602510	40S ribosomal protein S3a {ECO:0000255|HAMAP-Rule:MF_03122}-like	Cach	VFEVSLADLQNDEDQAHR	1.41e-10	34.23	0.0057	2.53949e-15
Ma01_t15930	chr01:11599997-11602510	40S ribosomal protein S3a {ECO:0000255|HAMAP-Rule:MF_03122}-like	GN	VFEVSLADLQNDEDQAHR	1.27e-10	34.23	0.0057	2.53949e-15
Ma01_t15930	chr01:11599997-11602510	40S ribosomal protein S3a {ECO:0000255|HAMAP-Rule:MF_03122}-like	Mbw	VFEVSLADLQNDEDQAHR	1.27e-10	34.23	0.0057	2.53949e-15
Ma01_t15930	chr01:11599997-11602510	40S ribosomal protein S3a {ECO:0000255|HAMAP-Rule:MF_03122}-like	Cach	VFEVSLADLQNDEDQAHRK	1.07e-10	34.65	1.5e-08	9.85805e-16
Ma01_t15930	chr01:11599997-11602510	40S ribosomal protein S3a {ECO:0000255|HAMAP-Rule:MF_03122}-like	GN	VFEVSLADLQNDEDQAHRK	1e-10	34.65	1.5e-08	9.85805e-16
Ma01_t15930	chr01:11599997-11602510	40S ribosomal protein S3a {ECO:0000255|HAMAP-Rule:MF_03122}-like	Mbw	VFEVSLADLQNDEDQAHRK	1e-10	34.65	1.5e-08	9.85805e-16
Ma01_t16020	chr01:11641382-11643664	protein SEC13 homolog	Cach	DVAWAPNLGLPK	5.45e-07	23.47	0.00042	2.67246e-11
Ma01_t16020	chr01:11641382-11643664	protein SEC13 homolog	GN	DVAWAPNLGLPK	5.45e-07	23.47	0.00042	2.67246e-11
Ma01_t16020	chr01:11641382-11643664	protein SEC13 homolog	Mbw	DVAWAPNLGLPK	5.45e-07	23.47	0.00042	2.67246e-11
Ma01_t16090	chr01:11669792-11675166	serine--tRNA ligase	Cach	FASVEVVEEIIHLDREWR	1.62e-10	16.34	0.074	1.79149e-09
Ma01_t16090	chr01:11669792-11675166	serine--tRNA ligase	GN	FASVEVVEEIIHLDREWR	2.81e-11	16.34	0.074	1.79149e-09
Ma01_t16090	chr01:11669792-11675166	serine--tRNA ligase	Mbw	FASVEVVEEIIHLDREWR	2.75e-11	16.34	0.074	1.79149e-09
Ma01_t16090	chr01:11669792-11675166	serine--tRNA ligase	Cach	KYDLEGWFPASK	1.65e-07	12.06	1.8	7.91876e-10
Ma01_t16090	chr01:11669792-11675166	serine--tRNA ligase	GN	KYDLEGWFPASK	3.78e-08	12.06	1.8	7.91876e-10
Ma01_t16090	chr01:11669792-11675166	serine--tRNA ligase	Mbw	KYDLEGWFPASK	3.82e-08	12.06	1.8	7.91876e-10
Ma01_t16200	chr01:11747624-11755567	LL-diaminopimelate aminotransferase, chloroplastic	Cach	ELLFADGFPVAK	8.64e-07	45.91	0.00043	1.66131e-14
Ma01_t16200	chr01:11747624-11755567	LL-diaminopimelate aminotransferase, chloroplastic	GN	ELLFADGFPVAK	7.92e-07	45.91	0.00043	1.66131e-14
Ma01_t16200	chr01:11747624-11755567	LL-diaminopimelate aminotransferase, chloroplastic	Mbw	ELLFADGFPVAK	2.71e-06	45.91	0.00043	1.66131e-14
Ma01_t16200	chr01:11747624-11755567	LL-diaminopimelate aminotransferase, chloroplastic	Cach	EQLTHLVQFAK	1.74e-06	12.15	1.9	1.44673e-11
Ma01_t16200	chr01:11747624-11755567	LL-diaminopimelate aminotransferase, chloroplastic	GN	EQLTHLVQFAK	1.74e-06	12.15	1.9	1.44673e-11
Ma01_t16200	chr01:11747624-11755567	LL-diaminopimelate aminotransferase, chloroplastic	Mbw	EQLTHLVQFAK	1.74e-06	12.15	1.9	1.44673e-11
Ma01_t16200	chr01:11747624-11755567	LL-diaminopimelate aminotransferase, chloroplastic	Cach	LGWTVVPK	6.71e-05	14.76	noMatch	5.10728e-09
Ma01_t16200	chr01:11747624-11755567	LL-diaminopimelate aminotransferase, chloroplastic	GN	LGWTVVPK	6.71e-05	14.76	noMatch	5.10728e-09
Ma01_t16200	chr01:11747624-11755567	LL-diaminopimelate aminotransferase, chloroplastic	Mbw	LGWTVVPK	6.71e-05	14.76	noMatch	5.10728e-09
Ma01_t16200	chr01:11747624-11755567	LL-diaminopimelate aminotransferase, chloroplastic	Cach	LQAGYLFPEIAR	2.96e-07	28.72	0.024	6.64855e-11
Ma01_t16200	chr01:11747624-11755567	LL-diaminopimelate aminotransferase, chloroplastic	GN	LQAGYLFPEIAR	9.63e-07	28.72	0.024	6.64855e-11
Ma01_t16200	chr01:11747624-11755567	LL-diaminopimelate aminotransferase, chloroplastic	Mbw	LQAGYLFPEIAR	2.74e-07	28.72	0.024	6.64855e-11
Ma01_t16200	chr01:11747624-11755567	LL-diaminopimelate aminotransferase, chloroplastic	Cach	NAPYVWVQFPGR	1.19e-08	61.29	2.7e-05	9.51836e-17
Ma01_t16200	chr01:11747624-11755567	LL-diaminopimelate aminotransferase, chloroplastic	GN	NAPYVWVQFPGR	1.2e-08	61.29	2.7e-05	9.51836e-17
Ma01_t16200	chr01:11747624-11755567	LL-diaminopimelate aminotransferase, chloroplastic	Mbw	NAPYVWVQFPGR	1.19e-08	61.29	2.7e-05	9.51836e-17
Ma01_t16200	chr01:11747624-11755567	LL-diaminopimelate aminotransferase, chloroplastic	Cach	TIFEIPGAK	8.26e-05	17.98	0.22	4.38078e-09
Ma01_t16200	chr01:11747624-11755567	LL-diaminopimelate aminotransferase, chloroplastic	GN	TIFEIPGAK	8.1e-05	17.98	0.22	4.38078e-09
Ma01_t16200	chr01:11747624-11755567	LL-diaminopimelate aminotransferase, chloroplastic	Mbw	TIFEIPGAK	8.18e-05	17.98	0.22	4.38078e-09
Ma01_t16270	chr01:11792309-11798472	adenylosuccinate synthetase, chloroplastic-like	Cach	AHLLFDFHQVVDGLR	1.11e-09	25.4	1.9	2.05743e-09
Ma01_t16270	chr01:11792309-11798472	adenylosuccinate synthetase, chloroplastic-like	GN	AHLLFDFHQVVDGLR	1.11e-09	25.4	1.9	2.05743e-09
Ma01_t16270	chr01:11792309-11798472	adenylosuccinate synthetase, chloroplastic-like	Mbw	AHLLFDFHQVVDGLR	1.11e-09	25.4	1.9	2.05743e-09
Ma01_t16270	chr01:11792309-11798472	adenylosuccinate synthetase, chloroplastic-like	Cach	IEELVGVPIHYIGVGPGR	2.72e-10	30.7	0.0021	1.41106e-13
Ma01_t16270	chr01:11792309-11798472	adenylosuccinate synthetase, chloroplastic-like	GN	IEELVGVPIHYIGVGPGR	2.37e-10	30.7	0.0021	1.41106e-13
Ma01_t16270	chr01:11792309-11798472	adenylosuccinate synthetase, chloroplastic-like	Mbw	IEELVGVPIHYIGVGPGR	2.44e-10	30.7	0.0021	1.41106e-13
Ma01_t16270	chr01:11792309-11798472	adenylosuccinate synthetase, chloroplastic-like	Cach	LDVLSELSEIK	3.41e-05	16.88	0.28	1.98847e-09
Ma01_t16270	chr01:11792309-11798472	adenylosuccinate synthetase, chloroplastic-like	GN	LDVLSELSEIK	3.58e-05	16.88	0.28	1.98847e-09
Ma01_t16270	chr01:11792309-11798472	adenylosuccinate synthetase, chloroplastic-like	Mbw	LDVLSELSEIK	3.83e-05	16.88	0.28	1.98847e-09
Ma01_t16270	chr01:11792309-11798472	adenylosuccinate synthetase, chloroplastic-like	Cach	VGSGPFPTEILGKDGDLLR	2.04e-11	25.17	0.0074	1.84917e-13
Ma01_t16270	chr01:11792309-11798472	adenylosuccinate synthetase, chloroplastic-like	GN	VGSGPFPTEILGKDGDLLR	1.98e-11	25.17	0.0074	1.84917e-13
Ma01_t16270	chr01:11792309-11798472	adenylosuccinate synthetase, chloroplastic-like	Mbw	VGSGPFPTEILGKDGDLLR	1.97e-11	25.17	0.0074	1.84917e-13
Ma01_t16270	chr01:11792309-11798472	adenylosuccinate synthetase, chloroplastic-like	Cach	YVERIEELVGVPIHYIGVGPGR	5.1e-13	16.67	2	8.16819e-11
Ma01_t16270	chr01:11792309-11798472	adenylosuccinate synthetase, chloroplastic-like	GN	YVERIEELVGVPIHYIGVGPGR	4.07e-13	16.67	2	8.16819e-11
Ma01_t16270	chr01:11792309-11798472	adenylosuccinate synthetase, chloroplastic-like	Mbw	YVERIEELVGVPIHYIGVGPGR	4.45e-13	16.67	2	8.16819e-11
Ma01_t16300	chr01:11806577-11813234	probable glucan 1,3-alpha-glucosidase	Cach	FRLPDVLLPXLDDXR	0.04	-	-	-
Ma01_t16300	chr01:11806577-11813234	probable glucan 1,3-alpha-glucosidase	GN	FRLPDVLLXNLDDXR	0.04	-	-	-
Ma01_t16300	chr01:11806577-11813234	probable glucan 1,3-alpha-glucosidase	Cach	ASPPVALTIR	7.06e-05	17.35	1.6e-06	noMatch
Ma01_t16300	chr01:11806577-11813234	probable glucan 1,3-alpha-glucosidase	GN	ASPPVALTIR	6.72e-05	17.35	1.6e-06	noMatch
Ma01_t16300	chr01:11806577-11813234	probable glucan 1,3-alpha-glucosidase	Mbw	ASPPVALTIR	7.06e-05	17.35	1.6e-06	noMatch
Ma01_t16300	chr01:11806577-11813234	probable glucan 1,3-alpha-glucosidase	Mbw	FRLPDVLLPNLDDRR	1.93e-07	20.8	noMatch	noMatch
Ma01_t16300	chr01:11806577-11813234	probable glucan 1,3-alpha-glucosidase	Cach	IILLGLPSGAK	1e-05	38	0.094	8.21875e-08
Ma01_t16300	chr01:11806577-11813234	probable glucan 1,3-alpha-glucosidase	GN	IILLGLPSGAK	1e-05	38	0.094	8.21875e-08
Ma01_t16300	chr01:11806577-11813234	probable glucan 1,3-alpha-glucosidase	Mbw	IILLGLPSGAK	1e-05	38	0.094	8.21875e-08
Ma01_t16310	chr01:11814791-11829130	probable phenylalanine--tRNA ligase beta subunit	Cach	LAALYCNVSSGFEEILGLVER	3.84e-13	69.68	0.00031	3.17963e-14
Ma01_t16310	chr01:11814791-11829130	probable phenylalanine--tRNA ligase beta subunit	GN	LAALYCNVSSGFEEILGLVER	3.84e-13	69.68	0.00031	3.17963e-14
Ma01_t16310	chr01:11814791-11829130	probable phenylalanine--tRNA ligase beta subunit	Mbw	LAALYCNVSSGFEEILGLVER	3.84e-13	69.68	0.00031	3.17963e-14
Ma01_t16310	chr01:11814791-11829130	probable phenylalanine--tRNA ligase beta subunit	Cach	YLHIIENSPVYPVIYDSNR	9.81e-12	24.73	0.0029	7.91057e-13
Ma01_t16310	chr01:11814791-11829130	probable phenylalanine--tRNA ligase beta subunit	GN	YLHIIENSPVYPVIYDSNR	9.72e-12	24.73	0.0029	7.91057e-13
Ma01_t16310	chr01:11814791-11829130	probable phenylalanine--tRNA ligase beta subunit	Mbw	YLHIIENSPVYPVIYDSNR	9.72e-12	24.73	0.0029	7.91057e-13
Ma01_t16380	chr01:11863743-11867249	40S ribosomal protein S2-2-like, transcript variant X2	Cach	EHQIIDTLLGGR	1.93e-06	22.42	noMatch	3.52394e-08
Ma01_t16380	chr01:11863743-11867249	40S ribosomal protein S2-2-like, transcript variant X2	GN	EHQIIDTLLGGR	1.69e-06	22.42	noMatch	3.52394e-08
Ma01_t16380	chr01:11863743-11867249	40S ribosomal protein S2-2-like, transcript variant X2	Mbw	EHQIIDTLLGGR	1.93e-06	22.42	noMatch	3.52394e-08
Ma01_t16380	chr01:11863743-11867249	40S ribosomal protein S2-2-like, transcript variant X2	Cach	FSKSPFQEYTDLLAKPTK	1.51e-11	22.25	0.047	1.2152e-09
Ma01_t16380	chr01:11863743-11867249	40S ribosomal protein S2-2-like, transcript variant X2	GN	FSKSPFQEYTDLLAKPTK	1.51e-11	22.25	0.047	1.2152e-09
Ma01_t16380	chr01:11863743-11867249	40S ribosomal protein S2-2-like, transcript variant X2	Mbw	FSKSPFQEYTDLLAKPTK	1.51e-11	22.25	0.047	1.2152e-09
Ma01_t16380	chr01:11863743-11867249	40S ribosomal protein S2-2-like, transcript variant X2	Cach	ITSLEQIYLHSLPVK	1.3e-08	43.48	0.00026	2.39214e-13
Ma01_t16380	chr01:11863743-11867249	40S ribosomal protein S2-2-like, transcript variant X2	GN	ITSLEQIYLHSLPVK	1.3e-08	43.48	0.00026	2.39214e-13
Ma01_t16380	chr01:11863743-11867249	40S ribosomal protein S2-2-like, transcript variant X2	Mbw	ITSLEQIYLHSLPVK	1.3e-08	43.48	0.00026	2.39214e-13
Ma01_t16380	chr01:11863743-11867249	40S ribosomal protein S2-2-like, transcript variant X2	Cach	KVLQFAGIEDVFTSSR	1.1e-08	80.3	2.9e-09	1.28857e-15
Ma01_t16380	chr01:11863743-11867249	40S ribosomal protein S2-2-like, transcript variant X2	GN	KVLQFAGIEDVFTSSR	1.13e-08	80.3	2.9e-09	1.28857e-15
Ma01_t16380	chr01:11863743-11867249	40S ribosomal protein S2-2-like, transcript variant X2	Mbw	KVLQFAGIEDVFTSSR	1.1e-08	80.3	2.9e-09	1.28857e-15
Ma01_t16380	chr01:11863743-11867249	40S ribosomal protein S2-2-like, transcript variant X2	Cach	RDEEEKWVPVTK	1.16e-06	15.1	0.094	7.99617e-11
Ma01_t16380	chr01:11863743-11867249	40S ribosomal protein S2-2-like, transcript variant X2	GN	RDEEEKWVPVTK	1.2e-06	15.1	0.094	7.99617e-11
Ma01_t16380	chr01:11863743-11867249	40S ribosomal protein S2-2-like, transcript variant X2	Mbw	RDEEEKWVPVTK	1.19e-06	15.1	0.094	7.99617e-11
Ma01_t16380	chr01:11863743-11867249	40S ribosomal protein S2-2-like, transcript variant X2	Cach	SPFQEYTDLLAKPTK	2.26e-09	56.8	1.3e-07	3.0863e-17
Ma01_t16380	chr01:11863743-11867249	40S ribosomal protein S2-2-like, transcript variant X2	GN	SPFQEYTDLLAKPTK	2.26e-09	56.8	1.3e-07	3.0863e-17
Ma01_t16380	chr01:11863743-11867249	40S ribosomal protein S2-2-like, transcript variant X2	Mbw	SPFQEYTDLLAKPTK	2.26e-09	56.8	1.3e-07	3.0863e-17
Ma01_t16380	chr01:11863743-11867249	40S ribosomal protein S2-2-like, transcript variant X2	Cach	VLQFAGIEDVFTSSR	2.62e-08	69.18	8e-07	8.49171e-16
Ma01_t16380	chr01:11863743-11867249	40S ribosomal protein S2-2-like, transcript variant X2	GN	VLQFAGIEDVFTSSR	2.7e-08	69.18	8e-07	8.49171e-16
Ma01_t16380	chr01:11863743-11867249	40S ribosomal protein S2-2-like, transcript variant X2	Mbw	VLQFAGIEDVFTSSR	2.65e-08	69.18	8e-07	8.49171e-16
Ma01_t16400	chr01:11878658-11882747	probable linoleate 9S-lipoxygenase 5	Cach	VYGDHTSSIXASHIEK	2.32e-08	-	-	-
Ma01_t16400	chr01:11878658-11882747	probable linoleate 9S-lipoxygenase 5	Cach	ADVELQAWWK	7.77e-06	54.44	0.015	1.40363e-12
Ma01_t16400	chr01:11878658-11882747	probable linoleate 9S-lipoxygenase 5	GN	ADVELQAWWK	7.77e-06	54.44	0.015	1.40363e-12
Ma01_t16400	chr01:11878658-11882747	probable linoleate 9S-lipoxygenase 5	Mbw	ADVELQAWWK	7.77e-06	54.44	0.015	1.40363e-12
Ma01_t16400	chr01:11878658-11882747	probable linoleate 9S-lipoxygenase 5	Cach	DSPEWTTDR	4.71e-05	18.83	0.16	6.65444e-09
Ma01_t16400	chr01:11878658-11882747	probable linoleate 9S-lipoxygenase 5	GN	DSPEWTTDR	4.66e-05	18.83	0.16	6.65444e-09
Ma01_t16400	chr01:11878658-11882747	probable linoleate 9S-lipoxygenase 5	Mbw	DSPEWTTDR	0.000682	18.83	0.16	6.65444e-09
Ma01_t16400	chr01:11878658-11882747	probable linoleate 9S-lipoxygenase 5	Cach	GVAVEDPANPNKLR	5.78e-06	18.67	noMatch	noMatch
Ma01_t16400	chr01:11878658-11882747	probable linoleate 9S-lipoxygenase 5	GN	GVAVEDPANPNKLR	3.32e-07	18.67	noMatch	noMatch
Ma01_t16400	chr01:11878658-11882747	probable linoleate 9S-lipoxygenase 5	Mbw	GVAVEDPANPNKLR	3.1e-07	18.67	noMatch	noMatch
Ma01_t16400	chr01:11878658-11882747	probable linoleate 9S-lipoxygenase 5	Cach	GVAVEDPASPNKLR	5.29e-06	23.87	noMatch	noMatch
Ma01_t16400	chr01:11878658-11882747	probable linoleate 9S-lipoxygenase 5	GN	GVAVEDPASPNKLR	3.07e-07	23.87	noMatch	noMatch
Ma01_t16400	chr01:11878658-11882747	probable linoleate 9S-lipoxygenase 5	Mbw	GVAVEDPASPNKLR	2.9e-07	23.87	noMatch	noMatch
Ma01_t16400	chr01:11878658-11882747	probable linoleate 9S-lipoxygenase 5	Cach	GVSFQLVSATVADPHNGNK	1.12e-10	26.87	2.4e-05	3.8105e-11
Ma01_t16400	chr01:11878658-11882747	probable linoleate 9S-lipoxygenase 5	GN	GVSFQLVSATVADPHNGNK	8.82e-12	26.87	2.4e-05	3.8105e-11
Ma01_t16400	chr01:11878658-11882747	probable linoleate 9S-lipoxygenase 5	Mbw	GVSFQLVSATVADPHNGNK	8.74e-12	26.87	2.4e-05	3.8105e-11
Ma01_t16400	chr01:11878658-11882747	probable linoleate 9S-lipoxygenase 5	Cach	IFFANDTYLPSKTPEPLKR	1.11e-10	46.48	noMatch	noMatch
Ma01_t16400	chr01:11878658-11882747	probable linoleate 9S-lipoxygenase 5	GN	IFFANDTYLPSKTPEPLKR	1.12e-10	46.48	noMatch	noMatch
Ma01_t16400	chr01:11878658-11882747	probable linoleate 9S-lipoxygenase 5	Mbw	IFFANDTYLPSKTPEPLKR	1.08e-10	46.48	noMatch	noMatch
Ma01_t16400	chr01:11878658-11882747	probable linoleate 9S-lipoxygenase 5	Cach	KNVLDFNDFNASLLDGLHEFLGK	3.68e-15	68.01	0.0071	1.08097e-09
Ma01_t16400	chr01:11878658-11882747	probable linoleate 9S-lipoxygenase 5	GN	KNVLDFNDFNASLLDGLHEFLGK	3.83e-15	68.01	0.0071	1.08097e-09
Ma01_t16400	chr01:11878658-11882747	probable linoleate 9S-lipoxygenase 5	Mbw	KNVLDFNDFNASLLDGLHEFLGK	3.86e-15	68.01	0.0071	1.08097e-09
Ma01_t16400	chr01:11878658-11882747	probable linoleate 9S-lipoxygenase 5	Cach	KNVLDFNDFNASLLDGLHEFLGKG	5.81e-16	noMatch	1.5e-07	noMatch
Ma01_t16400	chr01:11878658-11882747	probable linoleate 9S-lipoxygenase 5	GN	KNVLDFNDFNASLLDGLHEFLGKG	5.81e-16	noMatch	1.5e-07	noMatch
Ma01_t16400	chr01:11878658-11882747	probable linoleate 9S-lipoxygenase 5	Mbw	KNVLDFNDFNASLLDGLHEFLGKG	5.81e-16	noMatch	1.5e-07	noMatch
Ma01_t16400	chr01:11878658-11882747	probable linoleate 9S-lipoxygenase 5	Cach	LTEQGLPDDLLK	2.02e-06	10.27	0.19	1.03455e-10
Ma01_t16400	chr01:11878658-11882747	probable linoleate 9S-lipoxygenase 5	GN	LTEQGLPDDLLK	3.32e-06	10.27	0.19	1.03455e-10
Ma01_t16400	chr01:11878658-11882747	probable linoleate 9S-lipoxygenase 5	Mbw	LTEQGLPDDLLK	3.32e-06	10.27	0.19	1.03455e-10
Ma01_t16400	chr01:11878658-11882747	probable linoleate 9S-lipoxygenase 5	Cach	LTEQGLPDDLLKR	3.29e-07	58.94	8e-08	2.04588e-15
Ma01_t16400	chr01:11878658-11882747	probable linoleate 9S-lipoxygenase 5	GN	LTEQGLPDDLLKR	5.36e-07	58.94	8e-08	2.04588e-15
Ma01_t16400	chr01:11878658-11882747	probable linoleate 9S-lipoxygenase 5	Mbw	LTEQGLPDDLLKR	3.23e-07	58.94	8e-08	2.04588e-15
Ma01_t16400	chr01:11878658-11882747	probable linoleate 9S-lipoxygenase 5	Cach	MLHGFFDAITGK	1.47e-07	noMatch	0.046	noMatch
Ma01_t16400	chr01:11878658-11882747	probable linoleate 9S-lipoxygenase 5	GN	MLHGFFDAITGK	1.47e-07	noMatch	0.046	noMatch
Ma01_t16400	chr01:11878658-11882747	probable linoleate 9S-lipoxygenase 5	Mbw	MLHGFFDAITGK	1.47e-07	noMatch	0.046	noMatch
Ma01_t16400	chr01:11878658-11882747	probable linoleate 9S-lipoxygenase 5	Cach	NVLDFNDFNASLLDGLHEFLGK	1.62e-14	85.04	1.2e-13	2.46355e-23
Ma01_t16400	chr01:11878658-11882747	probable linoleate 9S-lipoxygenase 5	GN	NVLDFNDFNASLLDGLHEFLGK	1.62e-14	85.04	1.2e-13	2.46355e-23
Ma01_t16400	chr01:11878658-11882747	probable linoleate 9S-lipoxygenase 5	Mbw	NVLDFNDFNASLLDGLHEFLGK	1.69e-14	85.04	1.2e-13	2.46355e-23
Ma01_t16400	chr01:11878658-11882747	probable linoleate 9S-lipoxygenase 5	Cach	QTLINAGGVLESTVFPGK	5.92e-11	noMatch	0.0027	2.67403e-16
Ma01_t16400	chr01:11878658-11882747	probable linoleate 9S-lipoxygenase 5	GN	QTLINAGGVLESTVFPGK	5.92e-11	noMatch	0.0027	2.67403e-16
Ma01_t16400	chr01:11878658-11882747	probable linoleate 9S-lipoxygenase 5	Mbw	QTLINAGGVLESTVFPGK	5.92e-11	noMatch	0.0027	2.67403e-16
Ma01_t16400	chr01:11878658-11882747	probable linoleate 9S-lipoxygenase 5	Cach	RGVAVEDPANPNKLR	1.01e-06	41.01	noMatch	noMatch
Ma01_t16400	chr01:11878658-11882747	probable linoleate 9S-lipoxygenase 5	GN	RGVAVEDPANPNKLR	5.6e-08	41.01	noMatch	noMatch
Ma01_t16400	chr01:11878658-11882747	probable linoleate 9S-lipoxygenase 5	Mbw	RGVAVEDPANPNKLR	5.18e-08	41.01	noMatch	noMatch
Ma01_t16400	chr01:11878658-11882747	probable linoleate 9S-lipoxygenase 5	Cach	RGVAVEDPASPNKLR	9.29e-07	43.99	noMatch	noMatch
Ma01_t16400	chr01:11878658-11882747	probable linoleate 9S-lipoxygenase 5	GN	RGVAVEDPASPNKLR	5.23e-08	43.99	noMatch	noMatch
Ma01_t16400	chr01:11878658-11882747	probable linoleate 9S-lipoxygenase 5	Mbw	RGVAVEDPASPNKLR	4.88e-08	43.99	noMatch	noMatch
Ma01_t16400	chr01:11878658-11882747	probable linoleate 9S-lipoxygenase 5	Cach	TITSQFQTILGVSLIEVLSR	2.86e-11	57.5	0.029	1.38464e-09
Ma01_t16400	chr01:11878658-11882747	probable linoleate 9S-lipoxygenase 5	GN	TITSQFQTILGVSLIEVLSR	2.86e-11	57.5	0.029	1.38464e-09
Ma01_t16400	chr01:11878658-11882747	probable linoleate 9S-lipoxygenase 5	Mbw	TITSQFQTILGVSLIEVLSR	2.86e-11	57.5	0.029	1.38464e-09
Ma01_t16400	chr01:11878658-11882747	probable linoleate 9S-lipoxygenase 5	Cach	VFTPAEQGVEGSIWQLAK	2.75e-10	46.02	noMatch	noMatch
Ma01_t16400	chr01:11878658-11882747	probable linoleate 9S-lipoxygenase 5	GN	VFTPAEQGVEGSIWQLAK	2.75e-10	46.02	noMatch	noMatch
Ma01_t16400	chr01:11878658-11882747	probable linoleate 9S-lipoxygenase 5	Cach	VLKLPLPQVIKEDR	6.72e-07	34.23	noMatch	noMatch
Ma01_t16400	chr01:11878658-11882747	probable linoleate 9S-lipoxygenase 5	Cach	VLKLPLPQVIQEDR	6.53e-07	51.05	7.6e-10	1.20309e-14
Ma01_t16400	chr01:11878658-11882747	probable linoleate 9S-lipoxygenase 5	GN	VLKLPLPQVIQEDR	9.69e-08	51.05	7.6e-10	1.20309e-14
Ma01_t16400	chr01:11878658-11882747	probable linoleate 9S-lipoxygenase 5	Mbw	VLKLPLPQVIQEDR	9.05e-08	51.05	7.6e-10	1.20309e-14
Ma01_t16400	chr01:11878658-11882747	probable linoleate 9S-lipoxygenase 5	Cach	VLKLPLPQVIQEDRNAWR	1.99e-10	23.72	0.013	2.99377e-08
Ma01_t16400	chr01:11878658-11882747	probable linoleate 9S-lipoxygenase 5	GN	VLKLPLPQVIQEDRNAWR	2.93e-11	23.72	0.013	2.99377e-08
Ma01_t16400	chr01:11878658-11882747	probable linoleate 9S-lipoxygenase 5	Mbw	VLKLPLPQVIQEDRNAWR	2.71e-11	23.72	0.013	2.99377e-08
Ma01_t16400	chr01:11878658-11882747	probable linoleate 9S-lipoxygenase 5	GN	VYGDHTSSINASHIEK	2.14e-08	25.05	noMatch	noMatch
Ma01_t16400	chr01:11878658-11882747	probable linoleate 9S-lipoxygenase 5	Mbw	VYGDHTSSINASHIEK	2.34e-08	25.05	noMatch	noMatch
Ma01_t16400	chr01:11878658-11882747	probable linoleate 9S-lipoxygenase 5	Cach	VYTPAEQGVEGSIWQLAK	4.54e-10	41.89	noMatch	noMatch
Ma01_t16400	chr01:11878658-11882747	probable linoleate 9S-lipoxygenase 5	GN	VYTPAEQGVEGSIWQLAK	4.54e-10	41.89	noMatch	noMatch
Ma01_t16400	chr01:11878658-11882747	probable linoleate 9S-lipoxygenase 5	Mbw	VYTPAEQGVEGSIWQLAK	5.63e-10	41.89	noMatch	noMatch
Ma01_t16440	chr01:11910252-11920590	uncharacterized PKHD-type hydroxylase At1g22950-like, transcript variant X1	Cach	DFSSWCGECQREKKERQRQSLAATKMAFLK	1.45e-20	noMatch	noMatch	8.2685e-11
Ma01_t16440	chr01:11910252-11920590	uncharacterized PKHD-type hydroxylase At1g22950-like, transcript variant X1	GN	DFSSWCGECQREKKERQRQSLAATKMAFLK	1.53e-20	noMatch	noMatch	8.2685e-11
Ma01_t16440	chr01:11910252-11920590	uncharacterized PKHD-type hydroxylase At1g22950-like, transcript variant X1	Mbw	DFSSWCGECQREKKERQRQSLAATKMAFLK	1.45e-20	noMatch	noMatch	8.2685e-11
Ma01_t16780	chr01:12223680-12230211	NADH dehydrogenase [ubiquinone] flavoprotein 1, mitochondrial-like	Cach	GGWDNLLAVIPGGSSVPLLPK	1.28e-12	39.33	0.032	1.10446e-08
Ma01_t16780	chr01:12223680-12230211	NADH dehydrogenase [ubiquinone] flavoprotein 1, mitochondrial-like	GN	GGWDNLLAVIPGGSSVPLLPK	1.34e-12	39.33	0.032	1.10446e-08
Ma01_t16780	chr01:12223680-12230211	NADH dehydrogenase [ubiquinone] flavoprotein 1, mitochondrial-like	Mbw	GGWDNLLAVIPGGSSVPLLPK	1.28e-12	39.33	0.032	1.10446e-08
Ma01_t16780	chr01:12223680-12230211	NADH dehydrogenase [ubiquinone] flavoprotein 1, mitochondrial-like	Cach	QIEGHTICALGDAAAWPVQGLIR	6.18e-15	27.15	0.039	3.59383e-09
Ma01_t16780	chr01:12223680-12230211	NADH dehydrogenase [ubiquinone] flavoprotein 1, mitochondrial-like	GN	QIEGHTICALGDAAAWPVQGLIR	6.81e-15	27.15	0.039	3.59383e-09
Ma01_t16780	chr01:12223680-12230211	NADH dehydrogenase [ubiquinone] flavoprotein 1, mitochondrial-like	Mbw	QIEGHTICALGDAAAWPVQGLIR	6.88e-15	27.15	0.039	3.59383e-09
Ma01_t16780	chr01:12223680-12230211	NADH dehydrogenase [ubiquinone] flavoprotein 1, mitochondrial-like	Cach	STDVVDAIAR	0.000104	45.46	4.2e-05	8.09714e-13
Ma01_t16780	chr01:12223680-12230211	NADH dehydrogenase [ubiquinone] flavoprotein 1, mitochondrial-like	GN	STDVVDAIAR	0.000104	45.46	4.2e-05	8.09714e-13
Ma01_t16780	chr01:12223680-12230211	NADH dehydrogenase [ubiquinone] flavoprotein 1, mitochondrial-like	Mbw	STDVVDAIAR	0.000104	45.46	4.2e-05	8.09714e-13
Ma01_t16780	chr01:12223680-12230211	NADH dehydrogenase [ubiquinone] flavoprotein 1, mitochondrial-like	Cach	VSDGRPSYLVVNADESEPGTCKDR	8.13e-15	24.1	4.7e-08	2.81182e-10
Ma01_t16780	chr01:12223680-12230211	NADH dehydrogenase [ubiquinone] flavoprotein 1, mitochondrial-like	GN	VSDGRPSYLVVNADESEPGTCKDR	7.9e-15	24.1	4.7e-08	2.81182e-10
Ma01_t16780	chr01:12223680-12230211	NADH dehydrogenase [ubiquinone] flavoprotein 1, mitochondrial-like	Mbw	VSDGRPSYLVVNADESEPGTCKDR	7.9e-15	24.1	4.7e-08	2.81182e-10
Ma01_t16800	chr01:12236542-12237105	Hypothetical protein	Cach	AILPADPYER	7.2e-06	noMatch	0.0013	1.19128e-09
Ma01_t16800	chr01:12236542-12237105	Hypothetical protein	GN	AILPADPYER	1.76e-05	noMatch	0.0013	1.19128e-09
Ma01_t16800	chr01:12236542-12237105	Hypothetical protein	Mbw	AILPADPYER	7.27e-06	noMatch	0.0013	1.19128e-09
Ma01_t16810	chr01:12302549-12303322	Glutathione S-transferase	Cach	AESAEQAWAGLK	NA	27.74	0.018	9.24722e-10
Ma01_t16810	chr01:12302549-12303322	Glutathione S-transferase	GN	AESAEQAWAGLK	NA	27.74	0.018	9.24722e-10
Ma01_t16810	chr01:12302549-12303322	Glutathione S-transferase	Mbw	AESAEQAWAGLK	2.38e-06	27.74	0.018	9.24722e-10
Ma01_t16810	chr01:12302549-12303322	Glutathione S-transferase	Cach	AETEEAKAESAEQAWAGLK	NA	85.74	1.2e-09	2.03622e-21
Ma01_t16810	chr01:12302549-12303322	Glutathione S-transferase	GN	AETEEAKAESAEQAWAGLK	NA	85.74	1.2e-09	2.03622e-21
Ma01_t16810	chr01:12302549-12303322	Glutathione S-transferase	Mbw	AETEEAKAESAEQAWAGLK	5.15e-10	85.74	1.2e-09	2.03622e-21
Ma01_t16810	chr01:12302549-12303322	Glutathione S-transferase	Cach	LFDEEKTPLLAVWAER	NA	67.41	noMatch	noMatch
Ma01_t16810	chr01:12302549-12303322	Glutathione S-transferase	GN	LFDEEKTPLLAVWAER	NA	67.41	noMatch	noMatch
Ma01_t16810	chr01:12302549-12303322	Glutathione S-transferase	Mbw	LFDEEKTPLLAVWAER	6.4e-09	67.41	noMatch	noMatch
Ma01_t16810	chr01:12302549-12303322	Glutathione S-transferase	Cach	LLEEAFEKLSK	NA	38.9	0.0014	5.26584e-12
Ma01_t16810	chr01:12302549-12303322	Glutathione S-transferase	GN	LLEEAFEKLSK	NA	38.9	0.0014	5.26584e-12
Ma01_t16810	chr01:12302549-12303322	Glutathione S-transferase	Mbw	LLEEAFEKLSK	2.97e-05	38.9	0.0014	5.26584e-12
Ma01_t16820	chr01:12309515-12314533	Glutathione S-transferase	Cach	AILPADPYER	7.2e-06	noMatch	0.0013	1.19128e-09
Ma01_t16820	chr01:12309515-12314533	Glutathione S-transferase	GN	AILPADPYER	1.76e-05	noMatch	0.0013	1.19128e-09
Ma01_t16820	chr01:12309515-12314533	Glutathione S-transferase	Mbw	AILPADPYER	7.27e-06	noMatch	0.0013	1.19128e-09
Ma01_t16820	chr01:12309515-12314533	Glutathione S-transferase	Cach	FWASYVDDKLNPSGAALSK	7.89e-11	33.81	1.2e-05	1.05303e-13
Ma01_t16820	chr01:12309515-12314533	Glutathione S-transferase	GN	FWASYVDDKLNPSGAALSK	3.97e-12	33.81	1.2e-05	1.05303e-13
Ma01_t16820	chr01:12309515-12314533	Glutathione S-transferase	Mbw	FWASYVDDKLNPSGAALSK	7.82e-11	33.81	1.2e-05	1.05303e-13
Ma01_t16820	chr01:12309515-12314533	Glutathione S-transferase	Cach	GVEYEFLQEK	2.73e-05	29.35	1.2	9.45289e-12
Ma01_t16820	chr01:12309515-12314533	Glutathione S-transferase	GN	GVEYEFLQEK	3.48e-05	29.35	1.2	9.45289e-12
Ma01_t16820	chr01:12309515-12314533	Glutathione S-transferase	Mbw	GVEYEFLQEK	3.34e-05	29.35	1.2	9.45289e-12
Ma01_t16820	chr01:12309515-12314533	Glutathione S-transferase	Cach	LLEEAFGR	0.000824	42.49	0.047	1.19185e-10
Ma01_t16820	chr01:12309515-12314533	Glutathione S-transferase	GN	LLEEAFGR	0.000801	42.49	0.047	1.19185e-10
Ma01_t16820	chr01:12309515-12314533	Glutathione S-transferase	Mbw	LLEEAFGR	0.000801	42.49	0.047	1.19185e-10
Ma01_t16830	chr01:12316427-12318534	Putative Probable glutathione S-transferase GSTU6	GN	AXLPADPYER	0.006	-	-	-
Ma01_t16830	chr01:12316427-12318534	Putative Probable glutathione S-transferase GSTU6	Cach	AILPADPYER	7.2e-06	noMatch	0.0013	1.19128e-09
Ma01_t16830	chr01:12316427-12318534	Putative Probable glutathione S-transferase GSTU6	Mbw	AILPADPYER	7.27e-06	noMatch	0.0013	1.19128e-09
Ma01_t16860	chr01:12332373-12333648	probable pyridoxal biosynthesis protein PDX1.1	Cach	TKGEAGTGNIIEAVR	6.48e-08	21.8	0.32	1.25659e-08
Ma01_t16860	chr01:12332373-12333648	probable pyridoxal biosynthesis protein PDX1.1	GN	TKGEAGTGNIIEAVR	6.42e-08	21.8	0.32	1.25659e-08
Ma01_t16860	chr01:12332373-12333648	probable pyridoxal biosynthesis protein PDX1.1	Mbw	TKGEAGTGNIIEAVR	6.36e-08	21.8	0.32	1.25659e-08
Ma01_t16980	chr01:12418985-12420676	Peroxidase 72	Cach	DSTVLTGGPSWEVPLGR	1.57e-11	29.11	0.00021	2.30447e-11
Ma01_t16980	chr01:12418985-12420676	Peroxidase 72	GN	DSTVLTGGPSWEVPLGR	1.5e-11	29.11	0.00021	2.30447e-11
Ma01_t16980	chr01:12418985-12420676	Peroxidase 72	Mbw	DSTVLTGGPSWEVPLGR	5.83e-11	29.11	0.00021	2.30447e-11
Ma01_t16980	chr01:12418985-12420676	Peroxidase 72	Cach	GCDASLLLDSSGTITSEKR	6.04e-11	31.55	3.2e-06	1.79861e-12
Ma01_t16980	chr01:12418985-12420676	Peroxidase 72	GN	GCDASLLLDSSGTITSEKR	3.07e-10	31.55	3.2e-06	1.79861e-12
Ma01_t16980	chr01:12418985-12420676	Peroxidase 72	Mbw	GCDASLLLDSSGTITSEKR	5.64e-11	31.55	3.2e-06	1.79861e-12
Ma01_t16980	chr01:12418985-12420676	Peroxidase 72	Cach	GFEVVDEIK	3.53e-05	26.44	0.0016	7.19794e-12
Ma01_t16980	chr01:12418985-12420676	Peroxidase 72	GN	GFEVVDEIK	3.53e-05	26.44	0.0016	7.19794e-12
Ma01_t16980	chr01:12418985-12420676	Peroxidase 72	Mbw	GFEVVDEIK	3.53e-05	26.44	0.0016	7.19794e-12
Ma01_t16980	chr01:12418985-12420676	Peroxidase 72	Cach	GFEVVDEIKAALEKECPR	5.82e-12	47.4	7.7e-06	6.75523e-17
Ma01_t16980	chr01:12418985-12420676	Peroxidase 72	GN	GFEVVDEIKAALEKECPR	5.82e-12	47.4	7.7e-06	6.75523e-17
Ma01_t16980	chr01:12418985-12420676	Peroxidase 72	Mbw	GFEVVDEIKAALEKECPR	5.82e-12	47.4	7.7e-06	6.75523e-17
Ma01_t16980	chr01:12418985-12420676	Peroxidase 72	Cach	GLDPVDLVALSGSHTIGDSR	5.05e-12	52.62	1.2e-12	1.60262e-20
Ma01_t16980	chr01:12418985-12420676	Peroxidase 72	GN	GLDPVDLVALSGSHTIGDSR	2.98e-12	52.62	1.2e-12	1.60262e-20
Ma01_t16980	chr01:12418985-12420676	Peroxidase 72	Mbw	GLDPVDLVALSGSHTIGDSR	2.92e-12	52.62	1.2e-12	1.60262e-20
Ma01_t16980	chr01:12418985-12420676	Peroxidase 72	Cach	LHFHDCFVK	4.3e-06	18.66	0.0011	1.17347e-13
Ma01_t16980	chr01:12418985-12420676	Peroxidase 72	GN	LHFHDCFVK	4.3e-06	18.66	0.0011	1.17347e-13
Ma01_t16980	chr01:12418985-12420676	Peroxidase 72	Mbw	LHFHDCFVK	4.3e-06	18.66	0.0011	1.17347e-13
Ma01_t16980	chr01:12418985-12420676	Peroxidase 72	Cach	MGNITPLTGNKGEIR	1.28e-09	33.67	0.012	4.4721e-09
Ma01_t16980	chr01:12418985-12420676	Peroxidase 72	GN	MGNITPLTGNKGEIR	1.23e-09	33.67	0.012	4.4721e-09
Ma01_t16980	chr01:12418985-12420676	Peroxidase 72	Mbw	MGNITPLTGNKGEIR	1.23e-09	33.67	0.012	4.4721e-09
Ma01_t16980	chr01:12418985-12420676	Peroxidase 72	Cach	TVSCADILALAAR	2.23e-05	44.39	0.055	3.12769e-10
Ma01_t16980	chr01:12418985-12420676	Peroxidase 72	GN	TVSCADILALAAR	7.11e-06	44.39	0.055	3.12769e-10
Ma01_t16980	chr01:12418985-12420676	Peroxidase 72	Mbw	TVSCADILALAAR	1.36e-05	44.39	0.055	3.12769e-10
Ma01_t17090	chr01:12509248-12512592	carboxymethylenebutenolidase homolog	Cach	ASVNWLKSTGSSK	7.8e-07	15.3	0.45	3.79244e-09
Ma01_t17090	chr01:12509248-12512592	carboxymethylenebutenolidase homolog	GN	ASVNWLKSTGSSK	8.35e-07	15.3	0.45	3.79244e-09
Ma01_t17090	chr01:12509248-12512592	carboxymethylenebutenolidase homolog	Mbw	ASVNWLKSTGSSK	9.12e-07	15.3	0.45	3.79244e-09
Ma01_t17090	chr01:12509248-12512592	carboxymethylenebutenolidase homolog	Cach	TLIPDLYR	5.25e-05	26.61	0.0081	9.04224e-10
Ma01_t17090	chr01:12509248-12512592	carboxymethylenebutenolidase homolog	GN	TLIPDLYR	5.25e-05	26.61	0.0081	9.04224e-10
Ma01_t17090	chr01:12509248-12512592	carboxymethylenebutenolidase homolog	Mbw	TLIPDLYR	5.25e-05	26.61	0.0081	9.04224e-10
Ma01_t17230	chr01:12604117-12605121	Germin-like protein 5-1	Cach	AFQIGTKEVEDIK	5.79e-08	46.25	3.8e-05	1.23497e-14
Ma01_t17230	chr01:12604117-12605121	Germin-like protein 5-1	GN	AFQIGTKEVEDIK	5.79e-08	46.25	3.8e-05	1.23497e-14
Ma01_t17230	chr01:12604117-12605121	Germin-like protein 5-1	Mbw	AFQIGTKEVEDIK	5.79e-08	46.25	3.8e-05	1.23497e-14
Ma01_t17230	chr01:12604117-12605121	Germin-like protein 5-1	Cach	AFQIGTKEVEDIKSR	2.63e-09	noMatch	0.0065	1.07014e-10
Ma01_t17230	chr01:12604117-12605121	Germin-like protein 5-1	GN	AFQIGTKEVEDIKSR	2.63e-09	noMatch	0.0065	1.07014e-10
Ma01_t17230	chr01:12604117-12605121	Germin-like protein 5-1	Mbw	AFQIGTKEVEDIKSR	2.63e-09	noMatch	0.0065	1.07014e-10
Ma01_t17230	chr01:12604117-12605121	Germin-like protein 5-1	Cach	ATEIVFVLDGTLDVGFITTANK	1.15e-12	32.55	0.19	1.89735e-13
Ma01_t17230	chr01:12604117-12605121	Germin-like protein 5-1	GN	ATEIVFVLDGTLDVGFITTANK	1.09e-12	32.55	0.19	1.89735e-13
Ma01_t17230	chr01:12604117-12605121	Germin-like protein 5-1	Mbw	ATEIVFVLDGTLDVGFITTANK	1.12e-12	32.55	0.19	1.89735e-13
Ma01_t17230	chr01:12604117-12605121	Germin-like protein 5-1	Cach	GEVFVFPR	0.000174	27.37	2.2	1.91722e-10
Ma01_t17230	chr01:12604117-12605121	Germin-like protein 5-1	GN	GEVFVFPR	0.000179	27.37	2.2	1.91722e-10
Ma01_t17230	chr01:12604117-12605121	Germin-like protein 5-1	Mbw	GEVFVFPR	0.000179	27.37	2.2	1.91722e-10
Ma01_t17230	chr01:12604117-12605121	Germin-like protein 5-1	Cach	IDYAPGGLNPPHTHPR	9.73e-11	42.65	2.1e-08	1.13089e-19
Ma01_t17230	chr01:12604117-12605121	Germin-like protein 5-1	GN	IDYAPGGLNPPHTHPR	9.73e-11	42.65	2.1e-08	1.13089e-19
Ma01_t17230	chr01:12604117-12605121	Germin-like protein 5-1	Mbw	IDYAPGGLNPPHTHPR	9.93e-11	42.65	2.1e-08	1.13089e-19
Ma01_t17230	chr01:12604117-12605121	Germin-like protein 5-1	Cach	TITKGEVFVFPR	1.06e-06	65.8	0.038	1.6492e-08
Ma01_t17230	chr01:12604117-12605121	Germin-like protein 5-1	GN	TITKGEVFVFPR	1.31e-06	65.8	0.038	1.6492e-08
Ma01_t17230	chr01:12604117-12605121	Germin-like protein 5-1	Mbw	TITKGEVFVFPR	1.21e-06	65.8	0.038	1.6492e-08
Ma01_t17420	chr01:12763360-12764137	ubiquitin-40S ribosomal protein S27a	Cach	ESTLHLVLR	0.000679	25.72	0.021	1.16847e-09
Ma01_t17420	chr01:12763360-12764137	ubiquitin-40S ribosomal protein S27a	GN	ESTLHLVLR	0.000683	25.72	0.021	1.16847e-09
Ma01_t17420	chr01:12763360-12764137	ubiquitin-40S ribosomal protein S27a	Mbw	ESTLHLVLR	0.000679	25.72	0.021	1.16847e-09
Ma01_t17420	chr01:12763360-12764137	ubiquitin-40S ribosomal protein S27a	Cach	QLEDGRTLADYNIQK	1.76e-08	11.79	0.0074	6.70802e-15
Ma01_t17420	chr01:12763360-12764137	ubiquitin-40S ribosomal protein S27a	GN	QLEDGRTLADYNIQK	1.76e-08	11.79	0.0074	6.70802e-15
Ma01_t17420	chr01:12763360-12764137	ubiquitin-40S ribosomal protein S27a	Mbw	QLEDGRTLADYNIQK	1.76e-08	11.79	0.0074	6.70802e-15
Ma01_t17420	chr01:12763360-12764137	ubiquitin-40S ribosomal protein S27a	Cach	TITLEVESSDTIDNVK	4.27e-08	17.32	5.6	9.92242e-09
Ma01_t17420	chr01:12763360-12764137	ubiquitin-40S ribosomal protein S27a	GN	TITLEVESSDTIDNVK	4.39e-08	17.32	5.6	9.92242e-09
Ma01_t17420	chr01:12763360-12764137	ubiquitin-40S ribosomal protein S27a	Mbw	TITLEVESSDTIDNVK	4.27e-08	17.32	5.6	9.92242e-09
Ma01_t17420	chr01:12763360-12764137	ubiquitin-40S ribosomal protein S27a	Cach	TLADYNIQK	0.000501	33.3	0.036	2.90926e-12
Ma01_t17420	chr01:12763360-12764137	ubiquitin-40S ribosomal protein S27a	GN	TLADYNIQK	0.000491	33.3	0.036	2.90926e-12
Ma01_t17420	chr01:12763360-12764137	ubiquitin-40S ribosomal protein S27a	Mbw	TLADYNIQK	0.00051	33.3	0.036	2.90926e-12
Ma01_t17420	chr01:12763360-12764137	ubiquitin-40S ribosomal protein S27a	Cach	TLADYNIQKESTLHLVLR	1.6e-10	64.85	9e-09	2.20352e-18
Ma01_t17420	chr01:12763360-12764137	ubiquitin-40S ribosomal protein S27a	GN	TLADYNIQKESTLHLVLR	1.6e-10	64.85	9e-09	2.20352e-18
Ma01_t17420	chr01:12763360-12764137	ubiquitin-40S ribosomal protein S27a	Mbw	TLADYNIQKESTLHLVLR	1.57e-10	64.85	9e-09	2.20352e-18
Ma01_t17510	chr01:12815424-12828511	ATP-citrate synthase beta chain protein 1	Cach	AGKDLVSSLVSGLLTIGPR	7.34e-10	72.29	1.3e-05	6.94238e-14
Ma01_t17510	chr01:12815424-12828511	ATP-citrate synthase beta chain protein 1	GN	AGKDLVSSLVSGLLTIGPR	7.2e-10	72.29	1.3e-05	6.94238e-14
Ma01_t17510	chr01:12815424-12828511	ATP-citrate synthase beta chain protein 1	Mbw	AGKDLVSSLVSGLLTIGPR	7.2e-10	72.29	1.3e-05	6.94238e-14
Ma01_t17510	chr01:12815424-12828511	ATP-citrate synthase beta chain protein 1	Cach	DLVSSLVSGLLTIGPR	3.22e-08	37.11	0.041	1.38383e-10
Ma01_t17510	chr01:12815424-12828511	ATP-citrate synthase beta chain protein 1	GN	DLVSSLVSGLLTIGPR	3.22e-08	37.11	0.041	1.38383e-10
Ma01_t17510	chr01:12815424-12828511	ATP-citrate synthase beta chain protein 1	Mbw	DLVSSLVSGLLTIGPR	3.22e-08	37.11	0.041	1.38383e-10
Ma01_t17510	chr01:12815424-12828511	ATP-citrate synthase beta chain protein 1	Cach	LYRPGSVGFVSK	3.6e-06	11.36	0.0009	1.41126e-10
Ma01_t17510	chr01:12815424-12828511	ATP-citrate synthase beta chain protein 1	GN	LYRPGSVGFVSK	3.63e-06	11.36	0.0009	1.41126e-10
Ma01_t17510	chr01:12815424-12828511	ATP-citrate synthase beta chain protein 1	Mbw	LYRPGSVGFVSK	3.63e-06	11.36	0.0009	1.41126e-10
Ma01_t17510	chr01:12815424-12828511	ATP-citrate synthase beta chain protein 1	Cach	VVAIIAEGVPESDTK	3.04e-07	31.24	0.23	4.26856e-10
Ma01_t17510	chr01:12815424-12828511	ATP-citrate synthase beta chain protein 1	GN	VVAIIAEGVPESDTK	3.13e-07	31.24	0.23	4.26856e-10
Ma01_t17510	chr01:12815424-12828511	ATP-citrate synthase beta chain protein 1	Mbw	VVAIIAEGVPESDTK	3.13e-07	31.24	0.23	4.26856e-10
Ma01_t17510	chr01:12815424-12828511	ATP-citrate synthase beta chain protein 1	Cach	VVAIIAEGVPESDTKELIAYAR	2.17e-12	4.33	3.6	2.95204e-08
Ma01_t17510	chr01:12815424-12828511	ATP-citrate synthase beta chain protein 1	GN	VVAIIAEGVPESDTKELIAYAR	2.17e-12	4.33	3.6	2.95204e-08
Ma01_t17510	chr01:12815424-12828511	ATP-citrate synthase beta chain protein 1	Mbw	VVAIIAEGVPESDTKELIAYAR	2.26e-12	4.33	3.6	2.95204e-08
Ma01_t17920	chr01:13227561-13230327	glutaredoxin-like	Cach	AKATVSSNPVVVFSK	8.94e-08	30.4	noMatch	noMatch
Ma01_t17920	chr01:13227561-13230327	glutaredoxin-like	GN	AKATVSSNPVVVFSK	5.1e-08	30.4	noMatch	noMatch
Ma01_t17920	chr01:13227561-13230327	glutaredoxin-like	Mbw	AKATVSSNPVVVFSK	6.75e-08	30.4	noMatch	noMatch
Ma01_t17920	chr01:13227561-13230327	glutaredoxin-like	Cach	TVPNVFIGGK	3.48e-06	39.54	0.00023	9.26681e-13
Ma01_t17920	chr01:13227561-13230327	glutaredoxin-like	GN	TVPNVFIGGK	3.18e-06	39.54	0.00023	9.26681e-13
Ma01_t17920	chr01:13227561-13230327	glutaredoxin-like	Mbw	TVPNVFIGGK	3.08e-06	39.54	0.00023	9.26681e-13
Ma01_t17990	chr01:13305942-13307914	geranylgeranyl pyrophosphate synthase 7, chloroplastic-like	Cach	AFDEPTAVLAGDALLALAFGR	8.74e-12	28.29	0.25	3.45893e-09
Ma01_t17990	chr01:13305942-13307914	geranylgeranyl pyrophosphate synthase 7, chloroplastic-like	GN	AFDEPTAVLAGDALLALAFGR	9.45e-12	28.29	0.25	3.45893e-09
Ma01_t17990	chr01:13305942-13307914	geranylgeranyl pyrophosphate synthase 7, chloroplastic-like	Mbw	AFDEPTAVLAGDALLALAFGR	9.17e-12	28.29	0.25	3.45893e-09
Ma01_t18020	chr01:13322958-13326238	probable linoleate 9S-lipoxygenase 5	Mbw	DTPEWTSDDRAVK	1.19e-07	-	-	-
Ma01_t18020	chr01:13322958-13326238	probable linoleate 9S-lipoxygenase 5	Mbw	LYEGGLPVPXNPLFEELR	1.06e-08	-	-	-
Ma01_t18020	chr01:13322958-13326238	probable linoleate 9S-lipoxygenase 5	Cach	DTPEWTSDDKAVK	3.7e-07	26.72	noMatch	noMatch
Ma01_t18020	chr01:13322958-13326238	probable linoleate 9S-lipoxygenase 5	GN	DTPEWTSDDKAVK	3.77e-07	26.72	noMatch	noMatch
Ma01_t18020	chr01:13322958-13326238	probable linoleate 9S-lipoxygenase 5	Cach	EQALPADLIKR	4.6e-05	27.69	4e-05	6.80438e-11
Ma01_t18020	chr01:13322958-13326238	probable linoleate 9S-lipoxygenase 5	GN	EQALPADLIKR	4.6e-05	27.69	4e-05	6.80438e-11
Ma01_t18020	chr01:13322958-13326238	probable linoleate 9S-lipoxygenase 5	Mbw	EQALPADLIKR	4.6e-05	27.69	4e-05	6.80438e-11
Ma01_t18020	chr01:13322958-13326238	probable linoleate 9S-lipoxygenase 5	Cach	ETAYHVTFHCEEK	3.37e-08	noMatch	0.0029	noMatch
Ma01_t18020	chr01:13322958-13326238	probable linoleate 9S-lipoxygenase 5	GN	ETAYHVTFHCEEK	2.54e-08	noMatch	0.0029	noMatch
Ma01_t18020	chr01:13322958-13326238	probable linoleate 9S-lipoxygenase 5	Mbw	ETAYHVTFHCEEK	2.49e-08	noMatch	0.0029	noMatch
Ma01_t18020	chr01:13322958-13326238	probable linoleate 9S-lipoxygenase 5	Cach	IHFVCNSWVYPAGK	6.23e-10	6.16	0.0039	1.81171e-08
Ma01_t18020	chr01:13322958-13326238	probable linoleate 9S-lipoxygenase 5	GN	IHFVCNSWVYPAGK	5.99e-10	6.16	0.0039	1.81171e-08
Ma01_t18020	chr01:13322958-13326238	probable linoleate 9S-lipoxygenase 5	Mbw	IHFVCNSWVYPAGK	8.95e-10	6.16	0.0039	1.81171e-08
Ma01_t18020	chr01:13322958-13326238	probable linoleate 9S-lipoxygenase 5	Cach	KTGLCFNYCGGPVIDNVLGR	1.09e-11	27.38	noMatch	noMatch
Ma01_t18020	chr01:13322958-13326238	probable linoleate 9S-lipoxygenase 5	GN	KTGLCFNYCGGPVIDNVLGR	7.75e-13	27.38	noMatch	noMatch
Ma01_t18020	chr01:13322958-13326238	probable linoleate 9S-lipoxygenase 5	Mbw	KTGLCFNYCGGPVIDNVLGR	4.21e-12	27.38	noMatch	noMatch
Ma01_t18020	chr01:13322958-13326238	probable linoleate 9S-lipoxygenase 5	Cach	LYEGGLPVPPNPLLEELR	5.96e-10	noMatch	0.17	7.66324e-12
Ma01_t18020	chr01:13322958-13326238	probable linoleate 9S-lipoxygenase 5	GN	LYEGGLPVPPNPLLEELR	6.19e-10	noMatch	0.17	7.66324e-12
Ma01_t18020	chr01:13322958-13326238	probable linoleate 9S-lipoxygenase 5	Cach	NNLSSEFFLK	5.24e-05	25.16	0.022	3.12041e-12
Ma01_t18020	chr01:13322958-13326238	probable linoleate 9S-lipoxygenase 5	GN	NNLSSEFFLK	5.24e-05	25.16	0.022	3.12041e-12
Ma01_t18020	chr01:13322958-13326238	probable linoleate 9S-lipoxygenase 5	Mbw	NNLSSEFFLK	5.24e-05	25.16	0.022	3.12041e-12
Ma01_t18020	chr01:13322958-13326238	probable linoleate 9S-lipoxygenase 5	Cach	SWNFPEQALPADLIKR	1.25e-08	24.39	noMatch	noMatch
Ma01_t18020	chr01:13322958-13326238	probable linoleate 9S-lipoxygenase 5	Cach	SWNFREQALPADLIK	4.75e-09	6.06	0.052	4.36351e-08
Ma01_t18020	chr01:13322958-13326238	probable linoleate 9S-lipoxygenase 5	GN	SWNFREQALPADLIK	4.35e-09	6.06	0.052	4.36351e-08
Ma01_t18020	chr01:13322958-13326238	probable linoleate 9S-lipoxygenase 5	Mbw	SWNFREQALPADLIK	4.27e-09	6.06	0.052	4.36351e-08
Ma01_t18020	chr01:13322958-13326238	probable linoleate 9S-lipoxygenase 5	Cach	SWNFREQALPADLIKR	8.3e-10	noMatch	0.28	2.80055e-07
Ma01_t18020	chr01:13322958-13326238	probable linoleate 9S-lipoxygenase 5	GN	SWNFREQALPADLIKR	6.89e-10	noMatch	0.28	2.80055e-07
Ma01_t18020	chr01:13322958-13326238	probable linoleate 9S-lipoxygenase 5	Mbw	SWNFREQALPADLIKR	6.76e-10	noMatch	0.28	2.80055e-07
Ma01_t18020	chr01:13322958-13326238	probable linoleate 9S-lipoxygenase 5	Cach	VYTPAESGVEGSIWQLAK	1.64e-10	91.41	2.1e-13	1.00458e-21
Ma01_t18020	chr01:13322958-13326238	probable linoleate 9S-lipoxygenase 5	GN	VYTPAESGVEGSIWQLAK	1.81e-10	91.41	2.1e-13	1.00458e-21
Ma01_t18020	chr01:13322958-13326238	probable linoleate 9S-lipoxygenase 5	Mbw	VYTPAESGVEGSIWQLAK	1.57e-10	91.41	2.1e-13	1.00458e-21
Ma01_t18020	chr01:13322958-13326238	probable linoleate 9S-lipoxygenase 5	Cach	YALELSSAVYK	7.37e-05	27.5	noMatch	noMatch
Ma01_t18020	chr01:13322958-13326238	probable linoleate 9S-lipoxygenase 5	GN	YALELSSAVYK	6.49e-05	27.5	noMatch	noMatch
Ma01_t18020	chr01:13322958-13326238	probable linoleate 9S-lipoxygenase 5	Mbw	YALELSSAVYK	7.02e-05	27.5	noMatch	noMatch
Ma01_t18020	chr01:13322958-13326238	probable linoleate 9S-lipoxygenase 5	Cach	YALELSSTVYK	4.38e-05	38.03	0.012	1.9421e-12
Ma01_t18020	chr01:13322958-13326238	probable linoleate 9S-lipoxygenase 5	GN	YALELSSTVYK	4.3e-05	38.03	0.012	1.9421e-12
Ma01_t18020	chr01:13322958-13326238	probable linoleate 9S-lipoxygenase 5	Mbw	YALELSSTVYK	4.3e-05	38.03	0.012	1.9421e-12
Ma01_t18040	chr01:13344016-13347394	probable linoleate 9S-lipoxygenase 5	GN	ETAYXVTFHCEEK	3.89e-07	-	-	-
Ma01_t18040	chr01:13344016-13347394	probable linoleate 9S-lipoxygenase 5	GN	LFILDHHDAYLPYLNR	8.39e-10	-	-	-
Ma01_t18040	chr01:13344016-13347394	probable linoleate 9S-lipoxygenase 5	Mbw	LFILDHHDAYLPYLNR	9.62e-10	-	-	-
Ma01_t18040	chr01:13344016-13347394	probable linoleate 9S-lipoxygenase 5	Cach	VVLPVLQAIAGATPIXFNSFEDVLK	1.67e-13	-	-	-
Ma01_t18040	chr01:13344016-13347394	probable linoleate 9S-lipoxygenase 5	Mbw	VVLPVLQAIAGATPIEFNSFEDVLK	2.66e-14	-	-	-
Ma01_t18040	chr01:13344016-13347394	probable linoleate 9S-lipoxygenase 5	Cach	EQALPADLIKR	4.6e-05	27.69	4e-05	6.80438e-11
Ma01_t18040	chr01:13344016-13347394	probable linoleate 9S-lipoxygenase 5	GN	EQALPADLIKR	4.6e-05	27.69	4e-05	6.80438e-11
Ma01_t18040	chr01:13344016-13347394	probable linoleate 9S-lipoxygenase 5	Mbw	EQALPADLIKR	4.6e-05	27.69	4e-05	6.80438e-11
Ma01_t18040	chr01:13344016-13347394	probable linoleate 9S-lipoxygenase 5	GN	EQTLPADLIKR	4.9e-05	21.82	noMatch	noMatch
Ma01_t18040	chr01:13344016-13347394	probable linoleate 9S-lipoxygenase 5	Cach	ETAYHVTFHCEEK	3.37e-08	noMatch	0.0029	noMatch
Ma01_t18040	chr01:13344016-13347394	probable linoleate 9S-lipoxygenase 5	Mbw	ETAYHVTFHCEEK	2.49e-08	noMatch	0.0029	noMatch
Ma01_t18040	chr01:13344016-13347394	probable linoleate 9S-lipoxygenase 5	Cach	HALIPAGGIFEMTVFPGR	1.19e-11	46.28	0.00014	1.3167e-14
Ma01_t18040	chr01:13344016-13347394	probable linoleate 9S-lipoxygenase 5	GN	HALIPAGGIFEMTVFPGR	1.61e-10	46.28	0.00014	1.3167e-14
Ma01_t18040	chr01:13344016-13347394	probable linoleate 9S-lipoxygenase 5	Mbw	HALIPAGGIFEMTVFPGR	1.55e-11	46.28	0.00014	1.3167e-14
Ma01_t18040	chr01:13344016-13347394	probable linoleate 9S-lipoxygenase 5	Cach	IHFVCNSWVYPAVK	1.99e-09	36.76	1.7e-07	6.9684e-17
Ma01_t18040	chr01:13344016-13347394	probable linoleate 9S-lipoxygenase 5	GN	IHFVCNSWVYPAVK	1.89e-09	36.76	1.7e-07	6.9684e-17
Ma01_t18040	chr01:13344016-13347394	probable linoleate 9S-lipoxygenase 5	Mbw	IHFVCNSWVYPAVK	2.07e-09	36.76	1.7e-07	6.9684e-17
Ma01_t18040	chr01:13344016-13347394	probable linoleate 9S-lipoxygenase 5	Cach	KTGLCFNYCGGPVIDNVLGR	1.09e-11	27.38	noMatch	noMatch
Ma01_t18040	chr01:13344016-13347394	probable linoleate 9S-lipoxygenase 5	GN	KTGLCFNYCGGPVIDNVLGR	7.75e-13	27.38	noMatch	noMatch
Ma01_t18040	chr01:13344016-13347394	probable linoleate 9S-lipoxygenase 5	Mbw	KTGLCFNYCGGPVIDNVLGR	4.21e-12	27.38	noMatch	noMatch
Ma01_t18040	chr01:13344016-13347394	probable linoleate 9S-lipoxygenase 5	Cach	LFILDHHDAYIPYLNR	5.78e-10	34.27	0.0069	2.62303e-11
Ma01_t18040	chr01:13344016-13347394	probable linoleate 9S-lipoxygenase 5	Cach	LYEGGLPVPPNPLLEELR	5.96e-10	noMatch	0.17	7.66324e-12
Ma01_t18040	chr01:13344016-13347394	probable linoleate 9S-lipoxygenase 5	GN	LYEGGLPVPPNPLLEELR	6.19e-10	noMatch	0.17	7.66324e-12
Ma01_t18040	chr01:13344016-13347394	probable linoleate 9S-lipoxygenase 5	Mbw	LYEGGLPVPPNPLLEELR	6.26e-10	noMatch	0.17	7.66324e-12
Ma01_t18040	chr01:13344016-13347394	probable linoleate 9S-lipoxygenase 5	Cach	NNLSSEFFLK	5.24e-05	25.16	0.022	3.12041e-12
Ma01_t18040	chr01:13344016-13347394	probable linoleate 9S-lipoxygenase 5	GN	NNLSSEFFLK	5.24e-05	25.16	0.022	3.12041e-12
Ma01_t18040	chr01:13344016-13347394	probable linoleate 9S-lipoxygenase 5	Mbw	NNLSSEFFLK	5.24e-05	25.16	0.022	3.12041e-12
Ma01_t18040	chr01:13344016-13347394	probable linoleate 9S-lipoxygenase 5	Cach	SWNFREQALPADLIK	4.75e-09	6.06	0.052	4.36351e-08
Ma01_t18040	chr01:13344016-13347394	probable linoleate 9S-lipoxygenase 5	GN	SWNFREQALPADLIK	4.35e-09	6.06	0.052	4.36351e-08
Ma01_t18040	chr01:13344016-13347394	probable linoleate 9S-lipoxygenase 5	Mbw	SWNFREQALPADLIK	4.27e-09	6.06	0.052	4.36351e-08
Ma01_t18040	chr01:13344016-13347394	probable linoleate 9S-lipoxygenase 5	Cach	SWNFREQALPADLIKR	8.3e-10	noMatch	0.28	2.80055e-07
Ma01_t18040	chr01:13344016-13347394	probable linoleate 9S-lipoxygenase 5	GN	SWNFREQALPADLIKR	6.89e-10	noMatch	0.28	2.80055e-07
Ma01_t18040	chr01:13344016-13347394	probable linoleate 9S-lipoxygenase 5	Mbw	SWNFREQALPADLIKR	6.76e-10	noMatch	0.28	2.80055e-07
Ma01_t18040	chr01:13344016-13347394	probable linoleate 9S-lipoxygenase 5	Cach	TLTLEDFPGK	6.14e-05	33.16	0.0015	1.35983e-12
Ma01_t18040	chr01:13344016-13347394	probable linoleate 9S-lipoxygenase 5	GN	TLTLEDFPGK	6.14e-05	33.16	0.0015	1.35983e-12
Ma01_t18040	chr01:13344016-13347394	probable linoleate 9S-lipoxygenase 5	Mbw	TLTLEDFPGK	5.97e-05	33.16	0.0015	1.35983e-12
Ma01_t18040	chr01:13344016-13347394	probable linoleate 9S-lipoxygenase 5	Cach	TLTLEDFPGKGR	2.08e-06	41.52	8.2e-07	6.66544e-15
Ma01_t18040	chr01:13344016-13347394	probable linoleate 9S-lipoxygenase 5	GN	TLTLEDFPGKGR	1.73e-05	41.52	8.2e-07	6.66544e-15
Ma01_t18040	chr01:13344016-13347394	probable linoleate 9S-lipoxygenase 5	Mbw	TLTLEDFPGKGR	2e-06	41.52	8.2e-07	6.66544e-15
Ma01_t18040	chr01:13344016-13347394	probable linoleate 9S-lipoxygenase 5	Cach	TLTLEDYPGKGR	1.14e-05	46.92	noMatch	noMatch
Ma01_t18040	chr01:13344016-13347394	probable linoleate 9S-lipoxygenase 5	GN	TLTLEDYPGKGR	1.17e-05	46.92	noMatch	noMatch
Ma01_t18040	chr01:13344016-13347394	probable linoleate 9S-lipoxygenase 5	Cach	VFFANTTYLPGDTPLPLKPYREEELCNLK	1.24e-17	10.11	0.002	1.18106e-13
Ma01_t18040	chr01:13344016-13347394	probable linoleate 9S-lipoxygenase 5	GN	VFFANTTYLPGDTPLPLKPYREEELCNLK	1.2e-18	10.11	0.002	1.18106e-13
Ma01_t18040	chr01:13344016-13347394	probable linoleate 9S-lipoxygenase 5	Mbw	VFFANTTYLPGDTPLPLKPYREEELCNLK	1.26e-18	10.11	0.002	1.18106e-13
Ma01_t18040	chr01:13344016-13347394	probable linoleate 9S-lipoxygenase 5	GN	VVLPVLQAIASATPIEFNSFEDVLK	3.49e-14	42.66	noMatch	noMatch
Ma01_t18040	chr01:13344016-13347394	probable linoleate 9S-lipoxygenase 5	Cach	VYTPAESGVEGSIWQLAK	1.64e-10	91.41	2.1e-13	1.00458e-21
Ma01_t18040	chr01:13344016-13347394	probable linoleate 9S-lipoxygenase 5	GN	VYTPAESGVEGSIWQLAK	1.81e-10	91.41	2.1e-13	1.00458e-21
Ma01_t18040	chr01:13344016-13347394	probable linoleate 9S-lipoxygenase 5	Mbw	VYTPAESGVEGSIWQLAK	1.57e-10	91.41	2.1e-13	1.00458e-21
Ma01_t18040	chr01:13344016-13347394	probable linoleate 9S-lipoxygenase 5	Cach	YALELSSTVYK	4.38e-05	38.03	0.012	1.9421e-12
Ma01_t18040	chr01:13344016-13347394	probable linoleate 9S-lipoxygenase 5	GN	YALELSSTVYK	4.3e-05	38.03	0.012	1.9421e-12
Ma01_t18040	chr01:13344016-13347394	probable linoleate 9S-lipoxygenase 5	Mbw	YALELSSTVYK	4.3e-05	38.03	0.012	1.9421e-12
Ma01_t18060	chr01:13358464-13361737	linoleate 9S-lipoxygenase A-like	Cach	EFDSFEDVLK	1.16e-05	25.63	0.024	2.31963e-10
Ma01_t18060	chr01:13358464-13361737	linoleate 9S-lipoxygenase A-like	GN	EFDSFEDVLK	1.16e-05	25.63	0.024	2.31963e-10
Ma01_t18060	chr01:13358464-13361737	linoleate 9S-lipoxygenase A-like	Mbw	EFDSFEDVLK	1.16e-05	25.63	0.024	2.31963e-10
Ma01_t18060	chr01:13358464-13361737	linoleate 9S-lipoxygenase A-like	Cach	EQALPADLIKR	4.6e-05	27.69	4e-05	6.80438e-11
Ma01_t18060	chr01:13358464-13361737	linoleate 9S-lipoxygenase A-like	GN	EQALPADLIKR	4.6e-05	27.69	4e-05	6.80438e-11
Ma01_t18060	chr01:13358464-13361737	linoleate 9S-lipoxygenase A-like	Mbw	EQALPADLIKR	4.6e-05	27.69	4e-05	6.80438e-11
Ma01_t18060	chr01:13358464-13361737	linoleate 9S-lipoxygenase A-like	Cach	ETAYHVTFHCEEK	3.37e-08	noMatch	0.0029	noMatch
Ma01_t18060	chr01:13358464-13361737	linoleate 9S-lipoxygenase A-like	GN	ETAYHVTFHCEEK	2.54e-08	noMatch	0.0029	noMatch
Ma01_t18060	chr01:13358464-13361737	linoleate 9S-lipoxygenase A-like	Mbw	ETAYHVTFHCEEK	2.49e-08	noMatch	0.0029	noMatch
Ma01_t18060	chr01:13358464-13361737	linoleate 9S-lipoxygenase A-like	Cach	GVVTGVLPVLQAIADVTPK	6.15e-10	45.33	noMatch	noMatch
Ma01_t18060	chr01:13358464-13361737	linoleate 9S-lipoxygenase A-like	GN	GVVTGVLPVLQAIADVTPK	6.34e-10	45.33	noMatch	noMatch
Ma01_t18060	chr01:13358464-13361737	linoleate 9S-lipoxygenase A-like	Mbw	GVVTGVLPVLQAIADVTPK	6.99e-10	45.33	noMatch	noMatch
Ma01_t18060	chr01:13358464-13361737	linoleate 9S-lipoxygenase A-like	Cach	IHFVCNSWVYPAGK	6.23e-10	6.16	0.0039	1.81171e-08
Ma01_t18060	chr01:13358464-13361737	linoleate 9S-lipoxygenase A-like	GN	IHFVCNSWVYPAGK	5.99e-10	6.16	0.0039	1.81171e-08
Ma01_t18060	chr01:13358464-13361737	linoleate 9S-lipoxygenase A-like	Mbw	IHFVCNSWVYPAGK	8.95e-10	6.16	0.0039	1.81171e-08
Ma01_t18060	chr01:13358464-13361737	linoleate 9S-lipoxygenase A-like	Cach	LFILDHHDAYIPYLNR	5.78e-10	34.27	0.0069	2.62303e-11
Ma01_t18060	chr01:13358464-13361737	linoleate 9S-lipoxygenase A-like	GN	LFILDHHDAYIPYLNR	5.56e-10	34.27	0.0069	2.62303e-11
Ma01_t18060	chr01:13358464-13361737	linoleate 9S-lipoxygenase A-like	Mbw	LFILDHHDAYIPYLNR	5.89e-10	34.27	0.0069	2.62303e-11
Ma01_t18060	chr01:13358464-13361737	linoleate 9S-lipoxygenase A-like	Cach	NNLGSEFFLK	0.000112	17.57	2.6	9.47007e-08
Ma01_t18060	chr01:13358464-13361737	linoleate 9S-lipoxygenase A-like	GN	NNLGSEFFLK	1e-05	17.57	2.6	9.47007e-08
Ma01_t18060	chr01:13358464-13361737	linoleate 9S-lipoxygenase A-like	Mbw	NNLGSEFFLK	1e-05	17.57	2.6	9.47007e-08
Ma01_t18060	chr01:13358464-13361737	linoleate 9S-lipoxygenase A-like	Cach	NNLSSEFFLK	5.24e-05	25.16	0.022	3.12041e-12
Ma01_t18060	chr01:13358464-13361737	linoleate 9S-lipoxygenase A-like	Cach	NVLGFNDFGGTVIDNVLELLGR	4.13e-14	13.87	4.6	1.73531e-08
Ma01_t18060	chr01:13358464-13361737	linoleate 9S-lipoxygenase A-like	GN	NVLGFNDFGGTVIDNVLELLGR	4.13e-14	13.87	4.6	1.73531e-08
Ma01_t18060	chr01:13358464-13361737	linoleate 9S-lipoxygenase A-like	Mbw	NVLGFNDFGGTVIDNVLELLGR	4.13e-14	13.87	4.6	1.73531e-08
Ma01_t18060	chr01:13358464-13361737	linoleate 9S-lipoxygenase A-like	Cach	QTLIPAGGIFELTVFPGR	4.58e-11	43.22	0.0091	3.05475e-11
Ma01_t18060	chr01:13358464-13361737	linoleate 9S-lipoxygenase A-like	GN	QTLIPAGGIFELTVFPGR	4.58e-11	43.22	0.0091	3.05475e-11
Ma01_t18060	chr01:13358464-13361737	linoleate 9S-lipoxygenase A-like	Mbw	QTLIPAGGIFELTVFPGR	5.57e-11	43.22	0.0091	3.05475e-11
Ma01_t18060	chr01:13358464-13361737	linoleate 9S-lipoxygenase A-like	Cach	SWNFREQALPADLIK	4.75e-09	6.06	0.052	4.36351e-08
Ma01_t18060	chr01:13358464-13361737	linoleate 9S-lipoxygenase A-like	GN	SWNFREQALPADLIK	4.35e-09	6.06	0.052	4.36351e-08
Ma01_t18060	chr01:13358464-13361737	linoleate 9S-lipoxygenase A-like	Mbw	SWNFREQALPADLIK	4.27e-09	6.06	0.052	4.36351e-08
Ma01_t18060	chr01:13358464-13361737	linoleate 9S-lipoxygenase A-like	Cach	SWNFREQALPADLIKR	8.3e-10	noMatch	0.28	2.80055e-07
Ma01_t18060	chr01:13358464-13361737	linoleate 9S-lipoxygenase A-like	GN	SWNFREQALPADLIKR	6.89e-10	noMatch	0.28	2.80055e-07
Ma01_t18060	chr01:13358464-13361737	linoleate 9S-lipoxygenase A-like	Mbw	SWNFREQALPADLIKR	6.76e-10	noMatch	0.28	2.80055e-07
Ma01_t18060	chr01:13358464-13361737	linoleate 9S-lipoxygenase A-like	Cach	TLTLEDFPGK	6.14e-05	33.16	0.0015	1.35983e-12
Ma01_t18060	chr01:13358464-13361737	linoleate 9S-lipoxygenase A-like	GN	TLTLEDFPGK	6.14e-05	33.16	0.0015	1.35983e-12
Ma01_t18060	chr01:13358464-13361737	linoleate 9S-lipoxygenase A-like	Mbw	TLTLEDFPGK	5.97e-05	33.16	0.0015	1.35983e-12
Ma01_t18060	chr01:13358464-13361737	linoleate 9S-lipoxygenase A-like	Cach	TLTLEDFPGKGR	2.08e-06	41.52	8.2e-07	6.66544e-15
Ma01_t18060	chr01:13358464-13361737	linoleate 9S-lipoxygenase A-like	GN	TLTLEDFPGKGR	1.73e-05	41.52	8.2e-07	6.66544e-15
Ma01_t18060	chr01:13358464-13361737	linoleate 9S-lipoxygenase A-like	Mbw	TLTLEDFPGKGR	2e-06	41.52	8.2e-07	6.66544e-15
Ma01_t18060	chr01:13358464-13361737	linoleate 9S-lipoxygenase A-like	Cach	VYTPAESGVEGSIWQLAK	1.64e-10	91.41	2.1e-13	1.00458e-21
Ma01_t18060	chr01:13358464-13361737	linoleate 9S-lipoxygenase A-like	GN	VYTPAESGVEGSIWQLAK	1.81e-10	91.41	2.1e-13	1.00458e-21
Ma01_t18060	chr01:13358464-13361737	linoleate 9S-lipoxygenase A-like	Mbw	VYTPAESGVEGSIWQLAK	1.57e-10	91.41	2.1e-13	1.00458e-21
Ma01_t18060	chr01:13358464-13361737	linoleate 9S-lipoxygenase A-like	Cach	YALELSSTVYK	4.38e-05	38.03	0.012	1.9421e-12
Ma01_t18060	chr01:13358464-13361737	linoleate 9S-lipoxygenase A-like	GN	YALELSSTVYK	4.3e-05	38.03	0.012	1.9421e-12
Ma01_t18060	chr01:13358464-13361737	linoleate 9S-lipoxygenase A-like	Mbw	YALELSSTVYK	4.3e-05	38.03	0.012	1.9421e-12
Ma01_t18260	chr01:13534721-13546677	beta-adaptin-like protein C	Cach	ANFLETWK	0.000435	8.76	0.12	9.21744e-08
Ma01_t18260	chr01:13534721-13546677	beta-adaptin-like protein C	GN	ANFLETWK	0.000434	8.76	0.12	9.21744e-08
Ma01_t18260	chr01:13534721-13546677	beta-adaptin-like protein C	Mbw	ANFLETWK	0.000434	8.76	0.12	9.21744e-08
Ma01_t18260	chr01:13534721-13546677	beta-adaptin-like protein C	Cach	IPDAFVSR	0.002	46.04	0.00021	4.86764e-11
Ma01_t18260	chr01:13534721-13546677	beta-adaptin-like protein C	GN	IPDAFVSR	0.002	46.04	0.00021	4.86764e-11
Ma01_t18260	chr01:13534721-13546677	beta-adaptin-like protein C	Mbw	IPDAFVSR	0.002	46.04	0.00021	4.86764e-11
Ma01_t18260	chr01:13534721-13546677	beta-adaptin-like protein C	Cach	LLTALNECTEWGQVFILDALSR	4.24e-14	49.43	7.6e-06	2.11249e-14
Ma01_t18260	chr01:13534721-13546677	beta-adaptin-like protein C	GN	LLTALNECTEWGQVFILDALSR	4.24e-14	49.43	7.6e-06	2.11249e-14
Ma01_t18260	chr01:13534721-13546677	beta-adaptin-like protein C	Mbw	LLTALNECTEWGQVFILDALSR	4.24e-14	49.43	7.6e-06	2.11249e-14
Ma01_t18260	chr01:13534721-13546677	beta-adaptin-like protein C	Cach	LQHANCAVVLSAVK	2.15e-07	16.03	0.025	1.48515e-10
Ma01_t18260	chr01:13534721-13546677	beta-adaptin-like protein C	GN	LQHANCAVVLSAVK	2.17e-07	16.03	0.025	1.48515e-10
Ma01_t18260	chr01:13534721-13546677	beta-adaptin-like protein C	Mbw	LQHANCAVVLSAVK	2.08e-07	16.03	0.025	1.48515e-10
Ma01_t18260	chr01:13534721-13546677	beta-adaptin-like protein C	Cach	NTFGLAAAGPLQVPALQPGASAR	9.47e-14	14.53	0.49	5.20078e-07
Ma01_t18260	chr01:13534721-13546677	beta-adaptin-like protein C	GN	NTFGLAAAGPLQVPALQPGASAR	9.85e-14	14.53	0.49	5.20078e-07
Ma01_t18260	chr01:13534721-13546677	beta-adaptin-like protein C	Mbw	NTFGLAAAGPLQVPALQPGASAR	1.02e-13	14.53	0.49	5.20078e-07
Ma01_t18260	chr01:13534721-13546677	beta-adaptin-like protein C	Cach	SQPDLAILAVNTFVK	7.6e-08	22.7	0.0008	3.76518e-11
Ma01_t18260	chr01:13534721-13546677	beta-adaptin-like protein C	GN	SQPDLAILAVNTFVK	7.67e-08	22.7	0.0008	3.76518e-11
Ma01_t18260	chr01:13534721-13546677	beta-adaptin-like protein C	Mbw	SQPDLAILAVNTFVK	7.6e-08	22.7	0.0008	3.76518e-11
Ma01_t18550	chr01:13847883-13850219	uncharacterized LOC103996104	Cach	IIGAVVASFAVAYACDVLIADKK	1.45e-14	41.41	0.0094	4.52072e-18
Ma01_t18550	chr01:13847883-13850219	uncharacterized LOC103996104	GN	IIGAVVASFAVAYACDVLIADKK	1.51e-14	41.41	0.0094	4.52072e-18
Ma01_t18550	chr01:13847883-13850219	uncharacterized LOC103996104	Mbw	IIGAVVASFAVAYACDVLIADKK	1.51e-14	41.41	0.0094	4.52072e-18
Ma01_t18550	chr01:13847883-13850219	uncharacterized LOC103996104	Cach	TISDEWWEATDKK	6.51e-07	8.5	1.2	7.35116e-11
Ma01_t18550	chr01:13847883-13850219	uncharacterized LOC103996104	GN	TISDEWWEATDKK	1.58e-08	8.5	1.2	7.35116e-11
Ma01_t18550	chr01:13847883-13850219	uncharacterized LOC103996104	Mbw	TISDEWWEATDKK	1.58e-08	8.5	1.2	7.35116e-11
Ma01_t18830	chr01:14181343-14182718	probable WRKY transcription factor 17	Cach	VDLMGLGKMDDLMAMQEAAAAGIR	2.09e-15	noMatch	0.021	noMatch
Ma01_t18830	chr01:14181343-14182718	probable WRKY transcription factor 17	GN	VDLMGLGKMDDLMAMQEAAAAGIR	2.09e-15	noMatch	0.021	noMatch
Ma01_t18830	chr01:14181343-14182718	probable WRKY transcription factor 17	Mbw	VDLMGLGKMDDLMAMQEAAAAGIR	1.89e-14	noMatch	0.021	noMatch
Ma01_t18870	chr01:14232290-14246771	villin-4-like, transcript variant X2	Cach	FYEGKEPIQLFSIFQSFLVFK	6.39e-12	41	2.7	3.90004e-17
Ma01_t18870	chr01:14232290-14246771	villin-4-like, transcript variant X2	GN	FYEGKEPIQLFSIFQSFLVFK	6.52e-12	41	2.7	3.90004e-17
Ma01_t18870	chr01:14232290-14246771	villin-4-like, transcript variant X2	Mbw	FYEGKEPIQLFSIFQSFLVFK	6.58e-12	41	2.7	3.90004e-17
Ma01_t18870	chr01:14232290-14246771	villin-4-like, transcript variant X2	Cach	IENFHPVPVPSSSYGK	2.47e-09	11.46	6.5e-05	6.85241e-12
Ma01_t18870	chr01:14232290-14246771	villin-4-like, transcript variant X2	GN	IENFHPVPVPSSSYGK	2.45e-09	11.46	6.5e-05	6.85241e-12
Ma01_t18870	chr01:14232290-14246771	villin-4-like, transcript variant X2	Mbw	IENFHPVPVPSSSYGK	2.54e-09	11.46	6.5e-05	6.85241e-12
Ma01_t18870	chr01:14232290-14246771	villin-4-like, transcript variant X2	Cach	SGAIAVLSASFERPR	2.74e-07	2.83	1.4	3.09943e-10
Ma01_t18870	chr01:14232290-14246771	villin-4-like, transcript variant X2	GN	SGAIAVLSASFERPR	2.54e-07	2.83	1.4	3.09943e-10
Ma01_t18870	chr01:14232290-14246771	villin-4-like, transcript variant X2	Mbw	SGAIAVLSASFERPR	2.54e-07	2.83	1.4	3.09943e-10
Ma01_t18870	chr01:14232290-14246771	villin-4-like, transcript variant X2	Cach	SKFEQWPQKNDAVVSDESR	1.89e-10	noMatch	0.01	7.33184e-10
Ma01_t18870	chr01:14232290-14246771	villin-4-like, transcript variant X2	GN	SKFEQWPQKNDAVVSDESR	3.45e-11	noMatch	0.01	7.33184e-10
Ma01_t18870	chr01:14232290-14246771	villin-4-like, transcript variant X2	Mbw	SKFEQWPQKNDAVVSDESR	3.48e-11	noMatch	0.01	7.33184e-10
Ma01_t18910	chr01:14266081-14274966	putative glucose-6-phosphate 1-epimerase	Cach	DALGSSAEVYLFGGHVTSWR	2.1e-13	24.62	0.022	5.15224e-10
Ma01_t18910	chr01:14266081-14274966	putative glucose-6-phosphate 1-epimerase	GN	DALGSSAEVYLFGGHVTSWR	2.1e-13	24.62	0.022	5.15224e-10
Ma01_t18910	chr01:14266081-14274966	putative glucose-6-phosphate 1-epimerase	Mbw	DALGSSAEVYLFGGHVTSWR	2.1e-13	24.62	0.022	5.15224e-10
Ma01_t18950	chr01:14326381-14342613	probable RNA polymerase II transcription factor B subunit 1-1	Cach	SEKSAVSLEQLSTIEMERR	4.26e-10	noMatch	0.14	noMatch
Ma01_t18950	chr01:14326381-14342613	probable RNA polymerase II transcription factor B subunit 1-1	GN	SEKSAVSLEQLSTIEMERR	3.4e-09	noMatch	0.14	noMatch
Ma01_t18950	chr01:14326381-14342613	probable RNA polymerase II transcription factor B subunit 1-1	Mbw	SEKSAVSLEQLSTIEMERR	4.22e-10	noMatch	0.14	noMatch
Ma01_t19050	chr01:14484454-14495147	ubiquitin receptor RAD23b-like, transcript variant X4	Cach	NNQQFLALR	0.000405	65.75	0.00055	2.2201e-11
Ma01_t19050	chr01:14484454-14495147	ubiquitin receptor RAD23b-like, transcript variant X4	GN	NNQQFLALR	0.000421	65.75	0.00055	2.2201e-11
Ma01_t19050	chr01:14484454-14495147	ubiquitin receptor RAD23b-like, transcript variant X4	Mbw	NNQQFLALR	0.000769	65.75	0.00055	2.2201e-11
Ma01_t19080	chr01:14510948-14526624	exportin-1-like, transcript variant X2	Cach	EFSAQDNKDLYAEEAAAQR	2.52e-10	0.99	14	2.51006e-09
Ma01_t19080	chr01:14510948-14526624	exportin-1-like, transcript variant X2	GN	EFSAQDNKDLYAEEAAAQR	2.31e-10	0.99	14	2.51006e-09
Ma01_t19080	chr01:14510948-14526624	exportin-1-like, transcript variant X2	Mbw	EFSAQDNKDLYAEEAAAQR	2.11e-10	0.99	14	2.51006e-09
Ma01_t02190	chr01:1469685-1484570	splicing factor U2af large subunit B-like, transcript variant X1	Cach	ELLESFGPLR	0.000136	noMatch	0.0062	1.01097e-11
Ma01_t02190	chr01:1469685-1484570	splicing factor U2af large subunit B-like, transcript variant X1	GN	ELLESFGPLR	0.00013	noMatch	0.0062	1.01097e-11
Ma01_t02190	chr01:1469685-1484570	splicing factor U2af large subunit B-like, transcript variant X1	Mbw	ELLESFGPLR	0.000135	noMatch	0.0062	1.01097e-11
Ma01_t19240	chr01:14718937-14723088	phosphoglycerate kinase, cytosolic, transcript variant X2	Cach	ELDYLVGAVANPK	7.84e-07	56.8	0.15	1.38039e-08
Ma01_t19240	chr01:14718937-14723088	phosphoglycerate kinase, cytosolic, transcript variant X2	GN	ELDYLVGAVANPK	8e-07	56.8	0.15	1.38039e-08
Ma01_t19240	chr01:14718937-14723088	phosphoglycerate kinase, cytosolic, transcript variant X2	Mbw	ELDYLVGAVANPK	8e-07	56.8	0.15	1.38039e-08
Ma01_t19240	chr01:14718937-14723088	phosphoglycerate kinase, cytosolic, transcript variant X2	Cach	FYKEEEKNDPEFAK	7.27e-09	noMatch	0.11	6.96803e-08
Ma01_t19240	chr01:14718937-14723088	phosphoglycerate kinase, cytosolic, transcript variant X2	GN	FYKEEEKNDPEFAK	7.27e-09	noMatch	0.11	6.96803e-08
Ma01_t19240	chr01:14718937-14723088	phosphoglycerate kinase, cytosolic, transcript variant X2	Mbw	FYKEEEKNDPEFAK	7.27e-09	noMatch	0.11	6.96803e-08
Ma01_t19240	chr01:14718937-14723088	phosphoglycerate kinase, cytosolic, transcript variant X2	Cach	KLASLADLYVNDAFGTAHR	5.33e-11	noMatch	0.05	2.37329e-13
Ma01_t19240	chr01:14718937-14723088	phosphoglycerate kinase, cytosolic, transcript variant X2	GN	KLASLADLYVNDAFGTAHR	5.76e-11	noMatch	0.05	2.37329e-13
Ma01_t19240	chr01:14718937-14723088	phosphoglycerate kinase, cytosolic, transcript variant X2	Mbw	KLASLADLYVNDAFGTAHR	7.01e-11	noMatch	0.05	2.37329e-13
Ma01_t19240	chr01:14718937-14723088	phosphoglycerate kinase, cytosolic, transcript variant X2	Cach	KPFAAIVGGSK	3.05e-05	12.86	0.078	noMatch
Ma01_t19240	chr01:14718937-14723088	phosphoglycerate kinase, cytosolic, transcript variant X2	GN	KPFAAIVGGSK	2.93e-05	12.86	0.078	noMatch
Ma01_t19240	chr01:14718937-14723088	phosphoglycerate kinase, cytosolic, transcript variant X2	Mbw	KPFAAIVGGSK	3.08e-05	12.86	0.078	noMatch
Ma01_t19240	chr01:14718937-14723088	phosphoglycerate kinase, cytosolic, transcript variant X2	Cach	RPFAAIVGGSK	2.43e-05	35.73	1.3e-05	9.04578e-07
Ma01_t19240	chr01:14718937-14723088	phosphoglycerate kinase, cytosolic, transcript variant X2	GN	RPFAAIVGGSK	2.43e-05	35.73	1.3e-05	9.04578e-07
Ma01_t19240	chr01:14718937-14723088	phosphoglycerate kinase, cytosolic, transcript variant X2	Mbw	RPFAAIVGGSK	2.5e-05	35.73	1.3e-05	9.04578e-07
Ma01_t19240	chr01:14718937-14723088	phosphoglycerate kinase, cytosolic, transcript variant X2	Cach	VDLNVPLDDSQKITDDTR	1.24e-10	15.67	0.034	7.38315e-15
Ma01_t19240	chr01:14718937-14723088	phosphoglycerate kinase, cytosolic, transcript variant X2	GN	VDLNVPLDDSQKITDDTR	1.47e-10	15.67	0.034	7.38315e-15
Ma01_t19240	chr01:14718937-14723088	phosphoglycerate kinase, cytosolic, transcript variant X2	Mbw	VDLNVPLDDSQKITDDTR	1.88e-10	15.67	0.034	7.38315e-15
Ma01_t00160	chr01:148262-151760	heterogeneous nuclear ribonucleoprotein A3-like	Cach	IFIGGLPK	0.001	4.58	1.1	9.8488e-07
Ma01_t00160	chr01:148262-151760	heterogeneous nuclear ribonucleoprotein A3-like	GN	IFIGGLPK	0.001	4.58	1.1	9.8488e-07
Ma01_t00160	chr01:148262-151760	heterogeneous nuclear ribonucleoprotein A3-like	Mbw	IFIGGLPK	0.001	4.58	1.1	9.8488e-07
Ma01_t00160	chr01:148262-151760	heterogeneous nuclear ribonucleoprotein A3-like	Cach	IFVGGIPTTLSEDEFKNFFSEFGR	1.79e-14	18.88	0.0012	1.32819e-13
Ma01_t00160	chr01:148262-151760	heterogeneous nuclear ribonucleoprotein A3-like	GN	IFVGGIPTTLSEDEFKNFFSEFGR	1.82e-14	18.88	0.0012	1.32819e-13
Ma01_t00160	chr01:148262-151760	heterogeneous nuclear ribonucleoprotein A3-like	Mbw	IFVGGIPTTLSEDEFKNFFSEFGR	1.84e-14	18.88	0.0012	1.32819e-13
Ma01_t19470	chr01:15134158-15139357	bifunctional protein FolD 2	Cach	AIAQTIRNEIADEVR	1.04e-07	25.43	0.038	4.10588e-11
Ma01_t19470	chr01:15134158-15139357	bifunctional protein FolD 2	GN	AIAQTIRNEIADEVR	1.08e-07	25.43	0.038	4.10588e-11
Ma01_t19470	chr01:15134158-15139357	bifunctional protein FolD 2	Mbw	AIAQTIRNEIADEVR	9.64e-08	25.43	0.038	4.10588e-11
Ma01_t02480	chr01:1674728-1675284	histone H4	Cach	DNIQGITKPAIR	4.73e-06	37.49	0.0013	1.36732e-13
Ma01_t02480	chr01:1674728-1675284	histone H4	GN	DNIQGITKPAIR	4.45e-06	37.49	0.0013	1.36732e-13
Ma01_t02480	chr01:1674728-1675284	histone H4	Mbw	DNIQGITKPAIR	4.73e-06	37.49	0.0013	1.36732e-13
Ma01_t02480	chr01:1674728-1675284	histone H4	Cach	DNIQGITKPAIRR	3.17e-07	13.76	0.052	1.27934e-10
Ma01_t02480	chr01:1674728-1675284	histone H4	GN	DNIQGITKPAIRR	3.17e-07	13.76	0.052	1.27934e-10
Ma01_t02480	chr01:1674728-1675284	histone H4	Mbw	DNIQGITKPAIRR	3.17e-07	13.76	0.052	1.27934e-10
Ma01_t02480	chr01:1674728-1675284	histone H4	Cach	IFLENVIR	0.001	28.69	noMatch	5.13619e-09
Ma01_t02480	chr01:1674728-1675284	histone H4	GN	IFLENVIR	0.001	28.69	noMatch	5.13619e-09
Ma01_t02480	chr01:1674728-1675284	histone H4	Mbw	IFLENVIR	0.001	28.69	noMatch	5.13619e-09
Ma01_t02480	chr01:1674728-1675284	histone H4	Cach	IFLENVIRDAVTYTEHAR	3.81e-11	noMatch	0.45	1.5249e-17
Ma01_t02480	chr01:1674728-1675284	histone H4	GN	IFLENVIRDAVTYTEHAR	3.81e-11	noMatch	0.45	1.5249e-17
Ma01_t02480	chr01:1674728-1675284	histone H4	Mbw	IFLENVIRDAVTYTEHAR	3.81e-11	noMatch	0.45	1.5249e-17
Ma01_t02480	chr01:1674728-1675284	histone H4	Cach	ISGLIYEETR	0.000108	35.52	0.0023	1.37143e-12
Ma01_t02480	chr01:1674728-1675284	histone H4	GN	ISGLIYEETR	0.000108	35.52	0.0023	1.37143e-12
Ma01_t02480	chr01:1674728-1675284	histone H4	Mbw	ISGLIYEETR	0.000108	35.52	0.0023	1.37143e-12
Ma01_t02480	chr01:1674728-1675284	histone H4	Cach	ISGLIYEETRGVLK	3.89e-07	19.39	0.0092	1.77216e-12
Ma01_t02480	chr01:1674728-1675284	histone H4	GN	ISGLIYEETRGVLK	3.89e-07	19.39	0.0092	1.77216e-12
Ma01_t02480	chr01:1674728-1675284	histone H4	Mbw	ISGLIYEETRGVLK	3.89e-07	19.39	0.0092	1.77216e-12
Ma01_t02480	chr01:1674728-1675284	histone H4	Cach	KVLRDNIQGITKPAIR	3.76e-09	4.44	0.094	3.23792e-08
Ma01_t02480	chr01:1674728-1675284	histone H4	GN	KVLRDNIQGITKPAIR	3.76e-09	4.44	0.094	3.23792e-08
Ma01_t02480	chr01:1674728-1675284	histone H4	Mbw	KVLRDNIQGITKPAIR	3.76e-09	4.44	0.094	3.23792e-08
Ma01_t02480	chr01:1674728-1675284	histone H4	Cach	RKTVTAMDVVYALKR	6.74e-08	noMatch	0.4	3.85206e-08
Ma01_t02480	chr01:1674728-1675284	histone H4	GN	RKTVTAMDVVYALKR	6.67e-08	noMatch	0.4	3.85206e-08
Ma01_t02480	chr01:1674728-1675284	histone H4	Mbw	RKTVTAMDVVYALKR	6.74e-08	noMatch	0.4	3.85206e-08
Ma01_t02480	chr01:1674728-1675284	histone H4	Cach	TVTAMDVVYALKR	1.31e-06	18.6	1.7	1.1337e-09
Ma01_t02480	chr01:1674728-1675284	histone H4	GN	TVTAMDVVYALKR	1.3e-06	18.6	1.7	1.1337e-09
Ma01_t02480	chr01:1674728-1675284	histone H4	Mbw	TVTAMDVVYALKR	1.31e-06	18.6	1.7	1.1337e-09
Ma01_t02480	chr01:1674728-1675284	histone H4	Cach	VLRDNIQGITKPAIR	1.65e-08	36.55	0.0045	2.58366e-08
Ma01_t02480	chr01:1674728-1675284	histone H4	GN	VLRDNIQGITKPAIR	1.61e-08	36.55	0.0045	2.58366e-08
Ma01_t02480	chr01:1674728-1675284	histone H4	Mbw	VLRDNIQGITKPAIR	1.65e-08	36.55	0.0045	2.58366e-08
Ma01_t02550	chr01:1710757-1711331	histone H4	Cach	DNIQGITKPAIR	4.73e-06	37.49	0.0013	1.36732e-13
Ma01_t02550	chr01:1710757-1711331	histone H4	GN	DNIQGITKPAIR	4.45e-06	37.49	0.0013	1.36732e-13
Ma01_t02550	chr01:1710757-1711331	histone H4	Mbw	DNIQGITKPAIR	4.73e-06	37.49	0.0013	1.36732e-13
Ma01_t02550	chr01:1710757-1711331	histone H4	Cach	DNIQGITKPAIRR	3.17e-07	13.76	0.052	1.27934e-10
Ma01_t02550	chr01:1710757-1711331	histone H4	GN	DNIQGITKPAIRR	3.17e-07	13.76	0.052	1.27934e-10
Ma01_t02550	chr01:1710757-1711331	histone H4	Mbw	DNIQGITKPAIRR	3.17e-07	13.76	0.052	1.27934e-10
Ma01_t02550	chr01:1710757-1711331	histone H4	Cach	IFLENVIR	0.001	28.69	noMatch	5.13619e-09
Ma01_t02550	chr01:1710757-1711331	histone H4	GN	IFLENVIR	0.001	28.69	noMatch	5.13619e-09
Ma01_t02550	chr01:1710757-1711331	histone H4	Mbw	IFLENVIR	0.001	28.69	noMatch	5.13619e-09
Ma01_t02550	chr01:1710757-1711331	histone H4	Cach	IFLENVIRDAVTYTEHAR	3.81e-11	noMatch	0.45	1.5249e-17
Ma01_t02550	chr01:1710757-1711331	histone H4	GN	IFLENVIRDAVTYTEHAR	3.81e-11	noMatch	0.45	1.5249e-17
Ma01_t02550	chr01:1710757-1711331	histone H4	Mbw	IFLENVIRDAVTYTEHAR	3.81e-11	noMatch	0.45	1.5249e-17
Ma01_t02550	chr01:1710757-1711331	histone H4	Cach	ISGLIYEETR	0.000108	35.52	0.0023	1.37143e-12
Ma01_t02550	chr01:1710757-1711331	histone H4	GN	ISGLIYEETR	0.000108	35.52	0.0023	1.37143e-12
Ma01_t02550	chr01:1710757-1711331	histone H4	Mbw	ISGLIYEETR	0.000108	35.52	0.0023	1.37143e-12
Ma01_t02550	chr01:1710757-1711331	histone H4	Cach	ISGLIYEETRGVLK	3.89e-07	19.39	0.0092	1.77216e-12
Ma01_t02550	chr01:1710757-1711331	histone H4	GN	ISGLIYEETRGVLK	3.89e-07	19.39	0.0092	1.77216e-12
Ma01_t02550	chr01:1710757-1711331	histone H4	Mbw	ISGLIYEETRGVLK	3.89e-07	19.39	0.0092	1.77216e-12
Ma01_t02550	chr01:1710757-1711331	histone H4	Cach	KVLRDNIQGITKPAIR	3.76e-09	4.44	0.094	3.23792e-08
Ma01_t02550	chr01:1710757-1711331	histone H4	GN	KVLRDNIQGITKPAIR	3.76e-09	4.44	0.094	3.23792e-08
Ma01_t02550	chr01:1710757-1711331	histone H4	Mbw	KVLRDNIQGITKPAIR	3.76e-09	4.44	0.094	3.23792e-08
Ma01_t02550	chr01:1710757-1711331	histone H4	Cach	RKTVTAMDVVYALKR	6.74e-08	noMatch	0.4	3.85206e-08
Ma01_t02550	chr01:1710757-1711331	histone H4	GN	RKTVTAMDVVYALKR	6.67e-08	noMatch	0.4	3.85206e-08
Ma01_t02550	chr01:1710757-1711331	histone H4	Mbw	RKTVTAMDVVYALKR	6.74e-08	noMatch	0.4	3.85206e-08
Ma01_t02550	chr01:1710757-1711331	histone H4	Cach	TVTAMDVVYALKR	1.31e-06	18.6	1.7	1.1337e-09
Ma01_t02550	chr01:1710757-1711331	histone H4	GN	TVTAMDVVYALKR	1.3e-06	18.6	1.7	1.1337e-09
Ma01_t02550	chr01:1710757-1711331	histone H4	Mbw	TVTAMDVVYALKR	1.31e-06	18.6	1.7	1.1337e-09
Ma01_t02550	chr01:1710757-1711331	histone H4	Cach	VLRDNIQGITKPAIR	1.65e-08	36.55	0.0045	2.58366e-08
Ma01_t02550	chr01:1710757-1711331	histone H4	GN	VLRDNIQGITKPAIR	1.61e-08	36.55	0.0045	2.58366e-08
Ma01_t02550	chr01:1710757-1711331	histone H4	Mbw	VLRDNIQGITKPAIR	1.65e-08	36.55	0.0045	2.58366e-08
Ma01_t00210	chr01:175981-183238	acetyl-CoA acetyltransferase, cytosolic 1-like, transcript variant X1	Cach	AGIDPALVQEVFFGNVLSANLGQAPAR	1.65e-16	73.93	2.2e-09	1.00008e-18
Ma01_t00210	chr01:175981-183238	acetyl-CoA acetyltransferase, cytosolic 1-like, transcript variant X1	GN	AGIDPALVQEVFFGNVLSANLGQAPAR	1.62e-16	73.93	2.2e-09	1.00008e-18
Ma01_t00210	chr01:175981-183238	acetyl-CoA acetyltransferase, cytosolic 1-like, transcript variant X1	Mbw	AGIDPALVQEVFFGNVLSANLGQAPAR	1.69e-16	73.93	2.2e-09	1.00008e-18
Ma01_t00210	chr01:175981-183238	acetyl-CoA acetyltransferase, cytosolic 1-like, transcript variant X1	Cach	AISNAGLEASQVDYYEINEAFSVVALANQK	7.31e-17	37.07	0.055	7.98323e-10
Ma01_t00210	chr01:175981-183238	acetyl-CoA acetyltransferase, cytosolic 1-like, transcript variant X1	GN	AISNAGLEASQVDYYEINEAFSVVALANQK	5.41e-18	37.07	0.055	7.98323e-10
Ma01_t00210	chr01:175981-183238	acetyl-CoA acetyltransferase, cytosolic 1-like, transcript variant X1	Mbw	AISNAGLEASQVDYYEINEAFSVVALANQK	5.2e-18	37.07	0.055	7.98323e-10
Ma01_t00210	chr01:175981-183238	acetyl-CoA acetyltransferase, cytosolic 1-like, transcript variant X1	Cach	ASDLIQPR	0.000482	noMatch	0.12	noMatch
Ma01_t00210	chr01:175981-183238	acetyl-CoA acetyltransferase, cytosolic 1-like, transcript variant X1	GN	ASDLIQPR	0.000477	noMatch	0.12	noMatch
Ma01_t00210	chr01:175981-183238	acetyl-CoA acetyltransferase, cytosolic 1-like, transcript variant X1	Mbw	ASDLIQPR	0.000486	noMatch	0.12	noMatch
Ma01_t00210	chr01:175981-183238	acetyl-CoA acetyltransferase, cytosolic 1-like, transcript variant X1	Cach	DVCVVGVAR	0.000445	41.67	0.087	1.28027e-10
Ma01_t00210	chr01:175981-183238	acetyl-CoA acetyltransferase, cytosolic 1-like, transcript variant X1	GN	DVCVVGVAR	0.000134	41.67	0.087	1.28027e-10
Ma01_t00210	chr01:175981-183238	acetyl-CoA acetyltransferase, cytosolic 1-like, transcript variant X1	Mbw	DVCVVGVAR	0.000134	41.67	0.087	1.28027e-10
Ma01_t00210	chr01:175981-183238	acetyl-CoA acetyltransferase, cytosolic 1-like, transcript variant X1	Cach	IRGYADAAHAPELFTTAPALAIPK	3.73e-14	19.89	3.7e-06	5.52792e-08
Ma01_t00210	chr01:175981-183238	acetyl-CoA acetyltransferase, cytosolic 1-like, transcript variant X1	GN	IRGYADAAHAPELFTTAPALAIPK	4.19e-14	19.89	3.7e-06	5.52792e-08
Ma01_t00210	chr01:175981-183238	acetyl-CoA acetyltransferase, cytosolic 1-like, transcript variant X1	Mbw	IRGYADAAHAPELFTTAPALAIPK	4.27e-14	19.89	3.7e-06	5.52792e-08
Ma01_t00210	chr01:175981-183238	acetyl-CoA acetyltransferase, cytosolic 1-like, transcript variant X1	Cach	LGSVAIECALKR	3.63e-06	37.44	1.5e-06	3.92371e-12
Ma01_t00210	chr01:175981-183238	acetyl-CoA acetyltransferase, cytosolic 1-like, transcript variant X1	GN	LGSVAIECALKR	2.72e-05	37.44	1.5e-06	3.92371e-12
Ma01_t00210	chr01:175981-183238	acetyl-CoA acetyltransferase, cytosolic 1-like, transcript variant X1	Mbw	LGSVAIECALKR	2.64e-05	37.44	1.5e-06	3.92371e-12
Ma01_t00210	chr01:175981-183238	acetyl-CoA acetyltransferase, cytosolic 1-like, transcript variant X1	Cach	TSGAFAWEIAPVEVSAGR	4.96e-10	26.07	0.027	7.55911e-10
Ma01_t00210	chr01:175981-183238	acetyl-CoA acetyltransferase, cytosolic 1-like, transcript variant X1	GN	TSGAFAWEIAPVEVSAGR	1.38e-10	26.07	0.027	7.55911e-10
Ma01_t00210	chr01:175981-183238	acetyl-CoA acetyltransferase, cytosolic 1-like, transcript variant X1	Mbw	TSGAFAWEIAPVEVSAGR	1.38e-10	26.07	0.027	7.55911e-10
Ma01_t00210	chr01:175981-183238	acetyl-CoA acetyltransferase, cytosolic 1-like, transcript variant X1	Cach	TSGAFAWEIVPVEVSAGR	5.57e-10	35.42	noMatch	noMatch
Ma01_t20380	chr01:17685365-17688075	40S ribosomal protein S25-like	Cach	QITPSVLSER	0.000215	noMatch	0.0022	6.5193e-12
Ma01_t20380	chr01:17685365-17688075	40S ribosomal protein S25-like	GN	QITPSVLSER	0.000215	noMatch	0.0022	6.5193e-12
Ma01_t20380	chr01:17685365-17688075	40S ribosomal protein S25-like	Mbw	QITPSVLSER	0.000215	noMatch	0.0022	6.5193e-12
Ma01_t02780	chr01:1818580-1845833	uncharacterized LOC103980779	Cach	XTALGXEIIGTFVLVYTVFSATDPKR	9.59e-14	-	-	-
Ma01_t02780	chr01:1818580-1845833	uncharacterized LOC103980779	Cach	XTALGXEIIGTFVLVYTVFSATDPKRSAR	1.31e-15	-	-	-
Ma01_t02780	chr01:1818580-1845833	uncharacterized LOC103980779	Cach	XTALGXEIIGTFVLVYTVFSATDPKR	3.14e-12	-	-	-
Ma01_t02780	chr01:1818580-1845833	uncharacterized LOC103980779	GN	GTALGAEIIGTFVLVYTVFSATDPKR	4.18e-15	62.64	1.1e-07	1.02412e-16
Ma01_t02780	chr01:1818580-1845833	uncharacterized LOC103980779	Mbw	GTALGAEIIGTFVLVYTVFSATDPKR	4.18e-15	62.64	1.1e-07	1.02412e-16
Ma01_t02780	chr01:1818580-1845833	uncharacterized LOC103980779	GN	GTALGAEIIGTFVLVYTVFSATDPKRSAR	5.01e-17	24.75	9.4e-05	2.88205e-13
Ma01_t02780	chr01:1818580-1845833	uncharacterized LOC103980779	Mbw	GTALGAEIIGTFVLVYTVFSATDPKRSAR	5.01e-17	24.75	9.4e-05	2.88205e-13
Ma01_t02780	chr01:1818580-1845833	uncharacterized LOC103980779	GN	GTGLAAEIIGTFVLVYTVFSATDPKR	7.88e-15	49.72	1.1e-07	3.42737e-13
Ma01_t02780	chr01:1818580-1845833	uncharacterized LOC103980779	Mbw	GTGLAAEIIGTFVLVYTVFSATDPKR	7.88e-15	49.72	1.1e-07	3.42737e-13
Ma01_t20860	chr01:19669346-19671934	NHP2-like protein 1	Cach	ACGVTRPVIACSVTSNEGSQLK	1.21e-14	42.78	2e-09	2.51722e-17
Ma01_t20860	chr01:19669346-19671934	NHP2-like protein 1	GN	ACGVTRPVIACSVTSNEGSQLK	1.21e-14	42.78	2e-09	2.51722e-17
Ma01_t20860	chr01:19669346-19671934	NHP2-like protein 1	Mbw	ACGVTRPVIACSVTSNEGSQLK	1.21e-14	42.78	2e-09	2.51722e-17
Ma01_t20860	chr01:19669346-19671934	NHP2-like protein 1	Cach	AYPLADAQLTITILDLIQQAANYK	5.3e-15	46.41	1.2e-07	1.97949e-14
Ma01_t20860	chr01:19669346-19671934	NHP2-like protein 1	GN	AYPLADAQLTITILDLIQQAANYK	5.3e-15	46.41	1.2e-07	1.97949e-14
Ma01_t20860	chr01:19669346-19671934	NHP2-like protein 1	Mbw	AYPLADAQLTITILDLIQQAANYK	5.3e-15	46.41	1.2e-07	1.97949e-14
Ma01_t20860	chr01:19669346-19671934	NHP2-like protein 1	Cach	SQIQQLKDAIEK	3.11e-06	13.13	0.045	6.05799e-13
Ma01_t20860	chr01:19669346-19671934	NHP2-like protein 1	GN	SQIQQLKDAIEK	3.05e-06	13.13	0.045	6.05799e-13
Ma01_t20860	chr01:19669346-19671934	NHP2-like protein 1	Mbw	SQIQQLKDAIEK	3.05e-06	13.13	0.045	6.05799e-13
Ma01_t20870	chr01:19674044-19676284	cytochrome c oxidase subunit 6a, mitochondrial-like	Cach	ITYAGIVTCTILAIYNLSK	1.12e-11	32.48	noMatch	noMatch
Ma01_t20870	chr01:19674044-19676284	cytochrome c oxidase subunit 6a, mitochondrial-like	Cach	ITYAGIVTCTTLAIYNLSK	7.39e-12	33.23	0.0017	2.66791e-11
Ma01_t20870	chr01:19674044-19676284	cytochrome c oxidase subunit 6a, mitochondrial-like	GN	ITYAGIVTCTTLAIYNLSK	1.1e-12	33.23	0.0017	2.66791e-11
Ma01_t20870	chr01:19674044-19676284	cytochrome c oxidase subunit 6a, mitochondrial-like	Mbw	ITYAGIVTCTTLAIYNLSK	1.1e-12	33.23	0.0017	2.66791e-11
Ma01_t03090	chr01:2022751-2027709	NADH dehydrogenase [ubiquinone] 1 beta subcomplex subunit 9	Cach	ALKDTLTWAVNR	7.97e-08	26.55	1.3	9.27197e-11
Ma01_t03090	chr01:2022751-2027709	NADH dehydrogenase [ubiquinone] 1 beta subcomplex subunit 9	GN	ALKDTLTWAVNR	9.2e-08	26.55	1.3	9.27197e-11
Ma01_t03090	chr01:2022751-2027709	NADH dehydrogenase [ubiquinone] 1 beta subcomplex subunit 9	Mbw	ALKDTLTWAVNR	7.73e-08	26.55	1.3	9.27197e-11
Ma01_t03090	chr01:2022751-2027709	NADH dehydrogenase [ubiquinone] 1 beta subcomplex subunit 9	Cach	LQHPDPYIVPWAPGGSK	1.24e-10	17.94	0.0051	1.38837e-07
Ma01_t03090	chr01:2022751-2027709	NADH dehydrogenase [ubiquinone] 1 beta subcomplex subunit 9	GN	LQHPDPYIVPWAPGGSK	2.96e-12	17.94	0.0051	1.38837e-07
Ma01_t03090	chr01:2022751-2027709	NADH dehydrogenase [ubiquinone] 1 beta subcomplex subunit 9	Mbw	LQHPDPYIVPWAPGGSK	2.99e-12	17.94	0.0051	1.38837e-07
Ma01_t21140	chr01:20273074-20313257	uncharacterized LOC103972804, transcript variant X1	Cach	GKLLDIYR	0.004	40.59	0.044	2.27149e-09
Ma01_t21140	chr01:20273074-20313257	uncharacterized LOC103972804, transcript variant X1	GN	GKLLDIYR	0.004	40.59	0.044	2.27149e-09
Ma01_t21140	chr01:20273074-20313257	uncharacterized LOC103972804, transcript variant X1	Mbw	GKLLDIYR	0.004	40.59	0.044	2.27149e-09
Ma01_t21330	chr01:20972391-20974735	histone H2A variant 1-like, transcript variant X2	Cach	AGLQFPVGR	0.000339	38.89	0.024	3.16747e-11
Ma01_t21330	chr01:20972391-20974735	histone H2A variant 1-like, transcript variant X2	GN	AGLQFPVGR	0.00032	38.89	0.024	3.16747e-11
Ma01_t21330	chr01:20972391-20974735	histone H2A variant 1-like, transcript variant X2	Mbw	AGLQFPVGR	0.00032	38.89	0.024	3.16747e-11
Ma01_t21330	chr01:20972391-20974735	histone H2A variant 1-like, transcript variant X2	Cach	VGATAAVYSAAILEYLTAEVLELAGNASK	1.47e-16	64.63	1.6e-07	1.29906e-20
Ma01_t21330	chr01:20972391-20974735	histone H2A variant 1-like, transcript variant X2	GN	VGATAAVYSAAILEYLTAEVLELAGNASK	1.47e-16	64.63	1.6e-07	1.29906e-20
Ma01_t21330	chr01:20972391-20974735	histone H2A variant 1-like, transcript variant X2	Mbw	VGATAAVYSAAILEYLTAEVLELAGNASK	1.47e-16	64.63	1.6e-07	1.29906e-20
Ma01_t21390	chr01:21059548-21061050	serine carboxypeptidase-like 50	Cach	YVPSAGYYILR	7.68e-06	41.8	0.00046	1.09235e-14
Ma01_t21390	chr01:21059548-21061050	serine carboxypeptidase-like 50	GN	YVPSAGYYILR	7.6e-06	41.8	0.00046	1.09235e-14
Ma01_t21390	chr01:21059548-21061050	serine carboxypeptidase-like 50	Mbw	YVPSAGYYILR	7.68e-06	41.8	0.00046	1.09235e-14
Ma01_t21510	chr01:21237990-21243877	ubiquitin-conjugating enzyme E2 36-like	Cach	DKWSPALQIR	1.04e-05	11.74	2.4	7.00001e-08
Ma01_t21510	chr01:21237990-21243877	ubiquitin-conjugating enzyme E2 36-like	GN	DKWSPALQIR	1.02e-05	11.74	2.4	7.00001e-08
Ma01_t21510	chr01:21237990-21243877	ubiquitin-conjugating enzyme E2 36-like	Mbw	DKWSPALQIR	1.02e-05	11.74	2.4	7.00001e-08
Ma01_t21510	chr01:21237990-21243877	ubiquitin-conjugating enzyme E2 36-like	Cach	ICLDILKDKWSPALQIR	6.17e-11	32.43	5.5e-05	1.09788e-13
Ma01_t21510	chr01:21237990-21243877	ubiquitin-conjugating enzyme E2 36-like	GN	ICLDILKDKWSPALQIR	4.86e-11	32.43	5.5e-05	1.09788e-13
Ma01_t21510	chr01:21237990-21243877	ubiquitin-conjugating enzyme E2 36-like	Mbw	ICLDILKDKWSPALQIR	5e-11	32.43	5.5e-05	1.09788e-13
Ma01_t21520	chr01:21266359-21268079	Peroxidase 47	Cach	VSCADIVALAAR	1.82e-05	29.65	0.0014	1.33951e-13
Ma01_t21520	chr01:21266359-21268079	Peroxidase 47	GN	VSCADIVALAAR	1.7e-05	29.65	0.0014	1.33951e-13
Ma01_t21520	chr01:21266359-21268079	Peroxidase 47	Mbw	VSCADIVALAAR	1.65e-05	29.65	0.0014	1.33951e-13
Ma01_t03330	chr01:2158370-2160577	cytochrome P450 704C1-like, transcript variant X2	Cach	LASFEFSAR	0.000738	27.41	1.9	1.21771e-09
Ma01_t03330	chr01:2158370-2160577	cytochrome P450 704C1-like, transcript variant X2	GN	LASFEFSAR	0.000745	27.41	1.9	1.21771e-09
Ma01_t03330	chr01:2158370-2160577	cytochrome P450 704C1-like, transcript variant X2	Mbw	LASFEFSAR	0.000737	27.41	1.9	1.21771e-09
Ma01_t00290	chr01:217508-220621	trafficking protein particle complex subunit 6B	Cach	RIEAIGYQVGHQLIER	1.04e-10	6.33	3.6	8.76195e-09
Ma01_t00290	chr01:217508-220621	trafficking protein particle complex subunit 6B	GN	RIEAIGYQVGHQLIER	1.08e-10	6.33	3.6	8.76195e-09
Ma01_t00290	chr01:217508-220621	trafficking protein particle complex subunit 6B	Mbw	RIEAIGYQVGHQLIER	1.08e-10	6.33	3.6	8.76195e-09
Ma01_t03510	chr01:2321082-2326309	ER membrane protein complex subunit 8/9 homolog	Cach	SAAVNGLLLGR	5.15e-06	19.49	2.4	3.931e-09
Ma01_t03510	chr01:2321082-2326309	ER membrane protein complex subunit 8/9 homolog	GN	SAAVNGLLLGR	2.4e-05	19.49	2.4	3.931e-09
Ma01_t03510	chr01:2321082-2326309	ER membrane protein complex subunit 8/9 homolog	Mbw	SAAVNGLLLGR	1.08e-05	19.49	2.4	3.931e-09
Ma01_t22080	chr01:23305702-23316929	mitochondrial outer membrane protein porin 5-like	Cach	SSVVAEIVR	0.001	37.25	0.038	1.0762e-11
Ma01_t22080	chr01:23305702-23316929	mitochondrial outer membrane protein porin 5-like	GN	SSVVAEIVR	0.001	37.25	0.038	1.0762e-11
Ma01_t22080	chr01:23305702-23316929	mitochondrial outer membrane protein porin 5-like	Mbw	SSVVAEIVR	0.001	37.25	0.038	1.0762e-11
Ma01_t03550	chr01:2344474-2351810	cysteine--tRNA ligase, cytoplasmic-like	Cach	SDDNFFTIR	0.000217	20.04	noMatch	8.41541e-09
Ma01_t03550	chr01:2344474-2351810	cysteine--tRNA ligase, cytoplasmic-like	GN	SDDNFFTIR	0.000201	20.04	noMatch	8.41541e-09
Ma01_t03550	chr01:2344474-2351810	cysteine--tRNA ligase, cytoplasmic-like	Mbw	SDDNFFTIR	0.000196	20.04	noMatch	8.41541e-09
Ma01_t03570	chr01:2362682-2367996	Enolase	Cach	AAVPSGASTGVYEALELR	2.77e-09	86.82	2.5e-09	1.75283e-20
Ma01_t03570	chr01:2362682-2367996	Enolase	GN	AAVPSGASTGVYEALELR	2.93e-09	86.82	2.5e-09	1.75283e-20
Ma01_t03570	chr01:2362682-2367996	Enolase	Mbw	AAVPSGASTGVYEALELR	3.05e-09	86.82	2.5e-09	1.75283e-20
Ma01_t03570	chr01:2362682-2367996	Enolase	Cach	AAVPSGASTGVYEALELRDGGSDYLGK	5.89e-16	43.84	1.7e-13	3.5038e-26
Ma01_t03570	chr01:2362682-2367996	Enolase	GN	AAVPSGASTGVYEALELRDGGSDYLGK	5.77e-16	43.84	1.7e-13	3.5038e-26
Ma01_t03570	chr01:2362682-2367996	Enolase	Mbw	AAVPSGASTGVYEALELRDGGSDYLGK	5.66e-16	43.84	1.7e-13	3.5038e-26
Ma01_t03570	chr01:2362682-2367996	Enolase	Cach	ACNALLLK	0.000837	11.13	0.14	8.84574e-10
Ma01_t03570	chr01:2362682-2367996	Enolase	GN	ACNALLLK	0.00023	11.13	0.14	8.84574e-10
Ma01_t03570	chr01:2362682-2367996	Enolase	Mbw	ACNALLLK	0.00023	11.13	0.14	8.84574e-10
Ma01_t03570	chr01:2362682-2367996	Enolase	Cach	AINENACNALLLK	1.22e-06	20.57	5.8	3.66353e-08
Ma01_t03570	chr01:2362682-2367996	Enolase	GN	AINENACNALLLK	2.87e-07	20.57	5.8	3.66353e-08
Ma01_t03570	chr01:2362682-2367996	Enolase	Mbw	AINENACNALLLK	2.95e-07	20.57	5.8	3.66353e-08
Ma01_t03570	chr01:2362682-2367996	Enolase	Cach	AINENSCNALLLK	9.72e-07	26.76	noMatch	noMatch
Ma01_t03570	chr01:2362682-2367996	Enolase	Cach	DGGSDYLGKGVLK	1.1e-06	3.33	1.9	9.36009e-09
Ma01_t03570	chr01:2362682-2367996	Enolase	GN	DGGSDYLGKGVLK	1.04e-06	3.33	1.9	9.36009e-09
Ma01_t03570	chr01:2362682-2367996	Enolase	Mbw	DGGSDYLGKGVLK	1.1e-06	3.33	1.9	9.36009e-09
Ma01_t03570	chr01:2362682-2367996	Enolase	Cach	IPLYQHIANIAGNK	5.92e-08	17.62	0.042	1.40443e-10
Ma01_t03570	chr01:2362682-2367996	Enolase	GN	IPLYQHIANIAGNK	2.15e-08	17.62	0.042	1.40443e-10
Ma01_t03570	chr01:2362682-2367996	Enolase	Mbw	IPLYQHIANIAGNK	2.21e-08	17.62	0.042	1.40443e-10
Ma01_t03570	chr01:2362682-2367996	Enolase	Cach	ISGDKLKDVYK	8.55e-06	10.88	0.25	3.67617e-11
Ma01_t03570	chr01:2362682-2367996	Enolase	GN	ISGDKLKDVYK	8.39e-06	10.88	0.25	3.67617e-11
Ma01_t03570	chr01:2362682-2367996	Enolase	Mbw	ISGDKLKDVYK	8.39e-06	10.88	0.25	3.67617e-11
Ma01_t03570	chr01:2362682-2367996	Enolase	Cach	KIPLYQHIANIAGNK	2.04e-08	29.32	2.3e-05	1.87179e-15
Ma01_t03570	chr01:2362682-2367996	Enolase	GN	KIPLYQHIANIAGNK	6.13e-09	29.32	2.3e-05	1.87179e-15
Ma01_t03570	chr01:2362682-2367996	Enolase	Mbw	KIPLYQHIANIAGNK	6.44e-09	29.32	2.3e-05	1.87179e-15
Ma01_t03570	chr01:2362682-2367996	Enolase	Cach	KYGQDATNVGDEGGFAPNIQENKEGLELLK	1.14e-18	31.87	5e-14	4.9253e-27
Ma01_t03570	chr01:2362682-2367996	Enolase	GN	KYGQDATNVGDEGGFAPNIQENKEGLELLK	1.07e-18	31.87	5e-14	4.9253e-27
Ma01_t03570	chr01:2362682-2367996	Enolase	Mbw	KYGQDATNVGDEGGFAPNIQENKEGLELLK	1.08e-18	31.87	5e-14	4.9253e-27
Ma01_t03570	chr01:2362682-2367996	Enolase	Cach	NLVLPVPAFNVINGGSHAGNK	7.02e-13	noMatch	3.7e-08	2.11379e-23
Ma01_t03570	chr01:2362682-2367996	Enolase	GN	NLVLPVPAFNVINGGSHAGNK	7.02e-13	noMatch	3.7e-08	2.11379e-23
Ma01_t03570	chr01:2362682-2367996	Enolase	Mbw	NLVLPVPAFNVINGGSHAGNK	6.82e-13	noMatch	3.7e-08	2.11379e-23
Ma01_t03570	chr01:2362682-2367996	Enolase	Cach	SFVSEYPIVSIEDPFDQDDWTHYAK	3.44e-18	31.22	7.9e-06	4.16577e-20
Ma01_t03570	chr01:2362682-2367996	Enolase	GN	SFVSEYPIVSIEDPFDQDDWTHYAK	3.44e-18	31.22	7.9e-06	4.16577e-20
Ma01_t03570	chr01:2362682-2367996	Enolase	Mbw	SFVSEYPIVSIEDPFDQDDWTHYAK	3.44e-18	31.22	7.9e-06	4.16577e-20
Ma01_t03570	chr01:2362682-2367996	Enolase	Cach	SGETEDTFIADLSVGLATGQIK	1.92e-12	42.46	0.0002	1.25038e-12
Ma01_t03570	chr01:2362682-2367996	Enolase	GN	SGETEDTFIADLSVGLATGQIK	1.94e-12	42.46	0.0002	1.25038e-12
Ma01_t03570	chr01:2362682-2367996	Enolase	Mbw	SGETEDTFIADLSVGLATGQIK	1.94e-12	42.46	0.0002	1.25038e-12
Ma01_t03570	chr01:2362682-2367996	Enolase	Cach	VNQIGSVTESIEAVK	2.86e-07	65.54	0.00015	1.14267e-17
Ma01_t03570	chr01:2362682-2367996	Enolase	Cach	VNQIGTVTESIEAVK	3.81e-07	30.42	0.0079	8.07411e-11
Ma01_t03570	chr01:2362682-2367996	Enolase	GN	VNQIGTVTESIEAVK	7.97e-08	30.42	0.0079	8.07411e-11
Ma01_t03570	chr01:2362682-2367996	Enolase	Mbw	VNQIGTVTESIEAVK	7.74e-08	30.42	0.0079	8.07411e-11
Ma01_t03570	chr01:2362682-2367996	Enolase	Cach	YGQDATNVGDEGGFAPNIQENKEGLELLK	4.76e-18	26.81	2.2e-10	3.82971e-24
Ma01_t03570	chr01:2362682-2367996	Enolase	GN	YGQDATNVGDEGGFAPNIQENKEGLELLK	4.39e-18	26.81	2.2e-10	3.82971e-24
Ma01_t03570	chr01:2362682-2367996	Enolase	Mbw	YGQDATNVGDEGGFAPNIQENKEGLELLK	4.47e-18	26.81	2.2e-10	3.82971e-24
Ma01_t22400	chr01:24713713-24718929	probable phosphoribosylformylglycinamidine synthase, chloroplastic/mitochondrial	Cach	PPVENLELEKVLGDMPQK	1.19e-10	noMatch	0.28	noMatch
Ma01_t22400	chr01:24713713-24718929	probable phosphoribosylformylglycinamidine synthase, chloroplastic/mitochondrial	GN	PPVENLELEKVLGDMPQK	1.22e-10	noMatch	0.28	noMatch
Ma01_t22400	chr01:24713713-24718929	probable phosphoribosylformylglycinamidine synthase, chloroplastic/mitochondrial	Mbw	PPVENLELEKVLGDMPQK	1.19e-10	noMatch	0.28	noMatch
Ma01_t22440	chr01:24826249-24844739	uncharacterized LOC104000077, transcript variant X2	Cach	ELGVSFFHHEVVKR	6.59e-08	11.77	0.0065	2.92873e-10
Ma01_t22440	chr01:24826249-24844739	uncharacterized LOC104000077, transcript variant X2	GN	ELGVSFFHHEVVKR	6.59e-08	11.77	0.0065	2.92873e-10
Ma01_t22440	chr01:24826249-24844739	uncharacterized LOC104000077, transcript variant X2	Mbw	ELGVSFFHHEVVKR	6.59e-08	11.77	0.0065	2.92873e-10
Ma01_t00340	chr01:251666-259260	serine/arginine-rich splicing factor RSZ22A-like, transcript variant X1	Cach	RPPGYGFVEFDDRR	3.5e-08	18.27	0.0066	4.46566e-09
Ma01_t00340	chr01:251666-259260	serine/arginine-rich splicing factor RSZ22A-like, transcript variant X1	GN	RPPGYGFVEFDDRR	3.53e-08	18.27	0.0066	4.46566e-09
Ma01_t00340	chr01:251666-259260	serine/arginine-rich splicing factor RSZ22A-like, transcript variant X1	Mbw	RPPGYGFVEFDDRR	3.46e-08	18.27	0.0066	4.46566e-09
Ma01_t00340	chr01:251666-259260	serine/arginine-rich splicing factor RSZ22A-like, transcript variant X1	Cach	VYVGNLDSR	0.000147	19.39	0.18	1.75682e-09
Ma01_t00340	chr01:251666-259260	serine/arginine-rich splicing factor RSZ22A-like, transcript variant X1	GN	VYVGNLDSR	0.000147	19.39	0.18	1.75682e-09
Ma01_t00340	chr01:251666-259260	serine/arginine-rich splicing factor RSZ22A-like, transcript variant X1	Mbw	VYVGNLDSR	0.000147	19.39	0.18	1.75682e-09
Ma01_t22490	chr01:25170610-25186898	clathrin heavy chain 1-like	GN	LHIIELGAQPGKPGFTK	6.98e-10	-	-	-
Ma01_t22490	chr01:25170610-25186898	clathrin heavy chain 1-like	Mbw	LHIIELGAQPGKPGFTK	6.98e-10	-	-	-
Ma01_t22490	chr01:25170610-25186898	clathrin heavy chain 1-like	Cach	AAEDANVYHDLVK	2.96e-06	1.45	noMatch	7.68284e-11
Ma01_t22490	chr01:25170610-25186898	clathrin heavy chain 1-like	GN	AAEDANVYHDLVK	4.24e-06	1.45	noMatch	7.68284e-11
Ma01_t22490	chr01:25170610-25186898	clathrin heavy chain 1-like	Mbw	AAEDANVYHDLVK	4.33e-06	1.45	noMatch	7.68284e-11
Ma01_t22490	chr01:25170610-25186898	clathrin heavy chain 1-like	Cach	ADDETQFHDVIR	6.86e-07	14.15	0.24	3.02343e-07
Ma01_t22490	chr01:25170610-25186898	clathrin heavy chain 1-like	GN	ADDETQFHDVIR	7e-07	14.15	0.24	3.02343e-07
Ma01_t22490	chr01:25170610-25186898	clathrin heavy chain 1-like	Mbw	ADDETQFHDVIR	7e-07	14.15	0.24	3.02343e-07
Ma01_t22490	chr01:25170610-25186898	clathrin heavy chain 1-like	Cach	AQIPGTTQDHLQVFNIEAK	5.35e-11	16.15	0.032	1.32474e-10
Ma01_t22490	chr01:25170610-25186898	clathrin heavy chain 1-like	GN	AQIPGTTQDHLQVFNIEAK	5.35e-11	16.15	0.032	1.32474e-10
Ma01_t22490	chr01:25170610-25186898	clathrin heavy chain 1-like	Mbw	AQIPGTTQDHLQVFNIEAK	5.56e-11	16.15	0.032	1.32474e-10
Ma01_t22490	chr01:25170610-25186898	clathrin heavy chain 1-like	Cach	EGLVSDAIESFIR	1.97e-06	24.5	0.33	2.87823e-08
Ma01_t22490	chr01:25170610-25186898	clathrin heavy chain 1-like	GN	EGLVSDAIESFIR	1.99e-06	24.5	0.33	2.87823e-08
Ma01_t22490	chr01:25170610-25186898	clathrin heavy chain 1-like	Mbw	EGLVSDAIESFIR	2.03e-06	24.5	0.33	2.87823e-08
Ma01_t22490	chr01:25170610-25186898	clathrin heavy chain 1-like	Cach	FNLNVQAVNVLLDNIQSIER	6.74e-10	75.96	1.9e-06	1.39782e-15
Ma01_t22490	chr01:25170610-25186898	clathrin heavy chain 1-like	GN	FNLNVQAVNVLLDNIQSIER	6.87e-10	75.96	1.9e-06	1.39782e-15
Ma01_t22490	chr01:25170610-25186898	clathrin heavy chain 1-like	Mbw	FNLNVQAVNVLLDNIQSIER	6.74e-10	75.96	1.9e-06	1.39782e-15
Ma01_t22490	chr01:25170610-25186898	clathrin heavy chain 1-like	Cach	FQELFSQTK	0.003	24.04	0.014	1.86932e-11
Ma01_t22490	chr01:25170610-25186898	clathrin heavy chain 1-like	GN	FQELFSQTK	0.003	24.04	0.014	1.86932e-11
Ma01_t22490	chr01:25170610-25186898	clathrin heavy chain 1-like	Mbw	FQELFSQTK	0.003	24.04	0.014	1.86932e-11
Ma01_t22490	chr01:25170610-25186898	clathrin heavy chain 1-like	Cach	FQSVPVQAGQTPPLLQYFGTLLTK	1.41e-14	24.77	0.00013	8.37651e-14
Ma01_t22490	chr01:25170610-25186898	clathrin heavy chain 1-like	GN	FQSVPVQAGQTPPLLQYFGTLLTK	1.29e-14	24.77	0.00013	8.37651e-14
Ma01_t22490	chr01:25170610-25186898	clathrin heavy chain 1-like	Mbw	FQSVPVQAGQTPPLLQYFGTLLTK	1.41e-14	24.77	0.00013	8.37651e-14
Ma01_t22490	chr01:25170610-25186898	clathrin heavy chain 1-like	Cach	GCFNELISLMESGLGLER	2.82e-10	34.43	0.002	6.8867e-12
Ma01_t22490	chr01:25170610-25186898	clathrin heavy chain 1-like	GN	GCFNELISLMESGLGLER	2.82e-10	34.43	0.002	6.8867e-12
Ma01_t22490	chr01:25170610-25186898	clathrin heavy chain 1-like	Mbw	GCFNELISLMESGLGLER	2.82e-10	34.43	0.002	6.8867e-12
Ma01_t22490	chr01:25170610-25186898	clathrin heavy chain 1-like	Cach	GKLNAFESLELSR	6.06e-06	40.4	0.21	4.69436e-10
Ma01_t22490	chr01:25170610-25186898	clathrin heavy chain 1-like	GN	GKLNAFESLELSR	6.43e-06	40.4	0.21	4.69436e-10
Ma01_t22490	chr01:25170610-25186898	clathrin heavy chain 1-like	Mbw	GKLNAFESLELSR	6.3e-06	40.4	0.21	4.69436e-10
Ma01_t22490	chr01:25170610-25186898	clathrin heavy chain 1-like	Cach	GNLPGAENLVVQR	1.82e-06	40.17	1.6e-05	9.9441e-12
Ma01_t22490	chr01:25170610-25186898	clathrin heavy chain 1-like	GN	GNLPGAENLVVQR	1.73e-06	40.17	1.6e-05	9.9441e-12
Ma01_t22490	chr01:25170610-25186898	clathrin heavy chain 1-like	Mbw	GNLPGAENLVVQR	1.82e-06	40.17	1.6e-05	9.9441e-12
Ma01_t22490	chr01:25170610-25186898	clathrin heavy chain 1-like	Cach	IIIDSNNNPEHFLTTNPYYDSR	9.51e-14	61.44	2.4e-06	3.42794e-17
Ma01_t22490	chr01:25170610-25186898	clathrin heavy chain 1-like	GN	IIIDSNNNPEHFLTTNPYYDSR	9.89e-14	61.44	2.4e-06	3.42794e-17
Ma01_t22490	chr01:25170610-25186898	clathrin heavy chain 1-like	Mbw	IIIDSNNNPEHFLTTNPYYDSR	9.51e-14	61.44	2.4e-06	3.42794e-17
Ma01_t22490	chr01:25170610-25186898	clathrin heavy chain 1-like	Cach	LHVIELGAQPGKPGFTK	4.58e-10	9.58	0.00046	4.98412e-09
Ma01_t22490	chr01:25170610-25186898	clathrin heavy chain 1-like	Cach	LPDARPLINVCDR	2.6e-07	30.52	5.6e-06	9.61828e-17
Ma01_t22490	chr01:25170610-25186898	clathrin heavy chain 1-like	GN	LPDARPLINVCDR	2.55e-07	30.52	5.6e-06	9.61828e-17
Ma01_t22490	chr01:25170610-25186898	clathrin heavy chain 1-like	Mbw	LPDARPLINVCDR	2.55e-07	30.52	5.6e-06	9.61828e-17
Ma01_t22490	chr01:25170610-25186898	clathrin heavy chain 1-like	Cach	NLLENWLAEDKLECSEELGDLVK	2.56e-13	29.55	0.0063	2.70281e-15
Ma01_t22490	chr01:25170610-25186898	clathrin heavy chain 1-like	GN	NLLENWLAEDKLECSEELGDLVK	2.48e-13	29.55	0.0063	2.70281e-15
Ma01_t22490	chr01:25170610-25186898	clathrin heavy chain 1-like	Mbw	NLLENWLAEDKLECSEELGDLVK	2.48e-13	29.55	0.0063	2.70281e-15
Ma01_t22490	chr01:25170610-25186898	clathrin heavy chain 1-like	Cach	QLIDQVVSTALPESK	1e-06	noMatch	1.1	noMatch
Ma01_t22490	chr01:25170610-25186898	clathrin heavy chain 1-like	GN	QLIDQVVSTALPESK	1.03e-06	noMatch	1.1	noMatch
Ma01_t22490	chr01:25170610-25186898	clathrin heavy chain 1-like	Mbw	QLIDQVVSTALPESK	1.02e-06	noMatch	1.1	noMatch
Ma01_t22490	chr01:25170610-25186898	clathrin heavy chain 1-like	Cach	QVGYTPDYLFLLQTILR	2.2e-09	noMatch	0.013	5.10307e-14
Ma01_t22490	chr01:25170610-25186898	clathrin heavy chain 1-like	GN	QVGYTPDYLFLLQTILR	2.33e-09	noMatch	0.013	5.10307e-14
Ma01_t22490	chr01:25170610-25186898	clathrin heavy chain 1-like	Mbw	QVGYTPDYLFLLQTILR	2.33e-09	noMatch	0.013	5.10307e-14
Ma01_t22490	chr01:25170610-25186898	clathrin heavy chain 1-like	Cach	RDPTLAVVAYR	6.08e-05	31.92	0.00098	2.4864e-10
Ma01_t22490	chr01:25170610-25186898	clathrin heavy chain 1-like	GN	RDPTLAVVAYR	6.26e-05	31.92	0.00098	2.4864e-10
Ma01_t22490	chr01:25170610-25186898	clathrin heavy chain 1-like	Mbw	RDPTLAVVAYR	6.2e-05	31.92	0.00098	2.4864e-10
Ma01_t22490	chr01:25170610-25186898	clathrin heavy chain 1-like	Cach	RGNLPGAENLVVQR	2.75e-07	61.55	1.3e-06	1.40943e-13
Ma01_t22490	chr01:25170610-25186898	clathrin heavy chain 1-like	GN	RGNLPGAENLVVQR	2.73e-07	61.55	1.3e-06	1.40943e-13
Ma01_t22490	chr01:25170610-25186898	clathrin heavy chain 1-like	Mbw	RGNLPGAENLVVQR	2.75e-07	61.55	1.3e-06	1.40943e-13
Ma01_t22490	chr01:25170610-25186898	clathrin heavy chain 1-like	Cach	RGQCDDELINVTNK	5.92e-08	10.58	0.15	6.07486e-10
Ma01_t22490	chr01:25170610-25186898	clathrin heavy chain 1-like	GN	RGQCDDELINVTNK	5.92e-08	10.58	0.15	6.07486e-10
Ma01_t22490	chr01:25170610-25186898	clathrin heavy chain 1-like	Mbw	RGQCDDELINVTNK	5.92e-08	10.58	0.15	6.07486e-10
Ma01_t22490	chr01:25170610-25186898	clathrin heavy chain 1-like	Cach	SLLPVEPLVAECEKR	1.82e-07	50.1	4e-06	1.66507e-18
Ma01_t22490	chr01:25170610-25186898	clathrin heavy chain 1-like	GN	SLLPVEPLVAECEKR	1.84e-07	50.1	4e-06	1.66507e-18
Ma01_t22490	chr01:25170610-25186898	clathrin heavy chain 1-like	Mbw	SLLPVEPLVAECEKR	1.84e-07	50.1	4e-06	1.66507e-18
Ma01_t22490	chr01:25170610-25186898	clathrin heavy chain 1-like	Cach	TWKEVCFACVDAEEFR	2.11e-10	18.54	0.018	1.65287e-11
Ma01_t22490	chr01:25170610-25186898	clathrin heavy chain 1-like	GN	TWKEVCFACVDAEEFR	2.11e-10	18.54	0.018	1.65287e-11
Ma01_t22490	chr01:25170610-25186898	clathrin heavy chain 1-like	Mbw	TWKEVCFACVDAEEFR	2.11e-10	18.54	0.018	1.65287e-11
Ma01_t22490	chr01:25170610-25186898	clathrin heavy chain 1-like	Cach	WLVLIGIAPGAPERPQLVK	2.9e-11	20.58	0.0048	5.06933e-12
Ma01_t22490	chr01:25170610-25186898	clathrin heavy chain 1-like	GN	WLVLIGIAPGAPERPQLVK	2.56e-11	20.58	0.0048	5.06933e-12
Ma01_t22490	chr01:25170610-25186898	clathrin heavy chain 1-like	Mbw	WLVLIGIAPGAPERPQLVK	2.56e-11	20.58	0.0048	5.06933e-12
Ma01_t22490	chr01:25170610-25186898	clathrin heavy chain 1-like	Cach	YKEAAELAAESPQGILR	2.23e-08	79.75	5.9e-08	3.20876e-18
Ma01_t22490	chr01:25170610-25186898	clathrin heavy chain 1-like	GN	YKEAAELAAESPQGILR	2.14e-08	79.75	5.9e-08	3.20876e-18
Ma01_t22490	chr01:25170610-25186898	clathrin heavy chain 1-like	Mbw	YKEAAELAAESPQGILR	2.14e-08	79.75	5.9e-08	3.20876e-18
Ma01_t22490	chr01:25170610-25186898	clathrin heavy chain 1-like	Cach	YSLIYVITK	0.002	19.61	0.05	1.04127e-09
Ma01_t22490	chr01:25170610-25186898	clathrin heavy chain 1-like	GN	YSLIYVITK	0.002	19.61	0.05	1.04127e-09
Ma01_t22490	chr01:25170610-25186898	clathrin heavy chain 1-like	Mbw	YSLIYVITK	0.002	19.61	0.05	1.04127e-09
Ma01_t03820	chr01:2531369-2533057	Peroxidase 56	Cach	ATVSCADILALAAR	3.88e-06	41.77	0.003	8.10776e-13
Ma01_t03820	chr01:2531369-2533057	Peroxidase 56	GN	ATVSCADILALAAR	3.72e-06	41.77	0.003	8.10776e-13
Ma01_t03820	chr01:2531369-2533057	Peroxidase 56	Mbw	ATVSCADILALAAR	3.65e-06	41.77	0.003	8.10776e-13
Ma01_t03820	chr01:2531369-2533057	Peroxidase 56	Cach	LHFHDCFVR	5.18e-06	19.72	0.0078	1.02445e-12
Ma01_t03820	chr01:2531369-2533057	Peroxidase 56	GN	LHFHDCFVR	5.18e-06	19.72	0.0078	1.02445e-12
Ma01_t03820	chr01:2531369-2533057	Peroxidase 56	Mbw	LHFHDCFVR	5.18e-06	19.72	0.0078	1.02445e-12
Ma01_t03820	chr01:2531369-2533057	Peroxidase 56	Cach	TVSCADILALAAR	2.23e-05	44.39	0.055	3.12769e-10
Ma01_t03820	chr01:2531369-2533057	Peroxidase 56	GN	TVSCADILALAAR	7.11e-06	44.39	0.055	3.12769e-10
Ma01_t03820	chr01:2531369-2533057	Peroxidase 56	Mbw	TVSCADILALAAR	1.36e-05	44.39	0.055	3.12769e-10
Ma01_t03830	chr01:2533505-2535357	Putative Peroxidase 57	Cach	LHFHDCFVR	5.18e-06	19.72	0.0078	1.02445e-12
Ma01_t03830	chr01:2533505-2535357	Putative Peroxidase 57	GN	LHFHDCFVR	5.18e-06	19.72	0.0078	1.02445e-12
Ma01_t03830	chr01:2533505-2535357	Putative Peroxidase 57	Mbw	LHFHDCFVR	5.18e-06	19.72	0.0078	1.02445e-12
Ma01_t22660	chr01:25674748-25678398	probable calcium-binding protein CML49	Cach	SLGFSVSPAVLDLLVTKFDK	1.83e-11	21.75	0.0071	5.90513e-10
Ma01_t22660	chr01:25674748-25678398	probable calcium-binding protein CML49	GN	SLGFSVSPAVLDLLVTKFDK	1.67e-11	21.75	0.0071	5.90513e-10
Ma01_t22660	chr01:25674748-25678398	probable calcium-binding protein CML49	Mbw	SLGFSVSPAVLDLLVTKFDK	1.72e-11	21.75	0.0071	5.90513e-10
Ma01_t22880	chr01:26159981-26165894	14 kDa zinc-binding protein	Cach	EIPSKVVYEDEKVLAFR	1.48e-09	21.97	noMatch	noMatch
Ma01_t22880	chr01:26159981-26165894	14 kDa zinc-binding protein	Cach	EIPSTVVYEDEKVLAFR	9.87e-10	52.79	3.4e-07	1.23705e-18
Ma01_t22880	chr01:26159981-26165894	14 kDa zinc-binding protein	GN	EIPSTVVYEDEKVLAFR	2.63e-10	52.79	3.4e-07	1.23705e-18
Ma01_t22880	chr01:26159981-26165894	14 kDa zinc-binding protein	Mbw	EIPSTVVYEDEKVLAFR	2.63e-10	52.79	3.4e-07	1.23705e-18
Ma01_t23210	chr01:27416924-27422474	vacuolar-processing enzyme-like	Cach	WAVLIAGSR	2.87e-05	41.78	0.16	5.20481e-09
Ma01_t23210	chr01:27416924-27422474	vacuolar-processing enzyme-like	GN	WAVLIAGSR	2.87e-05	41.78	0.16	5.20481e-09
Ma01_t23210	chr01:27416924-27422474	vacuolar-processing enzyme-like	Mbw	WAVLIAGSR	2.87e-05	41.78	0.16	5.20481e-09
Ma01_t23230	chr01:27439401-27442840	60S ribosomal protein L28-2-like, transcript variant X4	Cach	ATVPGPLIWEIVKK	7.95e-09	noMatch	0.00057	noMatch
Ma01_t23230	chr01:27439401-27442840	60S ribosomal protein L28-2-like, transcript variant X4	GN	ATVPGPLIWEIVKK	7.48e-09	noMatch	0.00057	noMatch
Ma01_t23230	chr01:27439401-27442840	60S ribosomal protein L28-2-like, transcript variant X4	Mbw	ATVPGPLIWEIVKK	7.71e-09	noMatch	0.00057	noMatch
Ma01_t23230	chr01:27439401-27442840	60S ribosomal protein L28-2-like, transcript variant X4	Cach	DLSVVLATAK	0.000188	26.16	0.18	9.9477e-10
Ma01_t23230	chr01:27439401-27442840	60S ribosomal protein L28-2-like, transcript variant X4	GN	DLSVVLATAK	0.000184	26.16	0.18	9.9477e-10
Ma01_t23230	chr01:27439401-27442840	60S ribosomal protein L28-2-like, transcript variant X4	Mbw	DLSVVLATAK	0.000186	26.16	0.18	9.9477e-10
Ma01_t23270	chr01:27496110-27503008	importin subunit beta-1-like, transcript variant X3	Cach	TAAYETLNEVVR	3.68e-05	38.04	0.013	9.69826e-11
Ma01_t23270	chr01:27496110-27503008	importin subunit beta-1-like, transcript variant X3	GN	TAAYETLNEVVR	3.61e-05	38.04	0.013	9.69826e-11
Ma01_t23270	chr01:27496110-27503008	importin subunit beta-1-like, transcript variant X3	Mbw	TAAYETLNEVVR	3.61e-05	38.04	0.013	9.69826e-11
Ma01_t23670	chr01:28870883-28884037	PTI1-like tyrosine-protein kinase 3, transcript variant X1	Cach	GQQSLVTWATPR	1.78e-06	74.17	0.00021	5.43292e-15
Ma01_t23670	chr01:28870883-28884037	PTI1-like tyrosine-protein kinase 3, transcript variant X1	GN	GQQSLVTWATPR	1.71e-06	74.17	0.00021	5.43292e-15
Ma01_t23670	chr01:28870883-28884037	PTI1-like tyrosine-protein kinase 3, transcript variant X1	Mbw	GQQSLVTWATPR	1.85e-06	74.17	0.00021	5.43292e-15
Ma01_t23710	chr01:28982005-28990216	nucleoside diphosphate kinase 2, chloroplastic	Cach	GLVGEIISRFEK	1.5e-06	24.38	0.0097	2.70292e-10
Ma01_t23710	chr01:28982005-28990216	nucleoside diphosphate kinase 2, chloroplastic	GN	GLVGEIISRFEK	1.35e-06	24.38	0.0097	2.70292e-10
Ma01_t23710	chr01:28982005-28990216	nucleoside diphosphate kinase 2, chloroplastic	Mbw	GLVGEIISRFEK	1.44e-06	24.38	0.0097	2.70292e-10
Ma01_t04380	chr01:2906635-2915064	clathrin interactor EPSIN 2-like, transcript variant X2	Cach	ALTVLEYLVAHGSER	1.12e-07	29.7	0.058	4.48805e-11
Ma01_t04380	chr01:2906635-2915064	clathrin interactor EPSIN 2-like, transcript variant X2	GN	ALTVLEYLVAHGSER	1.12e-07	29.7	0.058	4.48805e-11
Ma01_t04380	chr01:2906635-2915064	clathrin interactor EPSIN 2-like, transcript variant X2	Mbw	ALTVLEYLVAHGSER	1.12e-07	29.7	0.058	4.48805e-11
Ma01_t04380	chr01:2906635-2915064	clathrin interactor EPSIN 2-like, transcript variant X2	Cach	SQSLVALVNDKER	2.57e-06	14.89	0.17	4.83727e-09
Ma01_t04380	chr01:2906635-2915064	clathrin interactor EPSIN 2-like, transcript variant X2	GN	SQSLVALVNDKER	2.37e-06	14.89	0.17	4.83727e-09
Ma01_t04380	chr01:2906635-2915064	clathrin interactor EPSIN 2-like, transcript variant X2	Mbw	SQSLVALVNDKER	2.35e-06	14.89	0.17	4.83727e-09
Ma01_t00410	chr01:291726-296401	cytochrome c1-2, heme protein, mitochondrial, transcript variant X3	Cach	HNGQNYVFALLTGYRDPPAGVSIR	2.3e-15	24.93	3.8e-07	2.46683e-14
Ma01_t00410	chr01:291726-296401	cytochrome c1-2, heme protein, mitochondrial, transcript variant X3	GN	HNGQNYVFALLTGYRDPPAGVSIR	2.1e-15	24.93	3.8e-07	2.46683e-14
Ma01_t00410	chr01:291726-296401	cytochrome c1-2, heme protein, mitochondrial, transcript variant X3	Mbw	HNGQNYVFALLTGYRDPPAGVSIR	2.1e-15	24.93	3.8e-07	2.46683e-14
Ma01_t04420	chr01:2938797-2941345	phenylalanine ammonia-lyase-like	Cach	EINSVNDNPLIDVSR	2.53e-08	noMatch	0.4	5.69921e-08
Ma01_t04420	chr01:2938797-2941345	phenylalanine ammonia-lyase-like	GN	EINSVNDNPLIDVSR	2.38e-08	noMatch	0.4	5.69921e-08
Ma01_t04420	chr01:2938797-2941345	phenylalanine ammonia-lyase-like	Mbw	EINSVNDNPLIDVSR	2.38e-08	noMatch	0.4	5.69921e-08
Ma01_t04420	chr01:2938797-2941345	phenylalanine ammonia-lyase-like	Cach	GTDSYGVTTGFGATSHRR	3.3e-11	15.52	0.044	5.2846e-11
Ma01_t04420	chr01:2938797-2941345	phenylalanine ammonia-lyase-like	GN	GTDSYGVTTGFGATSHRR	3.75e-11	15.52	0.044	5.2846e-11
Ma01_t04420	chr01:2938797-2941345	phenylalanine ammonia-lyase-like	Mbw	GTDSYGVTTGFGATSHRR	3.75e-11	15.52	0.044	5.2846e-11
Ma01_t04420	chr01:2938797-2941345	phenylalanine ammonia-lyase-like	Cach	SIEREINSVNDNPLIDVSR	1.01e-10	33.55	0.00033	9.7975e-12
Ma01_t04420	chr01:2938797-2941345	phenylalanine ammonia-lyase-like	GN	SIEREINSVNDNPLIDVSR	9.3e-11	33.55	0.00033	9.7975e-12
Ma01_t04420	chr01:2938797-2941345	phenylalanine ammonia-lyase-like	Mbw	SIEREINSVNDNPLIDVSR	9.49e-11	33.55	0.00033	9.7975e-12
Ma01_t04420	chr01:2938797-2941345	phenylalanine ammonia-lyase-like	Cach	TSPQWLGPQIEVIR	1.24e-08	46.19	0.014	3.38175e-13
Ma01_t04420	chr01:2938797-2941345	phenylalanine ammonia-lyase-like	GN	TSPQWLGPQIEVIR	1.24e-08	46.19	0.014	3.38175e-13
Ma01_t04420	chr01:2938797-2941345	phenylalanine ammonia-lyase-like	Mbw	TSPQWLGPQIEVIR	1.24e-08	46.19	0.014	3.38175e-13
Ma01_t04460	chr01:2993580-2997648	actin-depolymerizing factor	Cach	IFFIAWSPSISR	6.47e-08	41.53	0.024	4.33924e-12
Ma01_t04460	chr01:2993580-2997648	actin-depolymerizing factor	GN	IFFIAWSPSISR	6.47e-08	41.53	0.024	4.33924e-12
Ma01_t04460	chr01:2993580-2997648	actin-depolymerizing factor	Mbw	IFFIAWSPSISR	6.47e-08	41.53	0.024	4.33924e-12
Ma01_t00430	chr01:305010-306966	putative UDP-glucose glucosyltransferase	Cach	RFEFYSDDLPVDDPRR	4.34e-11	noMatch	0.082	noMatch
Ma01_t00430	chr01:305010-306966	putative UDP-glucose glucosyltransferase	GN	RFEFYSDDLPVDDPRR	5.49e-11	noMatch	0.082	noMatch
Ma01_t00430	chr01:305010-306966	putative UDP-glucose glucosyltransferase	Mbw	RFEFYSDDLPVDDPRR	4.34e-11	noMatch	0.082	noMatch
Ma01_t04640	chr01:3164329-3179332	glutathione reductase, cytosolic	Cach	GLGAEVDLFYRK	3.59e-07	14.21	noMatch	7.39796e-09
Ma01_t04640	chr01:3164329-3179332	glutathione reductase, cytosolic	GN	GLGAEVDLFYRK	3.46e-07	14.21	noMatch	7.39796e-09
Ma01_t04640	chr01:3164329-3179332	glutathione reductase, cytosolic	Mbw	GLGAEVDLFYRK	3.56e-07	14.21	noMatch	7.39796e-09
Ma01_t04640	chr01:3164329-3179332	glutathione reductase, cytosolic	Cach	LHPGTNLSELR	1.25e-06	29.89	0.027	3.09758e-09
Ma01_t04640	chr01:3164329-3179332	glutathione reductase, cytosolic	GN	LHPGTNLSELR	1.27e-06	29.89	0.027	3.09758e-09
Ma01_t04640	chr01:3164329-3179332	glutathione reductase, cytosolic	Mbw	LHPGTNLSELR	1.27e-06	29.89	0.027	3.09758e-09
Ma01_t04640	chr01:3164329-3179332	glutathione reductase, cytosolic	Cach	LIDAHLVEVTQADGTTK	2.25e-08	21.18	0.0024	7.06673e-11
Ma01_t04640	chr01:3164329-3179332	glutathione reductase, cytosolic	GN	LIDAHLVEVTQADGTTK	4.56e-09	21.18	0.0024	7.06673e-11
Ma01_t04640	chr01:3164329-3179332	glutathione reductase, cytosolic	Mbw	LIDAHLVEVTQADGTTK	1.1e-09	21.18	0.0024	7.06673e-11
Ma01_t04640	chr01:3164329-3179332	glutathione reductase, cytosolic	Cach	LNLQAVGVEVDKTGAIKVDEYSR	6.95e-13	41.79	9.3e-07	1.09816e-14
Ma01_t04640	chr01:3164329-3179332	glutathione reductase, cytosolic	GN	LNLQAVGVEVDKTGAIKVDEYSR	1.09e-13	41.79	9.3e-07	1.09816e-14
Ma01_t04640	chr01:3164329-3179332	glutathione reductase, cytosolic	Mbw	LNLQAVGVEVDKTGAIKVDEYSR	1.09e-13	41.79	9.3e-07	1.09816e-14
Ma01_t04640	chr01:3164329-3179332	glutathione reductase, cytosolic	Cach	TTVPNIWAVGDVTNR	1.32e-09	43.86	0.0011	1.03939e-13
Ma01_t04640	chr01:3164329-3179332	glutathione reductase, cytosolic	GN	TTVPNIWAVGDVTNR	1.5e-09	43.86	0.0011	1.03939e-13
Ma01_t04640	chr01:3164329-3179332	glutathione reductase, cytosolic	Mbw	TTVPNIWAVGDVTNR	1.4e-09	43.86	0.0011	1.03939e-13
Ma01_t04640	chr01:3164329-3179332	glutathione reductase, cytosolic	Cach	VLTDHGDEITADVVLFATGR	7.66e-12	49.17	0.0022	7.53801e-12
Ma01_t04640	chr01:3164329-3179332	glutathione reductase, cytosolic	GN	VLTDHGDEITADVVLFATGR	7.97e-12	49.17	0.0022	7.53801e-12
Ma01_t04640	chr01:3164329-3179332	glutathione reductase, cytosolic	Mbw	VLTDHGDEITADVVLFATGR	7.51e-12	49.17	0.0022	7.53801e-12
Ma01_t04640	chr01:3164329-3179332	glutathione reductase, cytosolic	Cach	VNIPGKELAITSDEALSLDELPKR	4.35e-14	52.05	2.9e-07	4.07196e-14
Ma01_t04640	chr01:3164329-3179332	glutathione reductase, cytosolic	GN	VNIPGKELAITSDEALSLDELPKR	2.31e-13	52.05	2.9e-07	4.07196e-14
Ma01_t04640	chr01:3164329-3179332	glutathione reductase, cytosolic	Mbw	VNIPGKELAITSDEALSLDELPKR	4.31e-14	52.05	2.9e-07	4.07196e-14
Ma01_t04680	chr01:3197473-3200783	heterogeneous nuclear ribonucleoprotein 1-like, transcript variant X1	Cach	GFGFVVFADPSVLDR	1.9e-08	15.34	0.052	2.2376e-07
Ma01_t04680	chr01:3197473-3200783	heterogeneous nuclear ribonucleoprotein 1-like, transcript variant X1	GN	GFGFVVFADPSVLDR	1.84e-08	15.34	0.052	2.2376e-07
Ma01_t04680	chr01:3197473-3200783	heterogeneous nuclear ribonucleoprotein 1-like, transcript variant X1	Mbw	GFGFVVFADPSVLDR	1.84e-08	15.34	0.052	2.2376e-07
Ma01_t04690	chr01:3202806-3204140	Putative Acid phosphatase 1	Cach	ADYLREATVDNLINVGFHGWTELILR	6.82e-16	26.48	noMatch	noMatch
Ma01_t04690	chr01:3202806-3204140	Putative Acid phosphatase 1	Cach	ADYLREATVDNLINVGYHGWTELILR	7.24e-16	noMatch	1.3e-06	8.30692e-21
Ma01_t04690	chr01:3202806-3204140	Putative Acid phosphatase 1	GN	ADYLREATVDNLINVGYHGWTELILR	6.09e-17	noMatch	1.3e-06	8.30692e-21
Ma01_t04690	chr01:3202806-3204140	Putative Acid phosphatase 1	Mbw	ADYLREATVDNLINVGYHGWTELILR	6.1e-16	noMatch	1.3e-06	8.30692e-21
Ma01_t04690	chr01:3202806-3204140	Putative Acid phosphatase 1	Cach	EATVDNLINVGFHGWTELILR	2.51e-12	42.73	noMatch	noMatch
Ma01_t04690	chr01:3202806-3204140	Putative Acid phosphatase 1	Cach	EATVDNLINVGYHGWTELILR	2.59e-12	58.25	7.3e-08	3.47062e-22
Ma01_t04690	chr01:3202806-3204140	Putative Acid phosphatase 1	GN	EATVDNLINVGYHGWTELILR	2.07e-13	58.25	7.3e-08	3.47062e-22
Ma01_t04690	chr01:3202806-3204140	Putative Acid phosphatase 1	Mbw	EATVDNLINVGYHGWTELILR	1.95e-13	58.25	7.3e-08	3.47062e-22
Ma01_t04690	chr01:3202806-3204140	Putative Acid phosphatase 1	Cach	GFEVVPDECVDYVGR	1.46e-09	42.05	2.1e-06	2.61472e-17
Ma01_t04690	chr01:3202806-3204140	Putative Acid phosphatase 1	GN	GFEVVPDECVDYVGR	1.22e-10	42.05	2.1e-06	2.61472e-17
Ma01_t04690	chr01:3202806-3204140	Putative Acid phosphatase 1	Mbw	GFEVVPDECVDYVGR	8.79e-10	42.05	2.1e-06	2.61472e-17
Ma01_t04690	chr01:3202806-3204140	Putative Acid phosphatase 1	Cach	GFEVVPGECVDYVGR	9.46e-09	37.52	noMatch	noMatch
Ma01_t04690	chr01:3202806-3204140	Putative Acid phosphatase 1	GN	GFEVVPGECVDYVGR	1.6e-09	37.52	noMatch	noMatch
Ma01_t04690	chr01:3202806-3204140	Putative Acid phosphatase 1	Mbw	GFEVVPGECVDYVGR	1.18e-08	37.52	noMatch	noMatch
Ma01_t04690	chr01:3202806-3204140	Putative Acid phosphatase 1	Cach	LPNPLYYEY	3.62e-06	2.65	0.38	noMatch
Ma01_t04690	chr01:3202806-3204140	Putative Acid phosphatase 1	GN	LPNPLYYEY	4.57e-06	2.65	0.38	noMatch
Ma01_t04690	chr01:3202806-3204140	Putative Acid phosphatase 1	Mbw	LPNPLYYEY	4.75e-06	2.65	0.38	noMatch
Ma01_t04690	chr01:3202806-3204140	Putative Acid phosphatase 1	Cach	LWGIVGSQWSSLGGYTTAR	1.81e-11	91.81	5.2e-14	1.0093e-23
Ma01_t04690	chr01:3202806-3204140	Putative Acid phosphatase 1	GN	LWGIVGSQWSSLGGYTTAR	1.65e-11	91.81	5.2e-14	1.0093e-23
Ma01_t04690	chr01:3202806-3204140	Putative Acid phosphatase 1	Mbw	LWGIVGSQWSSLGGYTTAR	2.12e-11	91.81	5.2e-14	1.0093e-23
Ma01_t04690	chr01:3202806-3204140	Putative Acid phosphatase 1	Cach	LWGIVGSQWSSLGGYTTARR	3.78e-12	noMatch	0.044	1.2548e-10
Ma01_t04690	chr01:3202806-3204140	Putative Acid phosphatase 1	GN	LWGIVGSQWSSLGGYTTARR	3.49e-12	noMatch	0.044	1.2548e-10
Ma01_t04690	chr01:3202806-3204140	Putative Acid phosphatase 1	Mbw	LWGIVGSQWSSLGGYTTARR	3.67e-12	noMatch	0.044	1.2548e-10
Ma01_t04690	chr01:3202806-3204140	Putative Acid phosphatase 1	Cach	SPEDNYSSAETYKAVER	1.08e-09	39.79	noMatch	noMatch
Ma01_t04690	chr01:3202806-3204140	Putative Acid phosphatase 1	GN	SPEDNYSSAETYKAVER	1.21e-09	39.79	noMatch	noMatch
Ma01_t04690	chr01:3202806-3204140	Putative Acid phosphatase 1	Mbw	SPEDNYSSAETYKAVER	1.71e-09	39.79	noMatch	noMatch
Ma01_t04700	chr01:3212067-3214808	60S ribosomal protein L23	Cach	ECADLWPR	1.28e-05	14.67	0.056	1.18755e-11
Ma01_t04700	chr01:3212067-3214808	60S ribosomal protein L23	GN	ECADLWPR	1.28e-05	14.67	0.056	1.18755e-11
Ma01_t04700	chr01:3212067-3214808	60S ribosomal protein L23	Mbw	ECADLWPR	1.28e-05	14.67	0.056	1.18755e-11
Ma01_t04700	chr01:3212067-3214808	60S ribosomal protein L23	Cach	GSAITGPIGKECADLWPR	1.16e-11	13.04	0.16	3.42018e-09
Ma01_t04700	chr01:3212067-3214808	60S ribosomal protein L23	GN	GSAITGPIGKECADLWPR	1.17e-11	13.04	0.16	3.42018e-09
Ma01_t04700	chr01:3212067-3214808	60S ribosomal protein L23	Mbw	GSAITGPIGKECADLWPR	1.17e-11	13.04	0.16	3.42018e-09
Ma01_t04820	chr01:3305563-3312161	monothiol glutaredoxin-S10	Cach	TVPNVFIGGK	3.48e-06	39.54	0.00023	9.26681e-13
Ma01_t04820	chr01:3305563-3312161	monothiol glutaredoxin-S10	GN	TVPNVFIGGK	3.18e-06	39.54	0.00023	9.26681e-13
Ma01_t04820	chr01:3305563-3312161	monothiol glutaredoxin-S10	Mbw	TVPNVFIGGK	3.08e-06	39.54	0.00023	9.26681e-13
Ma01_t04830	chr01:3313038-3319041	chaperonin CPN60-2, mitochondrial-like	Cach	AAVEEGIVPGGGVALLYASK	3.8e-11	7.83	0.0038	1.20567e-09
Ma01_t04830	chr01:3313038-3319041	chaperonin CPN60-2, mitochondrial-like	GN	AAVEEGIVPGGGVALLYASK	3.58e-11	7.83	0.0038	1.20567e-09
Ma01_t04830	chr01:3313038-3319041	chaperonin CPN60-2, mitochondrial-like	Mbw	AAVEEGIVPGGGVALLYASK	3.58e-11	7.83	0.0038	1.20567e-09
Ma01_t04830	chr01:3313038-3319041	chaperonin CPN60-2, mitochondrial-like	Cach	CELEDPLILIHEK	3.47e-08	noMatch	0.0022	2.03744e-11
Ma01_t04830	chr01:3313038-3319041	chaperonin CPN60-2, mitochondrial-like	GN	CELEDPLILIHEK	3.47e-08	noMatch	0.0022	2.03744e-11
Ma01_t04830	chr01:3313038-3319041	chaperonin CPN60-2, mitochondrial-like	Mbw	CELEDPLILIHEK	3.47e-08	noMatch	0.0022	2.03744e-11
Ma01_t04830	chr01:3313038-3319041	chaperonin CPN60-2, mitochondrial-like	Cach	ELDKLQTANFDQK	6.01e-07	20.62	0.01	7.32e-15
Ma01_t04830	chr01:3313038-3319041	chaperonin CPN60-2, mitochondrial-like	GN	ELDKLQTANFDQK	7.31e-07	20.62	0.01	7.32e-15
Ma01_t04830	chr01:3313038-3319041	chaperonin CPN60-2, mitochondrial-like	Mbw	ELDKLQTANFDQK	7.52e-07	20.62	0.01	7.32e-15
Ma01_t04830	chr01:3313038-3319041	chaperonin CPN60-2, mitochondrial-like	Cach	IGVQIIQNALK	9.54e-05	26.17	0.42	2.18485e-10
Ma01_t04830	chr01:3313038-3319041	chaperonin CPN60-2, mitochondrial-like	GN	IGVQIIQNALK	9.73e-05	26.17	0.42	2.18485e-10
Ma01_t04830	chr01:3313038-3319041	chaperonin CPN60-2, mitochondrial-like	Mbw	IGVQIIQNALK	9.54e-05	26.17	0.42	2.18485e-10
Ma01_t04830	chr01:3313038-3319041	chaperonin CPN60-2, mitochondrial-like	Cach	KVTISKDNTVILDGSGEKK	1.27e-08	noMatch	0.12	2.7776e-08
Ma01_t04830	chr01:3313038-3319041	chaperonin CPN60-2, mitochondrial-like	GN	KVTISKDNTVILDGSGEKK	1.8e-10	noMatch	0.12	2.7776e-08
Ma01_t04830	chr01:3313038-3319041	chaperonin CPN60-2, mitochondrial-like	Mbw	KVTISKDNTVILDGSGEKK	1.8e-10	noMatch	0.12	2.7776e-08
Ma01_t04830	chr01:3313038-3319041	chaperonin CPN60-2, mitochondrial-like	Cach	NQKCELEDPLILIHEK	1.06e-10	18.98	0.0035	1.61236e-10
Ma01_t04830	chr01:3313038-3319041	chaperonin CPN60-2, mitochondrial-like	GN	NQKCELEDPLILIHEK	1.06e-10	18.98	0.0035	1.61236e-10
Ma01_t04830	chr01:3313038-3319041	chaperonin CPN60-2, mitochondrial-like	Mbw	NQKCELEDPLILIHEK	1.06e-10	18.98	0.0035	1.61236e-10
Ma01_t04830	chr01:3313038-3319041	chaperonin CPN60-2, mitochondrial-like	Cach	QRPLLIVAEDIESDALATLILNK	2.39e-13	noMatch	2.4e-08	1.27616e-15
Ma01_t04830	chr01:3313038-3319041	chaperonin CPN60-2, mitochondrial-like	GN	QRPLLIVAEDIESDALATLILNK	2.41e-13	noMatch	2.4e-08	1.27616e-15
Ma01_t04830	chr01:3313038-3319041	chaperonin CPN60-2, mitochondrial-like	Mbw	QRPLLIVAEDIESDALATLILNK	2.39e-13	noMatch	2.4e-08	1.27616e-15
Ma01_t04830	chr01:3313038-3319041	chaperonin CPN60-2, mitochondrial-like	Cach	TPVHTIASNAGVEGAVVVGK	1.82e-11	30.24	0.00026	6.25105e-10
Ma01_t04830	chr01:3313038-3319041	chaperonin CPN60-2, mitochondrial-like	GN	TPVHTIASNAGVEGAVVVGK	1.86e-11	30.24	0.00026	6.25105e-10
Ma01_t04830	chr01:3313038-3319041	chaperonin CPN60-2, mitochondrial-like	Mbw	TPVHTIASNAGVEGAVVVGK	1.82e-11	30.24	0.00026	6.25105e-10
Ma01_t04830	chr01:3313038-3319041	chaperonin CPN60-2, mitochondrial-like	Cach	VTISKDNTVILDGSGEKK	4.27e-08	12.11	0.016	5.43055e-10
Ma01_t04830	chr01:3313038-3319041	chaperonin CPN60-2, mitochondrial-like	GN	VTISKDNTVILDGSGEKK	6.26e-10	12.11	0.016	5.43055e-10
Ma01_t04830	chr01:3313038-3319041	chaperonin CPN60-2, mitochondrial-like	Mbw	VTISKDNTVILDGSGEKK	6.14e-10	12.11	0.016	5.43055e-10
Ma01_t04960	chr01:3437959-3442551	nascent polypeptide-associated complex subunit alpha-like protein 1	Cach	IEDLSSQLQTQAAEQFK	3.02e-09	28.7	4e-05	5.00183e-14
Ma01_t04960	chr01:3437959-3442551	nascent polypeptide-associated complex subunit alpha-like protein 1	GN	IEDLSSQLQTQAAEQFK	3.05e-09	28.7	4e-05	5.00183e-14
Ma01_t04960	chr01:3437959-3442551	nascent polypeptide-associated complex subunit alpha-like protein 1	Mbw	IEDLSSQLQTQAAEQFK	3.08e-09	28.7	4e-05	5.00183e-14
Ma01_t04960	chr01:3437959-3442551	nascent polypeptide-associated complex subunit alpha-like protein 1	Cach	NILFVISKPDVFK	2.37e-07	noMatch	0.0037	4.76085e-13
Ma01_t04960	chr01:3437959-3442551	nascent polypeptide-associated complex subunit alpha-like protein 1	GN	NILFVISKPDVFK	2.23e-07	noMatch	0.0037	4.76085e-13
Ma01_t04960	chr01:3437959-3442551	nascent polypeptide-associated complex subunit alpha-like protein 1	Mbw	NILFVISKPDVFK	2.44e-07	noMatch	0.0037	4.76085e-13
Ma01_t04960	chr01:3437959-3442551	nascent polypeptide-associated complex subunit alpha-like protein 1	Cach	SKNILFVISKPDVFK	2.71e-08	7.24	0.16	5.88769e-10
Ma01_t04960	chr01:3437959-3442551	nascent polypeptide-associated complex subunit alpha-like protein 1	GN	SKNILFVISKPDVFK	2.71e-08	7.24	0.16	5.88769e-10
Ma01_t04960	chr01:3437959-3442551	nascent polypeptide-associated complex subunit alpha-like protein 1	Mbw	SKNILFVISKPDVFK	2.71e-08	7.24	0.16	5.88769e-10
Ma01_t04970	chr01:3443899-3447475	uncharacterized LOC103988629	Cach	ASEAEDRLTQLEALLAK	1.92e-09	13.25	0.03	4.5595e-12
Ma01_t04970	chr01:3443899-3447475	uncharacterized LOC103988629	GN	ASEAEDRLTQLEALLAK	1.92e-09	13.25	0.03	4.5595e-12
Ma01_t04970	chr01:3443899-3447475	uncharacterized LOC103988629	Mbw	ASEAEDRLTQLEALLAK	2.02e-09	13.25	0.03	4.5595e-12
Ma01_t00500	chr01:352129-355816	oryzain alpha chain-like	Cach	NSWGEDWGEAGYIR	1.35e-08	70.84	0.016	4.73633e-10
Ma01_t00500	chr01:352129-355816	oryzain alpha chain-like	GN	NSWGEDWGEAGYIR	1.36e-08	70.84	0.016	4.73633e-10
Ma01_t00500	chr01:352129-355816	oryzain alpha chain-like	Mbw	NSWGEDWGEAGYIR	1.34e-08	70.84	0.016	4.73633e-10
Ma01_t05190	chr01:3656208-3661073	NADH dehydrogenase [ubiquinone] iron-sulfur protein 7, mitochondrial-like	Cach	YDFDRFGVIFRPSPR	3.85e-10	noMatch	5	1.82106e-11
Ma01_t05190	chr01:3656208-3661073	NADH dehydrogenase [ubiquinone] iron-sulfur protein 7, mitochondrial-like	GN	YDFDRFGVIFRPSPR	3.85e-10	noMatch	5	1.82106e-11
Ma01_t05190	chr01:3656208-3661073	NADH dehydrogenase [ubiquinone] iron-sulfur protein 7, mitochondrial-like	Mbw	YDFDRFGVIFRPSPR	4.25e-10	noMatch	5	1.82106e-11
Ma01_t05320	chr01:3735612-3743035	serine/threonine-protein phosphatase PP2A-1 catalytic subunit-like	Cach	QITQVYGFYDECLRK	1.82e-08	22.8	0.00019	1.22913e-11
Ma01_t05320	chr01:3735612-3743035	serine/threonine-protein phosphatase PP2A-1 catalytic subunit-like	GN	QITQVYGFYDECLRK	1.79e-08	22.8	0.00019	1.22913e-11
Ma01_t05320	chr01:3735612-3743035	serine/threonine-protein phosphatase PP2A-1 catalytic subunit-like	Mbw	QITQVYGFYDECLRK	1.79e-08	22.8	0.00019	1.22913e-11
Ma01_t05360	chr01:3771899-3775804	GTP-binding nuclear protein Ran1B-like	Cach	ALPNQQTVDYPSFK	6.55e-08	noMatch	8.3e-06	noMatch
Ma01_t05360	chr01:3771899-3775804	GTP-binding nuclear protein Ran1B-like	GN	ALPNQQTVDYPSFK	6.36e-08	noMatch	8.3e-06	noMatch
Ma01_t05360	chr01:3771899-3775804	GTP-binding nuclear protein Ran1B-like	Mbw	ALPNQQTVDYPSFK	6.36e-08	noMatch	8.3e-06	noMatch
Ma01_t05360	chr01:3771899-3775804	GTP-binding nuclear protein Ran1B-like	Cach	FYCWDTAGQEK	2.96e-07	23.81	0.097	9.04916e-13
Ma01_t05360	chr01:3771899-3775804	GTP-binding nuclear protein Ran1B-like	GN	FYCWDTAGQEK	2.76e-07	23.81	0.097	9.04916e-13
Ma01_t05360	chr01:3771899-3775804	GTP-binding nuclear protein Ran1B-like	Mbw	FYCWDTAGQEK	2.76e-07	23.81	0.097	9.04916e-13
Ma01_t05360	chr01:3771899-3775804	GTP-binding nuclear protein Ran1B-like	Cach	IRFYCWDTAGQEK	1.13e-08	8.99	5.7	1.13949e-08
Ma01_t05360	chr01:3771899-3775804	GTP-binding nuclear protein Ran1B-like	GN	IRFYCWDTAGQEK	1.15e-08	8.99	5.7	1.13949e-08
Ma01_t05360	chr01:3771899-3775804	GTP-binding nuclear protein Ran1B-like	Mbw	IRFYCWDTAGQEK	1.15e-08	8.99	5.7	1.13949e-08
Ma01_t05360	chr01:3771899-3775804	GTP-binding nuclear protein Ran1B-like	Cach	KKNLQYYEISAK	6.6e-06	50.56	0.00048	4.13467e-13
Ma01_t05360	chr01:3771899-3775804	GTP-binding nuclear protein Ran1B-like	GN	KKNLQYYEISAK	6.16e-06	50.56	0.00048	4.13467e-13
Ma01_t05360	chr01:3771899-3775804	GTP-binding nuclear protein Ran1B-like	Mbw	KKNLQYYEISAK	6.6e-06	50.56	0.00048	4.13467e-13
Ma01_t05360	chr01:3771899-3775804	GTP-binding nuclear protein Ran1B-like	Cach	KYEPTIGVEVHPLDFFTNCGK	1.64e-13	42.95	1.9e-08	2.21794e-11
Ma01_t05360	chr01:3771899-3775804	GTP-binding nuclear protein Ran1B-like	GN	KYEPTIGVEVHPLDFFTNCGK	1.69e-13	42.95	1.9e-08	2.21794e-11
Ma01_t05360	chr01:3771899-3775804	GTP-binding nuclear protein Ran1B-like	Mbw	KYEPTIGVEVHPLDFFTNCGK	1.62e-13	42.95	1.9e-08	2.21794e-11
Ma01_t05360	chr01:3771899-3775804	GTP-binding nuclear protein Ran1B-like	Cach	SNYNFEKPFLYLAR	4.42e-08	68.88	2.4e-09	5.86171e-19
Ma01_t05360	chr01:3771899-3775804	GTP-binding nuclear protein Ran1B-like	GN	SNYNFEKPFLYLAR	4.05e-08	68.88	2.4e-09	5.86171e-19
Ma01_t05360	chr01:3771899-3775804	GTP-binding nuclear protein Ran1B-like	Mbw	SNYNFEKPFLYLAR	4.05e-08	68.88	2.4e-09	5.86171e-19
Ma01_t05360	chr01:3771899-3775804	GTP-binding nuclear protein Ran1B-like	Cach	VCENIPIVLCGNKVDVK	7.76e-11	29.22	3.9e-05	6.32588e-16
Ma01_t05360	chr01:3771899-3775804	GTP-binding nuclear protein Ran1B-like	GN	VCENIPIVLCGNKVDVK	7.76e-11	29.22	3.9e-05	6.32588e-16
Ma01_t05360	chr01:3771899-3775804	GTP-binding nuclear protein Ran1B-like	Mbw	VCENIPIVLCGNKVDVK	7.76e-11	29.22	3.9e-05	6.32588e-16
Ma01_t05430	chr01:3820073-3823748	guanine nucleotide-binding protein subunit beta-like protein	Cach	DAPAALADGSGAGSAYGVPR	1.38e-11	78.13	0.0097	4.5887e-18
Ma01_t05430	chr01:3820073-3823748	guanine nucleotide-binding protein subunit beta-like protein	GN	DAPAALADGSGAGSAYGVPR	1.38e-11	78.13	0.0097	4.5887e-18
Ma01_t05430	chr01:3820073-3823748	guanine nucleotide-binding protein subunit beta-like protein	Mbw	DAPAALADGSGAGSAYGVPR	8.87e-11	78.13	0.0097	4.5887e-18
Ma01_t05430	chr01:3820073-3823748	guanine nucleotide-binding protein subunit beta-like protein	Cach	DGVTLLWDLAEGKR	8.2e-08	59.01	0.00012	3.17473e-14
Ma01_t05430	chr01:3820073-3823748	guanine nucleotide-binding protein subunit beta-like protein	GN	DGVTLLWDLAEGKR	8.53e-08	59.01	0.00012	3.17473e-14
Ma01_t05430	chr01:3820073-3823748	guanine nucleotide-binding protein subunit beta-like protein	Mbw	DGVTLLWDLAEGKR	8.61e-08	59.01	0.00012	3.17473e-14
Ma01_t05430	chr01:3820073-3823748	guanine nucleotide-binding protein subunit beta-like protein	Cach	DKSVLVWHLTK	1.01e-05	22.01	0.021	1.92036e-12
Ma01_t05430	chr01:3820073-3823748	guanine nucleotide-binding protein subunit beta-like protein	GN	DKSVLVWHLTK	1.01e-05	22.01	0.021	1.92036e-12
Ma01_t05430	chr01:3820073-3823748	guanine nucleotide-binding protein subunit beta-like protein	Mbw	DKSVLVWHLTK	1.01e-05	22.01	0.021	1.92036e-12
Ma01_t05430	chr01:3820073-3823748	guanine nucleotide-binding protein subunit beta-like protein	Cach	FSPNAYQPTIVSGSWDR	5.93e-11	49.47	0.0054	3.89556e-12
Ma01_t05430	chr01:3820073-3823748	guanine nucleotide-binding protein subunit beta-like protein	GN	FSPNAYQPTIVSGSWDR	5.93e-11	49.47	0.0054	3.89556e-12
Ma01_t05430	chr01:3820073-3823748	guanine nucleotide-binding protein subunit beta-like protein	Mbw	FSPNAYQPTIVSGSWDR	5.93e-11	49.47	0.0054	3.89556e-12
Ma01_t05430	chr01:3820073-3823748	guanine nucleotide-binding protein subunit beta-like protein	Cach	LWDLSTGATTR	6.47e-06	31.54	0.03	1.4756e-12
Ma01_t05430	chr01:3820073-3823748	guanine nucleotide-binding protein subunit beta-like protein	GN	LWDLSTGATTR	6.47e-06	31.54	0.03	1.4756e-12
Ma01_t05430	chr01:3820073-3823748	guanine nucleotide-binding protein subunit beta-like protein	Mbw	LWDLSTGATTR	6.41e-06	31.54	0.03	1.4756e-12
Ma01_t05430	chr01:3820073-3823748	guanine nucleotide-binding protein subunit beta-like protein	Cach	LWDLSTGATTRR	1.34e-06	20.83	0.043	4.89905e-09
Ma01_t05430	chr01:3820073-3823748	guanine nucleotide-binding protein subunit beta-like protein	GN	LWDLSTGATTRR	1.34e-06	20.83	0.043	4.89905e-09
Ma01_t05430	chr01:3820073-3823748	guanine nucleotide-binding protein subunit beta-like protein	Mbw	LWDLSTGATTRR	1.32e-06	20.83	0.043	4.89905e-09
Ma01_t05430	chr01:3820073-3823748	guanine nucleotide-binding protein subunit beta-like protein	Cach	LWNTLGECK	3.32e-05	46.18	0.0085	4.88294e-11
Ma01_t05430	chr01:3820073-3823748	guanine nucleotide-binding protein subunit beta-like protein	GN	LWNTLGECK	3.69e-05	46.18	0.0085	4.88294e-11
Ma01_t05430	chr01:3820073-3823748	guanine nucleotide-binding protein subunit beta-like protein	Mbw	LWNTLGECK	3.66e-05	46.18	0.0085	4.88294e-11
Ma01_t05430	chr01:3820073-3823748	guanine nucleotide-binding protein subunit beta-like protein	Cach	LWNTLGECKYTIQDADAHTNWVSCVR	1.51e-17	22.89	0.28	3.22787e-11
Ma01_t05430	chr01:3820073-3823748	guanine nucleotide-binding protein subunit beta-like protein	GN	LWNTLGECKYTIQDADAHTNWVSCVR	1.51e-17	22.89	0.28	3.22787e-11
Ma01_t05430	chr01:3820073-3823748	guanine nucleotide-binding protein subunit beta-like protein	Mbw	LWNTLGECKYTIQDADAHTNWVSCVR	1.5e-17	22.89	0.28	3.22787e-11
Ma01_t05430	chr01:3820073-3823748	guanine nucleotide-binding protein subunit beta-like protein	Cach	LYSLDAGAIIHSLCFSPNR	1.97e-12	77.55	4.7e-09	5.26164e-20
Ma01_t05430	chr01:3820073-3823748	guanine nucleotide-binding protein subunit beta-like protein	GN	LYSLDAGAIIHSLCFSPNR	1.79e-12	77.55	4.7e-09	5.26164e-20
Ma01_t05430	chr01:3820073-3823748	guanine nucleotide-binding protein subunit beta-like protein	Mbw	LYSLDAGAIIHSLCFSPNR	1.97e-12	77.55	4.7e-09	5.26164e-20
Ma01_t05430	chr01:3820073-3823748	guanine nucleotide-binding protein subunit beta-like protein	Cach	SVLVWHLTK	0.000237	12.45	0.43	8.4874e-08
Ma01_t05430	chr01:3820073-3823748	guanine nucleotide-binding protein subunit beta-like protein	GN	SVLVWHLTK	0.000233	12.45	0.43	8.4874e-08
Ma01_t05430	chr01:3820073-3823748	guanine nucleotide-binding protein subunit beta-like protein	Mbw	SVLVWHLTK	0.000237	12.45	0.43	8.4874e-08
Ma01_t05430	chr01:3820073-3823748	guanine nucleotide-binding protein subunit beta-like protein	Cach	TIKVWNLTNCK	3.29e-06	16.31	1.3	6.56097e-11
Ma01_t05430	chr01:3820073-3823748	guanine nucleotide-binding protein subunit beta-like protein	GN	TIKVWNLTNCK	3.29e-06	16.31	1.3	6.56097e-11
Ma01_t05430	chr01:3820073-3823748	guanine nucleotide-binding protein subunit beta-like protein	Mbw	TIKVWNLTNCK	3.48e-06	16.31	1.3	6.56097e-11
Ma01_t05430	chr01:3820073-3823748	guanine nucleotide-binding protein subunit beta-like protein	Cach	TIVQDLKPETTTTK	2.05e-07	21.78	0.015	1.07603e-13
Ma01_t05430	chr01:3820073-3823748	guanine nucleotide-binding protein subunit beta-like protein	GN	TIVQDLKPETTTTK	2.05e-07	21.78	0.015	1.07603e-13
Ma01_t05430	chr01:3820073-3823748	guanine nucleotide-binding protein subunit beta-like protein	Mbw	TIVQDLKPETTTTK	2.15e-07	21.78	0.015	1.07603e-13
Ma01_t05430	chr01:3820073-3823748	guanine nucleotide-binding protein subunit beta-like protein	Cach	VWNLTNCK	0.000231	13.06	0.03	1.7464e-11
Ma01_t05430	chr01:3820073-3823748	guanine nucleotide-binding protein subunit beta-like protein	GN	VWNLTNCK	0.000231	13.06	0.03	1.7464e-11
Ma01_t05430	chr01:3820073-3823748	guanine nucleotide-binding protein subunit beta-like protein	Mbw	VWNLTNCK	0.000238	13.06	0.03	1.7464e-11
Ma01_t05430	chr01:3820073-3823748	guanine nucleotide-binding protein subunit beta-like protein	Cach	YTIQDADAHTNWVSCVR	1.16e-10	65.02	2e-05	2.79107e-16
Ma01_t05430	chr01:3820073-3823748	guanine nucleotide-binding protein subunit beta-like protein	GN	YTIQDADAHTNWVSCVR	1.16e-10	65.02	2e-05	2.79107e-16
Ma01_t05430	chr01:3820073-3823748	guanine nucleotide-binding protein subunit beta-like protein	Mbw	YTIQDADAHTNWVSCVR	1.18e-10	65.02	2e-05	2.79107e-16
Ma01_t05430	chr01:3820073-3823748	guanine nucleotide-binding protein subunit beta-like protein	Cach	YWLCAATQESVK	1.37e-06	16.57	noMatch	6.00542e-11
Ma01_t05430	chr01:3820073-3823748	guanine nucleotide-binding protein subunit beta-like protein	GN	YWLCAATQESVK	1.6e-06	16.57	noMatch	6.00542e-11
Ma01_t05430	chr01:3820073-3823748	guanine nucleotide-binding protein subunit beta-like protein	Mbw	YWLCAATQESVK	1.76e-06	16.57	noMatch	6.00542e-11
Ma01_t05530	chr01:3889587-3897547	mitogen-activated protein kinase 10-like	Cach	ICDFGLAR	0.001	40.68	0.29	5.23887e-09
Ma01_t05530	chr01:3889587-3897547	mitogen-activated protein kinase 10-like	GN	ICDFGLAR	0.001	40.68	0.29	5.23887e-09
Ma01_t05530	chr01:3889587-3897547	mitogen-activated protein kinase 10-like	Mbw	ICDFGLAR	0.001	40.68	0.29	5.23887e-09
Ma01_t05540	chr01:3898518-3918177	glutamine--tRNA ligase-like	Cach	GVSSTAINSFIR	4.12e-06	19.27	noMatch	noMatch
Ma01_t05540	chr01:3898518-3918177	glutamine--tRNA ligase-like	GN	GVSSTAINSFIR	4.12e-06	19.27	noMatch	noMatch
Ma01_t05540	chr01:3898518-3918177	glutamine--tRNA ligase-like	Mbw	GVSSTAINSFIR	4.12e-06	19.27	noMatch	noMatch
Ma01_t05760	chr01:4063923-4077995	pyridoxal kinase-like, transcript variant X1	Cach	ARPPILSLALPSETGR	6.74e-09	noMatch	0.0013	noMatch
Ma01_t05760	chr01:4063923-4077995	pyridoxal kinase-like, transcript variant X1	GN	ARPPILSLALPSETGR	6.68e-09	noMatch	0.0013	noMatch
Ma01_t05760	chr01:4063923-4077995	pyridoxal kinase-like, transcript variant X1	Mbw	ARPPILSLALPSETGR	1.05e-08	noMatch	0.0013	noMatch
Ma01_t05760	chr01:4063923-4077995	pyridoxal kinase-like, transcript variant X1	Cach	ASELAVSSLQALLHR	1.83e-07	22.35	0.31	4.54492e-09
Ma01_t05760	chr01:4063923-4077995	pyridoxal kinase-like, transcript variant X1	GN	ASELAVSSLQALLHR	1.84e-07	22.35	0.31	4.54492e-09
Ma01_t05760	chr01:4063923-4077995	pyridoxal kinase-like, transcript variant X1	Mbw	ASELAVSSLQALLHR	1.94e-07	22.35	0.31	4.54492e-09
Ma01_t05760	chr01:4063923-4077995	pyridoxal kinase-like, transcript variant X1	Cach	VLSIQSHTVQGYVGNK	7.44e-09	noMatch	0.39	9.80961e-11
Ma01_t05760	chr01:4063923-4077995	pyridoxal kinase-like, transcript variant X1	GN	VLSIQSHTVQGYVGNK	7.37e-09	noMatch	0.39	9.80961e-11
Ma01_t05760	chr01:4063923-4077995	pyridoxal kinase-like, transcript variant X1	Mbw	VLSIQSHTVQGYVGNK	7.44e-09	noMatch	0.39	9.80961e-11
Ma01_t05870	chr01:4150818-4163924	6-phosphofructokinase 5, chloroplastic	Cach	NIVGIPYGYR	2.32e-06	12.07	3.3	2.53445e-08
Ma01_t05870	chr01:4150818-4163924	6-phosphofructokinase 5, chloroplastic	GN	NIVGIPYGYR	2.11e-06	12.07	3.3	2.53445e-08
Ma01_t05870	chr01:4150818-4163924	6-phosphofructokinase 5, chloroplastic	Mbw	NIVGIPYGYR	2.32e-06	12.07	3.3	2.53445e-08
Ma01_t06000	chr01:4246203-4254267	uncharacterized LOC103987662	Cach	CNSCDFDLHEYCAK	1.53e-05	20.53	noMatch	noMatch
Ma01_t06000	chr01:4246203-4254267	uncharacterized LOC103987662	GN	CNSCDFDLHEYCAK	1.36e-05	20.53	noMatch	noMatch
Ma01_t06000	chr01:4246203-4254267	uncharacterized LOC103987662	Mbw	CNSCDFDLHEYCAK	1.36e-05	20.53	noMatch	noMatch
Ma01_t06000	chr01:4246203-4254267	uncharacterized LOC103987662	Cach	HFTHPNCYLTR	1e-06	21.91	noMatch	noMatch
Ma01_t06000	chr01:4246203-4254267	uncharacterized LOC103987662	Cach	HFTHPSCYLTR	1.04e-06	33.76	0.0076	1.61439e-13
Ma01_t06000	chr01:4246203-4254267	uncharacterized LOC103987662	GN	HFTHPSCYLTR	2.39e-07	33.76	0.0076	1.61439e-13
Ma01_t06000	chr01:4246203-4254267	uncharacterized LOC103987662	Mbw	HFTHPSCYLTR	2.37e-06	33.76	0.0076	1.61439e-13
Ma01_t06000	chr01:4246203-4254267	uncharacterized LOC103987662	Cach	LVYQCGPCGFVVHPLCVQGR	2.32e-13	noMatch	4.1e-10	noMatch
Ma01_t06000	chr01:4246203-4254267	uncharacterized LOC103987662	GN	LVYQCGPCGFVVHPLCVQGR	2.27e-13	noMatch	4.1e-10	noMatch
Ma01_t06000	chr01:4246203-4254267	uncharacterized LOC103987662	Mbw	LVYQCGPCGFVVHPLCVQGR	2.27e-13	noMatch	4.1e-10	noMatch
Ma01_t06000	chr01:4246203-4254267	uncharacterized LOC103987662	Cach	TCQQSFICNGCGVAGYGVSYR	1.51e-13	noMatch	1.8e-06	1.57027e-20
Ma01_t06000	chr01:4246203-4254267	uncharacterized LOC103987662	GN	TCQQSFICNGCGVAGYGVSYR	1.4e-13	noMatch	1.8e-06	1.57027e-20
Ma01_t06000	chr01:4246203-4254267	uncharacterized LOC103987662	Mbw	TCQQSFICNGCGVAGYGVSYR	1.3e-13	noMatch	1.8e-06	1.57027e-20
Ma01_t06010	chr01:4246220-4246818	uncharacterized LOC103987655	Cach	CNSCDFDLHEYCAK	1.53e-05	20.53	noMatch	noMatch
Ma01_t06010	chr01:4246220-4246818	uncharacterized LOC103987655	GN	CNSCDFDLHEYCAK	1.36e-05	20.53	noMatch	noMatch
Ma01_t06010	chr01:4246220-4246818	uncharacterized LOC103987655	Mbw	CNSCDFDLHEYCAK	1.36e-05	20.53	noMatch	noMatch
Ma01_t06010	chr01:4246220-4246818	uncharacterized LOC103987655	Cach	HFTHPSCILTR	2.92e-06	32.33	noMatch	noMatch
Ma01_t06010	chr01:4246220-4246818	uncharacterized LOC103987655	GN	HFTHPSCILTR	2.98e-06	32.33	noMatch	noMatch
Ma01_t06010	chr01:4246220-4246818	uncharacterized LOC103987655	Mbw	HFTHPSCILTR	2.98e-06	32.33	noMatch	noMatch
Ma01_t06010	chr01:4246220-4246818	uncharacterized LOC103987655	Cach	LVYQCGPCGFVVHPLCVQGR	2.32e-13	noMatch	4.1e-10	noMatch
Ma01_t06010	chr01:4246220-4246818	uncharacterized LOC103987655	GN	LVYQCGPCGFVVHPLCVQGR	2.27e-13	noMatch	4.1e-10	noMatch
Ma01_t06010	chr01:4246220-4246818	uncharacterized LOC103987655	Mbw	LVYQCGPCGFVVHPLCVQGR	2.27e-13	noMatch	4.1e-10	noMatch
Ma01_t06010	chr01:4246220-4246818	uncharacterized LOC103987655	Cach	TCQQSFICNGCGVAGYGVSYR	1.51e-13	noMatch	1.8e-06	1.57027e-20
Ma01_t06010	chr01:4246220-4246818	uncharacterized LOC103987655	GN	TCQQSFICNGCGVAGYGVSYR	1.4e-13	noMatch	1.8e-06	1.57027e-20
Ma01_t06010	chr01:4246220-4246818	uncharacterized LOC103987655	Mbw	TCQQSFICNGCGVAGYGVSYR	1.3e-13	noMatch	1.8e-06	1.57027e-20
Ma01_t06020	chr01:4261784-4270281	omega-amidase,chloroplastic-like, transcript variant X1	Cach	IALCQLSVTPDKER	4.94e-08	46.94	0.00026	5.84342e-14
Ma01_t06020	chr01:4261784-4270281	omega-amidase,chloroplastic-like, transcript variant X1	Cach	IALCQLSVTPEKER	2.32e-07	41.84	0.0025	2.03487e-11
Ma01_t06020	chr01:4261784-4270281	omega-amidase,chloroplastic-like, transcript variant X1	GN	IALCQLSVTPEKER	4.44e-08	41.84	0.0025	2.03487e-11
Ma01_t06020	chr01:4261784-4270281	omega-amidase,chloroplastic-like, transcript variant X1	Mbw	IALCQLSVTPEKER	4.23e-08	41.84	0.0025	2.03487e-11
Ma01_t06180	chr01:4426344-4430014	elongation factor 1-delta-like	Cach	LAPVGYGIK	2.67e-05	22.41	0.015	4.27272e-10
Ma01_t06180	chr01:4426344-4430014	elongation factor 1-delta-like	GN	LAPVGYGIK	2.67e-05	22.41	0.015	4.27272e-10
Ma01_t06180	chr01:4426344-4430014	elongation factor 1-delta-like	Mbw	LAPVGYGIK	2.67e-05	22.41	0.015	4.27272e-10
Ma01_t06180	chr01:4426344-4430014	elongation factor 1-delta-like	Cach	LNDYLLTR	0.00016	71.54	0.0009	5.38837e-11
Ma01_t06180	chr01:4426344-4430014	elongation factor 1-delta-like	GN	LNDYLLTR	0.00016	71.54	0.0009	5.38837e-11
Ma01_t06180	chr01:4426344-4430014	elongation factor 1-delta-like	Mbw	LNDYLLTR	0.00016	71.54	0.0009	5.38837e-11
Ma01_t06180	chr01:4426344-4430014	elongation factor 1-delta-like	Cach	NEYIQSCDIVAFNKI	1.24e-09	29.8	0.0047	1.62352e-11
Ma01_t06180	chr01:4426344-4430014	elongation factor 1-delta-like	GN	NEYIQSCDIVAFNKI	1.24e-09	29.8	0.0047	1.62352e-11
Ma01_t06180	chr01:4426344-4430014	elongation factor 1-delta-like	Mbw	NEYIQSCDIVAFNKI	1.24e-09	29.8	0.0047	1.62352e-11
Ma01_t06180	chr01:4426344-4430014	elongation factor 1-delta-like	Cach	WYNHIDALLK	1.39e-06	27.45	0.0074	1.84258e-13
Ma01_t06180	chr01:4426344-4430014	elongation factor 1-delta-like	GN	WYNHIDALLK	1.1e-06	27.45	0.0074	1.84258e-13
Ma01_t06180	chr01:4426344-4430014	elongation factor 1-delta-like	Mbw	WYNHIDALLK	1.25e-06	27.45	0.0074	1.84258e-13
Ma01_t06280	chr01:4487954-4494276	phosphomethylethanolamine N-methyltransferase-like	Cach	SVLELGAGIGR	1.09e-05	26.64	0.0026	1.47705e-09
Ma01_t06280	chr01:4487954-4494276	phosphomethylethanolamine N-methyltransferase-like	GN	SVLELGAGIGR	1.09e-05	26.64	0.0026	1.47705e-09
Ma01_t06280	chr01:4487954-4494276	phosphomethylethanolamine N-methyltransferase-like	Mbw	SVLELGAGIGR	1.09e-05	26.64	0.0026	1.47705e-09
Ma01_t06360	chr01:4531646-4540222	probable H/ACA ribonucleoprotein complex subunit 1	Cach	VEKPRPESVIKENEIR	6.39e-10	13.44	2.3	1.41976e-09
Ma01_t06360	chr01:4531646-4540222	probable H/ACA ribonucleoprotein complex subunit 1	GN	VEKPRPESVIKENEIR	6.39e-10	13.44	2.3	1.41976e-09
Ma01_t06360	chr01:4531646-4540222	probable H/ACA ribonucleoprotein complex subunit 1	Mbw	VEKPRPESVIKENEIR	6.39e-10	13.44	2.3	1.41976e-09
Ma01_t06370	chr01:4541405-4545727	NADH dehydrogenase [ubiquinone] flavoprotein 1, mitochondrial	Cach	GGWDNLLAVIPGGSSVPLLPK	1.28e-12	39.33	0.032	1.10446e-08
Ma01_t06370	chr01:4541405-4545727	NADH dehydrogenase [ubiquinone] flavoprotein 1, mitochondrial	GN	GGWDNLLAVIPGGSSVPLLPK	1.34e-12	39.33	0.032	1.10446e-08
Ma01_t06370	chr01:4541405-4545727	NADH dehydrogenase [ubiquinone] flavoprotein 1, mitochondrial	Mbw	GGWDNLLAVIPGGSSVPLLPK	1.28e-12	39.33	0.032	1.10446e-08
Ma01_t06370	chr01:4541405-4545727	NADH dehydrogenase [ubiquinone] flavoprotein 1, mitochondrial	Cach	QIEGHTICALGDAAAWPVQGLIR	6.18e-15	27.15	0.039	3.59383e-09
Ma01_t06370	chr01:4541405-4545727	NADH dehydrogenase [ubiquinone] flavoprotein 1, mitochondrial	GN	QIEGHTICALGDAAAWPVQGLIR	6.81e-15	27.15	0.039	3.59383e-09
Ma01_t06370	chr01:4541405-4545727	NADH dehydrogenase [ubiquinone] flavoprotein 1, mitochondrial	Mbw	QIEGHTICALGDAAAWPVQGLIR	6.88e-15	27.15	0.039	3.59383e-09
Ma01_t06370	chr01:4541405-4545727	NADH dehydrogenase [ubiquinone] flavoprotein 1, mitochondrial	Cach	STDVVDAIAR	0.000104	45.46	4.2e-05	8.09714e-13
Ma01_t06370	chr01:4541405-4545727	NADH dehydrogenase [ubiquinone] flavoprotein 1, mitochondrial	GN	STDVVDAIAR	0.000104	45.46	4.2e-05	8.09714e-13
Ma01_t06370	chr01:4541405-4545727	NADH dehydrogenase [ubiquinone] flavoprotein 1, mitochondrial	Mbw	STDVVDAIAR	0.000104	45.46	4.2e-05	8.09714e-13
Ma01_t06370	chr01:4541405-4545727	NADH dehydrogenase [ubiquinone] flavoprotein 1, mitochondrial	Cach	VSDGRPSYLVVNADESEPGTCKDR	8.13e-15	24.1	4.7e-08	2.81182e-10
Ma01_t06370	chr01:4541405-4545727	NADH dehydrogenase [ubiquinone] flavoprotein 1, mitochondrial	GN	VSDGRPSYLVVNADESEPGTCKDR	7.9e-15	24.1	4.7e-08	2.81182e-10
Ma01_t06370	chr01:4541405-4545727	NADH dehydrogenase [ubiquinone] flavoprotein 1, mitochondrial	Mbw	VSDGRPSYLVVNADESEPGTCKDR	7.9e-15	24.1	4.7e-08	2.81182e-10
Ma01_t06470	chr01:4643041-4649701	ATP synthase subunit beta, mitochondrial	Cach	AHGGFSVFAGVGER	1.4e-07	40.01	0.00015	1.11649e-12
Ma01_t06470	chr01:4643041-4649701	ATP synthase subunit beta, mitochondrial	GN	AHGGFSVFAGVGER	1.38e-07	40.01	0.00015	1.11649e-12
Ma01_t06470	chr01:4643041-4649701	ATP synthase subunit beta, mitochondrial	Mbw	AHGGFSVFAGVGER	1.38e-07	40.01	0.00015	1.11649e-12
Ma01_t06470	chr01:4643041-4649701	ATP synthase subunit beta, mitochondrial	Cach	DAEGQDVLLFIDNIFR	1.79e-09	99.41	1.2e-07	1.20493e-17
Ma01_t06470	chr01:4643041-4649701	ATP synthase subunit beta, mitochondrial	GN	DAEGQDVLLFIDNIFR	1.79e-09	99.41	1.2e-07	1.20493e-17
Ma01_t06470	chr01:4643041-4649701	ATP synthase subunit beta, mitochondrial	Mbw	DAEGQDVLLFIDNIFR	1.79e-09	99.41	1.2e-07	1.20493e-17
Ma01_t06470	chr01:4643041-4649701	ATP synthase subunit beta, mitochondrial	Cach	EAPAFVEQATEQQILVTGIK	1.2e-10	59.47	1.1e-08	2.48697e-18
Ma01_t06470	chr01:4643041-4649701	ATP synthase subunit beta, mitochondrial	GN	EAPAFVEQATEQQILVTGIK	1.22e-10	59.47	1.1e-08	2.48697e-18
Ma01_t06470	chr01:4643041-4649701	ATP synthase subunit beta, mitochondrial	Mbw	EAPAFVEQATEQQILVTGIK	1.28e-10	59.47	1.1e-08	2.48697e-18
Ma01_t06470	chr01:4643041-4649701	ATP synthase subunit beta, mitochondrial	Cach	FDEGLPPILTALEVLDNQIR	8.35e-12	77.51	7.8e-11	3.90623e-21
Ma01_t06470	chr01:4643041-4649701	ATP synthase subunit beta, mitochondrial	GN	FDEGLPPILTALEVLDNQIR	8.19e-12	77.51	7.8e-11	3.90623e-21
Ma01_t06470	chr01:4643041-4649701	ATP synthase subunit beta, mitochondrial	Mbw	FDEGLPPILTALEVLDNQIR	7.87e-12	77.51	7.8e-11	3.90623e-21
Ma01_t06470	chr01:4643041-4649701	ATP synthase subunit beta, mitochondrial	Cach	FTQANSEVSALLGR	4.7e-07	71.93	0.0038	2.05134e-17
Ma01_t06470	chr01:4643041-4649701	ATP synthase subunit beta, mitochondrial	GN	FTQANSEVSALLGR	4.66e-07	71.93	0.0038	2.05134e-17
Ma01_t06470	chr01:4643041-4649701	ATP synthase subunit beta, mitochondrial	Mbw	FTQANSEVSALLGR	4.66e-07	71.93	0.0038	2.05134e-17
Ma01_t06470	chr01:4643041-4649701	ATP synthase subunit beta, mitochondrial	Cach	IGLFGGAGVGK	5.38e-05	19.71	2.7	1.60244e-05
Ma01_t06470	chr01:4643041-4649701	ATP synthase subunit beta, mitochondrial	GN	IGLFGGAGVGK	5.38e-05	19.71	2.7	1.60244e-05
Ma01_t06470	chr01:4643041-4649701	ATP synthase subunit beta, mitochondrial	Mbw	IGLFGGAGVGK	5.38e-05	19.71	2.7	1.60244e-05
Ma01_t06470	chr01:4643041-4649701	ATP synthase subunit beta, mitochondrial	Cach	IPSAVGYQPTLATDLGGLQER	3.77e-12	74.92	1.1e-06	1.34151e-19
Ma01_t06470	chr01:4643041-4649701	ATP synthase subunit beta, mitochondrial	GN	IPSAVGYQPTLATDLGGLQER	3.92e-12	74.92	1.1e-06	1.34151e-19
Ma01_t06470	chr01:4643041-4649701	ATP synthase subunit beta, mitochondrial	Mbw	IPSAVGYQPTLATDLGGLQER	3.92e-12	74.92	1.1e-06	1.34151e-19
Ma01_t06470	chr01:4643041-4649701	ATP synthase subunit beta, mitochondrial	Cach	ITDEFTGAGAIGK	2.98e-06	35.46	0.0027	2.99231e-12
Ma01_t06470	chr01:4643041-4649701	ATP synthase subunit beta, mitochondrial	GN	ITDEFTGAGAIGK	3.01e-06	35.46	0.0027	2.99231e-12
Ma01_t06470	chr01:4643041-4649701	ATP synthase subunit beta, mitochondrial	Mbw	ITDEFTGAGAIGK	2.98e-06	35.46	0.0027	2.99231e-12
Ma01_t06470	chr01:4643041-4649701	ATP synthase subunit beta, mitochondrial	Cach	MLSPHVLGEEHYNTAR	8.02e-10	23.19	0.0093	2.83323e-15
Ma01_t06470	chr01:4643041-4649701	ATP synthase subunit beta, mitochondrial	GN	MLSPHVLGEEHYNTAR	8.02e-10	23.19	0.0093	2.83323e-15
Ma01_t06470	chr01:4643041-4649701	ATP synthase subunit beta, mitochondrial	Mbw	MLSPHVLGEEHYNTAR	8.02e-10	23.19	0.0093	2.83323e-15
Ma01_t06470	chr01:4643041-4649701	ATP synthase subunit beta, mitochondrial	Cach	NLQDIIAILGMDELSEDDKLTVAR	8.64e-14	94.25	1e-15	6.1728e-27
Ma01_t06470	chr01:4643041-4649701	ATP synthase subunit beta, mitochondrial	GN	NLQDIIAILGMDELSEDDKLTVAR	9.25e-14	94.25	1e-15	6.1728e-27
Ma01_t06470	chr01:4643041-4649701	ATP synthase subunit beta, mitochondrial	Mbw	NLQDIIAILGMDELSEDDKLTVAR	9.25e-14	94.25	1e-15	6.1728e-27
Ma01_t06470	chr01:4643041-4649701	ATP synthase subunit beta, mitochondrial	Cach	QISELGIYPAVDPLDSTSR	1.07e-10	noMatch	0.076	4.44276e-19
Ma01_t06470	chr01:4643041-4649701	ATP synthase subunit beta, mitochondrial	GN	QISELGIYPAVDPLDSTSR	1.1e-10	noMatch	0.076	4.44276e-19
Ma01_t06470	chr01:4643041-4649701	ATP synthase subunit beta, mitochondrial	Mbw	QISELGIYPAVDPLDSTSR	1.1e-10	noMatch	0.076	4.44276e-19
Ma01_t06470	chr01:4643041-4649701	ATP synthase subunit beta, mitochondrial	Cach	VCQVIGAVVDVR	3.8e-06	41.39	0.029	2.63132e-08
Ma01_t06470	chr01:4643041-4649701	ATP synthase subunit beta, mitochondrial	GN	VCQVIGAVVDVR	3.95e-06	41.39	0.029	2.63132e-08
Ma01_t06470	chr01:4643041-4649701	ATP synthase subunit beta, mitochondrial	Mbw	VCQVIGAVVDVR	3.95e-06	41.39	0.029	2.63132e-08
Ma01_t06470	chr01:4643041-4649701	ATP synthase subunit beta, mitochondrial	Cach	VGLTGLTVAEHFR	1.19e-06	78.41	3.7e-07	6.53433e-14
Ma01_t06470	chr01:4643041-4649701	ATP synthase subunit beta, mitochondrial	GN	VGLTGLTVAEHFR	1.19e-06	78.41	3.7e-07	6.53433e-14
Ma01_t06470	chr01:4643041-4649701	ATP synthase subunit beta, mitochondrial	Mbw	VGLTGLTVAEHFR	1.19e-06	78.41	3.7e-07	6.53433e-14
Ma01_t06470	chr01:4643041-4649701	ATP synthase subunit beta, mitochondrial	Cach	VGLTGLTVAEHFRDAEGQDVLLFIDNIFR	1.6e-18	34.37	1.5e-05	1.50787e-09
Ma01_t06470	chr01:4643041-4649701	ATP synthase subunit beta, mitochondrial	GN	VGLTGLTVAEHFRDAEGQDVLLFIDNIFR	1.6e-18	34.37	1.5e-05	1.50787e-09
Ma01_t06470	chr01:4643041-4649701	ATP synthase subunit beta, mitochondrial	Mbw	VGLTGLTVAEHFRDAEGQDVLLFIDNIFR	1.65e-18	34.37	1.5e-05	1.50787e-09
Ma01_t06470	chr01:4643041-4649701	ATP synthase subunit beta, mitochondrial	Cach	VLNTGSPITVPVGR	4.54e-07	60.7	0.28	1.76956e-09
Ma01_t06470	chr01:4643041-4649701	ATP synthase subunit beta, mitochondrial	GN	VLNTGSPITVPVGR	4.81e-07	60.7	0.28	1.76956e-09
Ma01_t06470	chr01:4643041-4649701	ATP synthase subunit beta, mitochondrial	Mbw	VLNTGSPITVPVGR	4.81e-07	60.7	0.28	1.76956e-09
Ma01_t06470	chr01:4643041-4649701	ATP synthase subunit beta, mitochondrial	Cach	VVDLLAPYQR	9.56e-05	52.72	0.034	7.99003e-12
Ma01_t06470	chr01:4643041-4649701	ATP synthase subunit beta, mitochondrial	GN	VVDLLAPYQR	0.000104	52.72	0.034	7.99003e-12
Ma01_t06470	chr01:4643041-4649701	ATP synthase subunit beta, mitochondrial	Mbw	VVDLLAPYQR	0.000103	52.72	0.034	7.99003e-12
Ma01_t00610	chr01:465319-470861	ER membrane protein complex subunit 7 homolog	Cach	ADGYFSFHNVPAGTHLIEVAALGYFFSPVR	4.24e-21	24.17	0.0028	1.0579e-11
Ma01_t00610	chr01:465319-470861	ER membrane protein complex subunit 7 homolog	GN	ADGYFSFHNVPAGTHLIEVAALGYFFSPVR	3.77e-21	24.17	0.0028	1.0579e-11
Ma01_t00610	chr01:465319-470861	ER membrane protein complex subunit 7 homolog	Mbw	ADGYFSFHNVPAGTHLIEVAALGYFFSPVR	4.91e-21	24.17	0.0028	1.0579e-11
Ma01_t06480	chr01:4657276-4660595	40S ribosomal protein S2-4-like	Cach	EHQIIDTLLGGR	1.93e-06	22.42	noMatch	3.52394e-08
Ma01_t06480	chr01:4657276-4660595	40S ribosomal protein S2-4-like	GN	EHQIIDTLLGGR	1.69e-06	22.42	noMatch	3.52394e-08
Ma01_t06480	chr01:4657276-4660595	40S ribosomal protein S2-4-like	Mbw	EHQIIDTLLGGR	1.93e-06	22.42	noMatch	3.52394e-08
Ma01_t06480	chr01:4657276-4660595	40S ribosomal protein S2-4-like	Cach	FSKSPFQEYTDLLAKPTK	1.51e-11	22.25	0.047	1.2152e-09
Ma01_t06480	chr01:4657276-4660595	40S ribosomal protein S2-4-like	GN	FSKSPFQEYTDLLAKPTK	1.51e-11	22.25	0.047	1.2152e-09
Ma01_t06480	chr01:4657276-4660595	40S ribosomal protein S2-4-like	Mbw	FSKSPFQEYTDLLAKPTK	1.51e-11	22.25	0.047	1.2152e-09
Ma01_t06480	chr01:4657276-4660595	40S ribosomal protein S2-4-like	Cach	ITSLEQIYLHSLPVK	1.3e-08	43.48	0.00026	2.39214e-13
Ma01_t06480	chr01:4657276-4660595	40S ribosomal protein S2-4-like	GN	ITSLEQIYLHSLPVK	1.3e-08	43.48	0.00026	2.39214e-13
Ma01_t06480	chr01:4657276-4660595	40S ribosomal protein S2-4-like	Mbw	ITSLEQIYLHSLPVK	1.3e-08	43.48	0.00026	2.39214e-13
Ma01_t06480	chr01:4657276-4660595	40S ribosomal protein S2-4-like	Cach	KVLQFAGIEDVFTSSR	1.1e-08	80.3	2.9e-09	1.28857e-15
Ma01_t06480	chr01:4657276-4660595	40S ribosomal protein S2-4-like	GN	KVLQFAGIEDVFTSSR	1.13e-08	80.3	2.9e-09	1.28857e-15
Ma01_t06480	chr01:4657276-4660595	40S ribosomal protein S2-4-like	Mbw	KVLQFAGIEDVFTSSR	1.1e-08	80.3	2.9e-09	1.28857e-15
Ma01_t06480	chr01:4657276-4660595	40S ribosomal protein S2-4-like	Cach	RDEEEKWVPVTK	1.16e-06	15.1	0.094	7.99617e-11
Ma01_t06480	chr01:4657276-4660595	40S ribosomal protein S2-4-like	GN	RDEEEKWVPVTK	1.2e-06	15.1	0.094	7.99617e-11
Ma01_t06480	chr01:4657276-4660595	40S ribosomal protein S2-4-like	Mbw	RDEEEKWVPVTK	1.19e-06	15.1	0.094	7.99617e-11
Ma01_t06480	chr01:4657276-4660595	40S ribosomal protein S2-4-like	Cach	SPFQEYTDLLAKPTK	2.26e-09	56.8	1.3e-07	3.0863e-17
Ma01_t06480	chr01:4657276-4660595	40S ribosomal protein S2-4-like	GN	SPFQEYTDLLAKPTK	2.26e-09	56.8	1.3e-07	3.0863e-17
Ma01_t06480	chr01:4657276-4660595	40S ribosomal protein S2-4-like	Mbw	SPFQEYTDLLAKPTK	2.26e-09	56.8	1.3e-07	3.0863e-17
Ma01_t06480	chr01:4657276-4660595	40S ribosomal protein S2-4-like	Cach	VLQFAGIEDVFTSSR	2.62e-08	69.18	8e-07	8.49171e-16
Ma01_t06480	chr01:4657276-4660595	40S ribosomal protein S2-4-like	GN	VLQFAGIEDVFTSSR	2.7e-08	69.18	8e-07	8.49171e-16
Ma01_t06480	chr01:4657276-4660595	40S ribosomal protein S2-4-like	Mbw	VLQFAGIEDVFTSSR	2.65e-08	69.18	8e-07	8.49171e-16
Ma01_t06520	chr01:4683418-4685593	S-adenosylmethionine synthase 1	Cach	DDPDFTWEVVKPLKWEKPAA	2.22e-12	noMatch	0.074	noMatch
Ma01_t06520	chr01:4683418-4685593	S-adenosylmethionine synthase 1	GN	DDPDFTWEVVKPLKWEKPAA	2.2e-12	noMatch	0.074	noMatch
Ma01_t06520	chr01:4683418-4685593	S-adenosylmethionine synthase 1	Mbw	DDPDFTWEVVKPLKWEKPAA	2.2e-12	noMatch	0.074	noMatch
Ma01_t06520	chr01:4683418-4685593	S-adenosylmethionine synthase 1	Cach	FVIGGPHGDAGLTGR	5.62e-08	8.18	0.15	2.14695e-19
Ma01_t06520	chr01:4683418-4685593	S-adenosylmethionine synthase 1	GN	FVIGGPHGDAGLTGR	5.67e-08	8.18	0.15	2.14695e-19
Ma01_t06520	chr01:4683418-4685593	S-adenosylmethionine synthase 1	Mbw	FVIGGPHGDAGLTGR	5.67e-08	8.18	0.15	2.14695e-19
Ma01_t06520	chr01:4683418-4685593	S-adenosylmethionine synthase 1	Cach	FVIGGPHGDAGLTGRK	1.16e-08	14.14	0.00019	2.04369e-17
Ma01_t06520	chr01:4683418-4685593	S-adenosylmethionine synthase 1	GN	FVIGGPHGDAGLTGRK	1.16e-08	14.14	0.00019	2.04369e-17
Ma01_t06520	chr01:4683418-4685593	S-adenosylmethionine synthase 1	Mbw	FVIGGPHGDAGLTGRK	1.16e-08	14.14	0.00019	2.04369e-17
Ma01_t06520	chr01:4683418-4685593	S-adenosylmethionine synthase 1	Cach	NGTCPWLRPDGK	2.68e-08	noMatch	0.17	1.95873e-10
Ma01_t06520	chr01:4683418-4685593	S-adenosylmethionine synthase 1	GN	NGTCPWLRPDGK	2.68e-08	noMatch	0.17	1.95873e-10
Ma01_t06520	chr01:4683418-4685593	S-adenosylmethionine synthase 1	Mbw	NGTCPWLRPDGK	2.68e-08	noMatch	0.17	1.95873e-10
Ma01_t06520	chr01:4683418-4685593	S-adenosylmethionine synthase 1	Cach	SIGFVSDDVGLDADHCK	3.86e-10	44.56	0.0029	4.28596e-21
Ma01_t06520	chr01:4683418-4685593	S-adenosylmethionine synthase 1	GN	SIGFVSDDVGLDADHCK	3.86e-10	44.56	0.0029	4.28596e-21
Ma01_t06520	chr01:4683418-4685593	S-adenosylmethionine synthase 1	Mbw	SIGFVSDDVGLDADHCK	3.86e-10	44.56	0.0029	4.28596e-21
Ma01_t06520	chr01:4683418-4685593	S-adenosylmethionine synthase 1	Cach	VLVNIEQQSPDIAQGVHGHFTK	2.28e-13	39.87	2.7e-12	1.40623e-21
Ma01_t06520	chr01:4683418-4685593	S-adenosylmethionine synthase 1	GN	VLVNIEQQSPDIAQGVHGHFTK	2.28e-13	39.87	2.7e-12	1.40623e-21
Ma01_t06520	chr01:4683418-4685593	S-adenosylmethionine synthase 1	Mbw	VLVNIEQQSPDIAQGVHGHFTK	2.49e-13	39.87	2.7e-12	1.40623e-21
Ma01_t06640	chr01:4756261-4759545	40S ribosomal protein S9-2-like	Cach	DLLTLDEKNPR	1.3e-05	45.98	0.00058	3.86876e-14
Ma01_t06640	chr01:4756261-4759545	40S ribosomal protein S9-2-like	GN	DLLTLDEKNPR	1.42e-05	45.98	0.00058	3.86876e-14
Ma01_t06640	chr01:4756261-4759545	40S ribosomal protein S9-2-like	Mbw	DLLTLDEKNPR	1.42e-05	45.98	0.00058	3.86876e-14
Ma01_t06640	chr01:4756261-4759545	40S ribosomal protein S9-2-like	Cach	HIDFSLTSPFGGGRPGR	1.53e-11	36.17	0.00033	1.13572e-14
Ma01_t06640	chr01:4756261-4759545	40S ribosomal protein S9-2-like	GN	HIDFSLTSPFGGGRPGR	1.52e-11	36.17	0.00033	1.13572e-14
Ma01_t06640	chr01:4756261-4759545	40S ribosomal protein S9-2-like	Mbw	HIDFSLTSPFGGGRPGR	1.52e-11	36.17	0.00033	1.13572e-14
Ma01_t06640	chr01:4756261-4759545	40S ribosomal protein S9-2-like	Cach	LVGEYGLR	0.001	32.67	0.044	8.3144e-10
Ma01_t06640	chr01:4756261-4759545	40S ribosomal protein S9-2-like	GN	LVGEYGLR	0.001	32.67	0.044	8.3144e-10
Ma01_t06640	chr01:4756261-4759545	40S ribosomal protein S9-2-like	Mbw	LVGEYGLR	0.001	32.67	0.044	8.3144e-10
Ma01_t06640	chr01:4756261-4759545	40S ribosomal protein S9-2-like	Cach	RIFEGEALLR	0.000111	26.95	0.01	1.2628e-07
Ma01_t06640	chr01:4756261-4759545	40S ribosomal protein S9-2-like	GN	RIFEGEALLR	0.000112	26.95	0.01	1.2628e-07
Ma01_t06640	chr01:4756261-4759545	40S ribosomal protein S9-2-like	Mbw	RIFEGEALLR	0.000112	26.95	0.01	1.2628e-07
Ma01_t06640	chr01:4756261-4759545	40S ribosomal protein S9-2-like	Cach	RIFEGEALLRR	3.34e-05	31.71	0.00052	4.65568e-10
Ma01_t06640	chr01:4756261-4759545	40S ribosomal protein S9-2-like	GN	RIFEGEALLRR	3.24e-05	31.71	0.00052	4.65568e-10
Ma01_t06640	chr01:4756261-4759545	40S ribosomal protein S9-2-like	Mbw	RIFEGEALLRR	3.24e-05	31.71	0.00052	4.65568e-10
Ma01_t06640	chr01:4756261-4759545	40S ribosomal protein S9-2-like	Cach	RLQTLVFK	0.002	32.25	0.41	6.24268e-06
Ma01_t06640	chr01:4756261-4759545	40S ribosomal protein S9-2-like	GN	RLQTLVFK	0.004	32.25	0.41	6.24268e-06
Ma01_t06640	chr01:4756261-4759545	40S ribosomal protein S9-2-like	Mbw	RLQTLVFK	0.004	32.25	0.41	6.24268e-06
Ma01_t06640	chr01:4756261-4759545	40S ribosomal protein S9-2-like	Cach	YGLLEEGQNKLDYVLALTVENFLER	4.29e-15	71.04	0.00022	1.60726e-14
Ma01_t06640	chr01:4756261-4759545	40S ribosomal protein S9-2-like	GN	YGLLEEGQNKLDYVLALTVENFLER	4.34e-15	71.04	0.00022	1.60726e-14
Ma01_t06640	chr01:4756261-4759545	40S ribosomal protein S9-2-like	Mbw	YGLLEEGQNKLDYVLALTVENFLER	4.34e-15	71.04	0.00022	1.60726e-14
Ma01_t06640	chr01:4756261-4759545	40S ribosomal protein S9-2-like	Cach	YGLLEEGQNKLDYVLALTVENFLERR	9.06e-16	54.41	0.0062	3.02286e-21
Ma01_t06640	chr01:4756261-4759545	40S ribosomal protein S9-2-like	GN	YGLLEEGQNKLDYVLALTVENFLERR	9.06e-16	54.41	0.0062	3.02286e-21
Ma01_t06640	chr01:4756261-4759545	40S ribosomal protein S9-2-like	Mbw	YGLLEEGQNKLDYVLALTVENFLERR	9.06e-16	54.41	0.0062	3.02286e-21
Ma01_t06690	chr01:4809642-4813202	carboxyvinyl-carboxyphosphonate phosphorylmutase, chloroplastic-like	GN	LTTFEEFNGLIGLK	3.21e-07	-	-	-
Ma01_t06690	chr01:4809642-4813202	carboxyvinyl-carboxyphosphonate phosphorylmutase, chloroplastic-like	Mbw	LTTFEEFNGLIGLK	3.21e-07	-	-	-
Ma01_t06690	chr01:4809642-4813202	carboxyvinyl-carboxyphosphonate phosphorylmutase, chloroplastic-like	Cach	AGFVSGYAVSASR	8.33e-06	53	4.8e-05	5.54968e-14
Ma01_t06690	chr01:4809642-4813202	carboxyvinyl-carboxyphosphonate phosphorylmutase, chloroplastic-like	GN	AGFVSGYAVSASR	8.02e-06	53	4.8e-05	5.54968e-14
Ma01_t06690	chr01:4809642-4813202	carboxyvinyl-carboxyphosphonate phosphorylmutase, chloroplastic-like	Mbw	AGFVSGYAVSASR	8.02e-06	53	4.8e-05	5.54968e-14
Ma01_t06690	chr01:4809642-4813202	carboxyvinyl-carboxyphosphonate phosphorylmutase, chloroplastic-like	Cach	EAIGDADFFLIAR	8.21e-07	21.16	0.044	4.10088e-08
Ma01_t06690	chr01:4809642-4813202	carboxyvinyl-carboxyphosphonate phosphorylmutase, chloroplastic-like	GN	EAIGDADFFLIAR	8.13e-07	21.16	0.044	4.10088e-08
Ma01_t06690	chr01:4809642-4813202	carboxyvinyl-carboxyphosphonate phosphorylmutase, chloroplastic-like	Mbw	EAIGDADFFLIAR	8.37e-07	21.16	0.044	4.10088e-08
Ma01_t06690	chr01:4809642-4813202	carboxyvinyl-carboxyphosphonate phosphorylmutase, chloroplastic-like	Cach	LTTFEEFNSLIGLK	7.71e-08	68.59	0.003	1.36787e-15
Ma01_t06740	chr01:4846236-4854486	uncharacterized LOC103987064	Cach	ENFFFAGIDKVR	1.4e-07	37.63	0.007	2.60627e-11
Ma01_t06740	chr01:4846236-4854486	uncharacterized LOC103987064	GN	ENFFFAGIDKVR	1.61e-07	37.63	0.007	2.60627e-11
Ma01_t06740	chr01:4846236-4854486	uncharacterized LOC103987064	Mbw	ENFFFAGIDKVR	1.69e-07	37.63	0.007	2.60627e-11
Ma01_t06740	chr01:4846236-4854486	uncharacterized LOC103987064	Cach	FPFLLVDR	0.000371	39.64	0.011	3.85049e-10
Ma01_t06740	chr01:4846236-4854486	uncharacterized LOC103987064	GN	FPFLLVDR	0.000388	39.64	0.011	3.85049e-10
Ma01_t06740	chr01:4846236-4854486	uncharacterized LOC103987064	Mbw	FPFLLVDR	0.000392	39.64	0.011	3.85049e-10
Ma01_t06740	chr01:4846236-4854486	uncharacterized LOC103987064	Cach	NILPHRFPFLLVDR	1.59e-08	29.39	noMatch	1.87288e-08
Ma01_t06740	chr01:4846236-4854486	uncharacterized LOC103987064	GN	NILPHRFPFLLVDR	1.89e-08	29.39	noMatch	1.87288e-08
Ma01_t06740	chr01:4846236-4854486	uncharacterized LOC103987064	Mbw	NILPHRFPFLLVDR	1.84e-08	29.39	noMatch	1.87288e-08
Ma01_t06740	chr01:4846236-4854486	uncharacterized LOC103987064	Cach	VIEYTPGHTAVGIK	1.48e-08	15.06	0.0053	2.88114e-09
Ma01_t06740	chr01:4846236-4854486	uncharacterized LOC103987064	GN	VIEYTPGHTAVGIK	1.17e-08	15.06	0.0053	2.88114e-09
Ma01_t06740	chr01:4846236-4854486	uncharacterized LOC103987064	Mbw	VIEYTPGHTAVGIK	1.24e-08	15.06	0.0053	2.88114e-09
Ma01_t07110	chr01:5124280-5128305	protein SPIRAL1-like 3, transcript variant X1	Cach	ADGQNTGNFITDKPSTK	6.7e-11	2.62	0.16	2.14416e-08
Ma01_t07110	chr01:5124280-5128305	protein SPIRAL1-like 3, transcript variant X1	GN	ADGQNTGNFITDKPSTK	6.48e-11	2.62	0.16	2.14416e-08
Ma01_t07110	chr01:5124280-5128305	protein SPIRAL1-like 3, transcript variant X1	Mbw	ADGQNTGNFITDKPSTK	6.48e-11	2.62	0.16	2.14416e-08
Ma01_t07200	chr01:5175421-5185880	beta-adaptin-like protein A	Cach	QAVSVFADTQSSEIKDR	2.77e-09	3.16	0.22	2.14278e-08
Ma01_t07200	chr01:5175421-5185880	beta-adaptin-like protein A	GN	QAVSVFADTQSSEIKDR	2.72e-09	3.16	0.22	2.14278e-08
Ma01_t07200	chr01:5175421-5185880	beta-adaptin-like protein A	Mbw	QAVSVFADTQSSEIKDR	2.72e-09	3.16	0.22	2.14278e-08
Ma01_t07250	chr01:5232467-5247302	U-box domain-containing protein 4-like, transcript variant X1	Cach	DHMIALITYMHDCLVK	1.75e-10	noMatch	1.4	noMatch
Ma01_t07250	chr01:5232467-5247302	U-box domain-containing protein 4-like, transcript variant X1	GN	DHMIALITYMHDCLVK	1.75e-10	noMatch	1.4	noMatch
Ma01_t07250	chr01:5232467-5247302	U-box domain-containing protein 4-like, transcript variant X1	Mbw	DHMIALITYMHDCLVK	1.75e-10	noMatch	1.4	noMatch
Ma01_t07620	chr01:5531045-5533983	Putative Stem-specific protein TSJT1	Cach	GCFFTTSGGLQSFEHPLNELK	2.94e-14	40.97	3.7e-06	1.52418e-18
Ma01_t07620	chr01:5531045-5533983	Putative Stem-specific protein TSJT1	GN	GCFFTTSGGLQSFEHPLNELK	2.82e-14	40.97	3.7e-06	1.52418e-18
Ma01_t07620	chr01:5531045-5533983	Putative Stem-specific protein TSJT1	Mbw	GCFFTTSGGLQSFEHPLNELK	2.94e-14	40.97	3.7e-06	1.52418e-18
Ma01_t07620	chr01:5531045-5533983	Putative Stem-specific protein TSJT1	Cach	LFAVVDDIFCLFQGHIENITSLK	1.06e-15	10.57	0.073	2.42995e-08
Ma01_t07620	chr01:5531045-5533983	Putative Stem-specific protein TSJT1	GN	LFAVVDDIFCLFQGHIENITSLK	1.06e-15	10.57	0.073	2.42995e-08
Ma01_t07620	chr01:5531045-5533983	Putative Stem-specific protein TSJT1	Mbw	LFAVVDDIFCLFQGHIENITSLK	1.06e-15	10.57	0.073	2.42995e-08
Ma01_t07620	chr01:5531045-5533983	Putative Stem-specific protein TSJT1	Cach	TANEVIIVIEAYK	5.86e-07	10.79	0.5	1.44446e-08
Ma01_t07620	chr01:5531045-5533983	Putative Stem-specific protein TSJT1	GN	TANEVIIVIEAYK	5.86e-07	10.79	0.5	1.44446e-08
Ma01_t07620	chr01:5531045-5533983	Putative Stem-specific protein TSJT1	Mbw	TANEVIIVIEAYK	5.86e-07	10.79	0.5	1.44446e-08
Ma01_t07630	chr01:5535088-5539009	1,2-dihydroxy-3-keto-5-methylthiopentene dioxygenase 2	Cach	ELGIVSWR	9.82e-05	11.95	noMatch	2.63311e-09
Ma01_t07630	chr01:5535088-5539009	1,2-dihydroxy-3-keto-5-methylthiopentene dioxygenase 2	GN	ELGIVSWR	9.54e-05	11.95	noMatch	2.63311e-09
Ma01_t07630	chr01:5535088-5539009	1,2-dihydroxy-3-keto-5-methylthiopentene dioxygenase 2	Mbw	ELGIVSWR	9.27e-05	11.95	noMatch	2.63311e-09
Ma01_t07630	chr01:5535088-5539009	1,2-dihydroxy-3-keto-5-methylthiopentene dioxygenase 2	Cach	FTLDTNNYIK	3.4e-06	16.65	0.033	5.74238e-10
Ma01_t07630	chr01:5535088-5539009	1,2-dihydroxy-3-keto-5-methylthiopentene dioxygenase 2	GN	FTLDTNNYIK	3.4e-06	16.65	0.033	5.74238e-10
Ma01_t07630	chr01:5535088-5539009	1,2-dihydroxy-3-keto-5-methylthiopentene dioxygenase 2	Mbw	FTLDTNNYIK	3.4e-06	16.65	0.033	5.74238e-10
Ma01_t07690	chr01:5572846-5576033	minor allergen Alt a 7-like, transcript variant X1	Cach	VAETLPSDVLEK	6.46e-06	25.44	0.00053	9.09515e-14
Ma01_t07690	chr01:5572846-5576033	minor allergen Alt a 7-like, transcript variant X1	GN	VAETLPSDVLEK	6.65e-06	25.44	0.00053	9.09515e-14
Ma01_t07690	chr01:5572846-5576033	minor allergen Alt a 7-like, transcript variant X1	Mbw	VAETLPSDVLEK	6.59e-06	25.44	0.00053	9.09515e-14
Ma01_t07950	chr01:5718342-5724750	glycine dehydrogenase (decarboxylating), mitochondrial-like	Cach	IIGVSVDSTGKPGLR	2.51e-08	36.29	0.00037	3.73934e-14
Ma01_t07950	chr01:5718342-5724750	glycine dehydrogenase (decarboxylating), mitochondrial-like	GN	IIGVSVDSTGKPGLR	2.44e-08	36.29	0.00037	3.73934e-14
Ma01_t07950	chr01:5718342-5724750	glycine dehydrogenase (decarboxylating), mitochondrial-like	Mbw	IIGVSVDSTGKPGLR	2.61e-08	36.29	0.00037	3.73934e-14
Ma01_t07950	chr01:5718342-5724750	glycine dehydrogenase (decarboxylating), mitochondrial-like	Cach	RLENYYPILFR	8.98e-07	12.1	2.1	6.92395e-10
Ma01_t07950	chr01:5718342-5724750	glycine dehydrogenase (decarboxylating), mitochondrial-like	GN	RLENYYPILFR	8.98e-07	12.1	2.1	6.92395e-10
Ma01_t07950	chr01:5718342-5724750	glycine dehydrogenase (decarboxylating), mitochondrial-like	Mbw	RLENYYPILFR	8.98e-07	12.1	2.1	6.92395e-10
Ma01_t07950	chr01:5718342-5724750	glycine dehydrogenase (decarboxylating), mitochondrial-like	Cach	TFLVASNCHPQTIDVCK	1.73e-11	13	0.11	1.8016e-10
Ma01_t07950	chr01:5718342-5724750	glycine dehydrogenase (decarboxylating), mitochondrial-like	GN	TFLVASNCHPQTIDVCK	1.7e-11	13	0.11	1.8016e-10
Ma01_t07950	chr01:5718342-5724750	glycine dehydrogenase (decarboxylating), mitochondrial-like	Mbw	TFLVASNCHPQTIDVCK	1.86e-11	13	0.11	1.8016e-10
Ma01_t08050	chr01:5763241-5770222	pleiotropic drug resistance protein 3-like, transcript variant X3	Cach	TTLLLALAGK	0.003	19.69	noMatch	noMatch
Ma01_t08050	chr01:5763241-5770222	pleiotropic drug resistance protein 3-like, transcript variant X3	GN	TTLLLALAGK	0.003	19.69	noMatch	noMatch
Ma01_t08050	chr01:5763241-5770222	pleiotropic drug resistance protein 3-like, transcript variant X3	Mbw	TTLLLALAGK	0.003	19.69	noMatch	noMatch
Ma01_t08050	chr01:5763241-5770222	pleiotropic drug resistance protein 3-like, transcript variant X3	Cach	VGIDLPTIEVR	3.51e-05	noMatch	0.12	2.21835e-09
Ma01_t08050	chr01:5763241-5770222	pleiotropic drug resistance protein 3-like, transcript variant X3	GN	VGIDLPTIEVR	3.76e-05	noMatch	0.12	2.21835e-09
Ma01_t08050	chr01:5763241-5770222	pleiotropic drug resistance protein 3-like, transcript variant X3	Mbw	VGIDLPTIEVR	3.76e-05	noMatch	0.12	2.21835e-09
Ma01_t08080	chr01:5793316-5796412	GTP-binding nuclear protein Ran1B, transcript variant X2	Cach	FYCWDTAGQEK	2.96e-07	23.81	0.097	9.04916e-13
Ma01_t08080	chr01:5793316-5796412	GTP-binding nuclear protein Ran1B, transcript variant X2	GN	FYCWDTAGQEK	2.76e-07	23.81	0.097	9.04916e-13
Ma01_t08080	chr01:5793316-5796412	GTP-binding nuclear protein Ran1B, transcript variant X2	Mbw	FYCWDTAGQEK	2.76e-07	23.81	0.097	9.04916e-13
Ma01_t08080	chr01:5793316-5796412	GTP-binding nuclear protein Ran1B, transcript variant X2	Cach	IRFYCWDTAGQEK	1.13e-08	8.99	5.7	1.13949e-08
Ma01_t08080	chr01:5793316-5796412	GTP-binding nuclear protein Ran1B, transcript variant X2	GN	IRFYCWDTAGQEK	1.15e-08	8.99	5.7	1.13949e-08
Ma01_t08080	chr01:5793316-5796412	GTP-binding nuclear protein Ran1B, transcript variant X2	Mbw	IRFYCWDTAGQEK	1.15e-08	8.99	5.7	1.13949e-08
Ma01_t08080	chr01:5793316-5796412	GTP-binding nuclear protein Ran1B, transcript variant X2	Cach	KKNLQYYEISAK	6.6e-06	50.56	0.00048	4.13467e-13
Ma01_t08080	chr01:5793316-5796412	GTP-binding nuclear protein Ran1B, transcript variant X2	GN	KKNLQYYEISAK	6.16e-06	50.56	0.00048	4.13467e-13
Ma01_t08080	chr01:5793316-5796412	GTP-binding nuclear protein Ran1B, transcript variant X2	Mbw	KKNLQYYEISAK	6.6e-06	50.56	0.00048	4.13467e-13
Ma01_t08080	chr01:5793316-5796412	GTP-binding nuclear protein Ran1B, transcript variant X2	Cach	KYEPTIGVEVHPLDFFTNCGK	1.64e-13	42.95	1.9e-08	2.21794e-11
Ma01_t08080	chr01:5793316-5796412	GTP-binding nuclear protein Ran1B, transcript variant X2	GN	KYEPTIGVEVHPLDFFTNCGK	1.69e-13	42.95	1.9e-08	2.21794e-11
Ma01_t08080	chr01:5793316-5796412	GTP-binding nuclear protein Ran1B, transcript variant X2	Mbw	KYEPTIGVEVHPLDFFTNCGK	1.62e-13	42.95	1.9e-08	2.21794e-11
Ma01_t08080	chr01:5793316-5796412	GTP-binding nuclear protein Ran1B, transcript variant X2	Cach	SNYNFEKPFLYLAR	4.42e-08	68.88	2.4e-09	5.86171e-19
Ma01_t08080	chr01:5793316-5796412	GTP-binding nuclear protein Ran1B, transcript variant X2	GN	SNYNFEKPFLYLAR	4.05e-08	68.88	2.4e-09	5.86171e-19
Ma01_t08080	chr01:5793316-5796412	GTP-binding nuclear protein Ran1B, transcript variant X2	Mbw	SNYNFEKPFLYLAR	4.05e-08	68.88	2.4e-09	5.86171e-19
Ma01_t08080	chr01:5793316-5796412	GTP-binding nuclear protein Ran1B, transcript variant X2	Cach	VCENIPIVLCGNKVDVK	7.76e-11	29.22	3.9e-05	6.32588e-16
Ma01_t08080	chr01:5793316-5796412	GTP-binding nuclear protein Ran1B, transcript variant X2	GN	VCENIPIVLCGNKVDVK	7.76e-11	29.22	3.9e-05	6.32588e-16
Ma01_t08080	chr01:5793316-5796412	GTP-binding nuclear protein Ran1B, transcript variant X2	Mbw	VCENIPIVLCGNKVDVK	7.76e-11	29.22	3.9e-05	6.32588e-16
Ma01_t08150	chr01:5844787-5847498	40S ribosomal protein S12-like	Cach	ALCADHNVHLVTVPSAK	5.14e-10	noMatch	0.15	2.53915e-08
Ma01_t08150	chr01:5844787-5847498	40S ribosomal protein S12-like	GN	ALCADHNVHLVTVPSAK	5.19e-10	noMatch	0.15	2.53915e-08
Ma01_t08150	chr01:5844787-5847498	40S ribosomal protein S12-like	Mbw	ALCADHNVHLVTVPSAK	5.24e-10	noMatch	0.15	2.53915e-08
Ma01_t08150	chr01:5844787-5847498	40S ribosomal protein S12-like	Cach	DYGEESEGLHIVQEYVK	1.98e-10	33.88	2.3e-05	2.87102e-18
Ma01_t08150	chr01:5844787-5847498	40S ribosomal protein S12-like	GN	DYGEESEGLHIVQEYVK	1.98e-10	33.88	2.3e-05	2.87102e-18
Ma01_t08150	chr01:5844787-5847498	40S ribosomal protein S12-like	Mbw	DYGEESEGLHIVQEYVK	1.98e-10	33.88	2.3e-05	2.87102e-18
Ma01_t08150	chr01:5844787-5847498	40S ribosomal protein S12-like	Cach	HAAQLCILAEDCNQADYVK	6.5e-12	33.38	4.6e-05	1.83734e-12
Ma01_t08150	chr01:5844787-5847498	40S ribosomal protein S12-like	GN	HAAQLCILAEDCNQADYVK	6.57e-12	33.38	4.6e-05	1.83734e-12
Ma01_t08150	chr01:5844787-5847498	40S ribosomal protein S12-like	Mbw	HAAQLCILAEDCNQADYVK	7.67e-12	33.38	4.6e-05	1.83734e-12
Ma01_t08150	chr01:5844787-5847498	40S ribosomal protein S12-like	Cach	TLGEWAGLCK	6.48e-06	28.52	0.054	6.82743e-11
Ma01_t08150	chr01:5844787-5847498	40S ribosomal protein S12-like	GN	TLGEWAGLCK	6.48e-06	28.52	0.054	6.82743e-11
Ma01_t08150	chr01:5844787-5847498	40S ribosomal protein S12-like	Mbw	TLGEWAGLCK	6.41e-06	28.52	0.054	6.82743e-11
Ma01_t08200	chr01:5865354-5876376	T-complex protein 1 subunit zeta-like	Cach	ATLEFLEK	0.001	12.65	noMatch	1.24154e-08
Ma01_t08200	chr01:5865354-5876376	T-complex protein 1 subunit zeta-like	GN	ATLEFLEK	0.001	12.65	noMatch	1.24154e-08
Ma01_t08200	chr01:5865354-5876376	T-complex protein 1 subunit zeta-like	Mbw	ATLEFLEK	0.001	12.65	noMatch	1.24154e-08
Ma01_t08200	chr01:5865354-5876376	T-complex protein 1 subunit zeta-like	Cach	GIDPPSLDLLAR	7.14e-07	38.69	5.8e-06	4.75301e-12
Ma01_t08200	chr01:5865354-5876376	T-complex protein 1 subunit zeta-like	GN	GIDPPSLDLLAR	7.64e-07	38.69	5.8e-06	4.75301e-12
Ma01_t08200	chr01:5865354-5876376	T-complex protein 1 subunit zeta-like	Mbw	GIDPPSLDLLAR	7.42e-07	38.69	5.8e-06	4.75301e-12
Ma01_t08200	chr01:5865354-5876376	T-complex protein 1 subunit zeta-like	Cach	NKVCSGNDNNFVVINQK	3.15e-10	17.37	0.049	6.05615e-11
Ma01_t08200	chr01:5865354-5876376	T-complex protein 1 subunit zeta-like	GN	NKVCSGNDNNFVVINQK	3.09e-10	17.37	0.049	6.05615e-11
Ma01_t08200	chr01:5865354-5876376	T-complex protein 1 subunit zeta-like	Mbw	NKVCSGNDNNFVVINQK	3.09e-10	17.37	0.049	6.05615e-11
Ma01_t08200	chr01:5865354-5876376	T-complex protein 1 subunit zeta-like	Cach	QIINSGPVIASQLLLVDEVIR	3.75e-11	noMatch	0.0018	2.62892e-11
Ma01_t08200	chr01:5865354-5876376	T-complex protein 1 subunit zeta-like	GN	QIINSGPVIASQLLLVDEVIR	3.57e-11	noMatch	0.0018	2.62892e-11
Ma01_t08200	chr01:5865354-5876376	T-complex protein 1 subunit zeta-like	Mbw	QIINSGPVIASQLLLVDEVIR	3.61e-11	noMatch	0.0018	2.62892e-11
Ma01_t08200	chr01:5865354-5876376	T-complex protein 1 subunit zeta-like	Cach	VLVDGFEIAK	9.78e-05	16.02	0.56	noMatch
Ma01_t08200	chr01:5865354-5876376	T-complex protein 1 subunit zeta-like	GN	VLVDGFEIAK	9.6e-05	16.02	0.56	noMatch
Ma01_t08200	chr01:5865354-5876376	T-complex protein 1 subunit zeta-like	Mbw	VLVDGFEIAK	9.69e-05	16.02	0.56	noMatch
Ma01_t08200	chr01:5865354-5876376	T-complex protein 1 subunit zeta-like	Cach	VLVDGFEIAKR	1.62e-05	23.99	0.0049	4.18645e-13
Ma01_t08200	chr01:5865354-5876376	T-complex protein 1 subunit zeta-like	GN	VLVDGFEIAKR	1.64e-05	23.99	0.0049	4.18645e-13
Ma01_t08200	chr01:5865354-5876376	T-complex protein 1 subunit zeta-like	Mbw	VLVDGFEIAKR	1.62e-05	23.99	0.0049	4.18645e-13
Ma01_t08200	chr01:5865354-5876376	T-complex protein 1 subunit zeta-like	Cach	YTFVENVKNPR	1.05e-06	29.4	0.00036	6.04299e-13
Ma01_t08200	chr01:5865354-5876376	T-complex protein 1 subunit zeta-like	GN	YTFVENVKNPR	1.13e-06	29.4	0.00036	6.04299e-13
Ma01_t08200	chr01:5865354-5876376	T-complex protein 1 subunit zeta-like	Mbw	YTFVENVKNPR	1.09e-06	29.4	0.00036	6.04299e-13
Ma01_t08250	chr01:5919390-5922908	translationally-controlled tumor protein homolog	Cach	VVDIVDTFR	0.000319	42.81	0.0064	9.83827e-12
Ma01_t08250	chr01:5919390-5922908	translationally-controlled tumor protein homolog	GN	VVDIVDTFR	9.44e-05	42.81	0.0064	9.83827e-12
Ma01_t08250	chr01:5919390-5922908	translationally-controlled tumor protein homolog	Mbw	VVDIVDTFR	8.34e-05	42.81	0.0064	9.83827e-12
Ma01_t08260	chr01:5925740-5932356	importin subunit alpha-1b-like	Cach	GKPQPAFEQVKPALPALER	1.06e-10	35.1	0.0071	3.90637e-10
Ma01_t08260	chr01:5925740-5932356	importin subunit alpha-1b-like	GN	GKPQPAFEQVKPALPALER	1.07e-10	35.1	0.0071	3.90637e-10
Ma01_t08260	chr01:5925740-5932356	importin subunit alpha-1b-like	Mbw	GKPQPAFEQVKPALPALER	1.08e-10	35.1	0.0071	3.90637e-10
Ma01_t08260	chr01:5925740-5932356	importin subunit alpha-1b-like	Cach	LLSSPSDDVREQAVWALGNVAGDSPR	1.67e-15	69.27	0.00037	1.09214e-14
Ma01_t08260	chr01:5925740-5932356	importin subunit alpha-1b-like	GN	LLSSPSDDVREQAVWALGNVAGDSPR	1.7e-15	69.27	0.00037	1.09214e-14
Ma01_t08260	chr01:5925740-5932356	importin subunit alpha-1b-like	Mbw	LLSSPSDDVREQAVWALGNVAGDSPR	1.73e-15	69.27	0.00037	1.09214e-14
Ma01_t08260	chr01:5925740-5932356	importin subunit alpha-1b-like	Cach	VVIDHGAVPIFVK	3.96e-07	29.35	0.0004	1.35578e-15
Ma01_t08260	chr01:5925740-5932356	importin subunit alpha-1b-like	GN	VVIDHGAVPIFVK	3.96e-07	29.35	0.0004	1.35578e-15
Ma01_t08260	chr01:5925740-5932356	importin subunit alpha-1b-like	Mbw	VVIDHGAVPIFVK	3.96e-07	29.35	0.0004	1.35578e-15
Ma01_t08320	chr01:5962483-5967427	SKP1-like protein 1B, transcript variant X2	Cach	VDQATLFDLILAANYLNIK	5.82e-11	54.51	0.09	1.81821e-15
Ma01_t08320	chr01:5962483-5967427	SKP1-like protein 1B, transcript variant X2	GN	VDQATLFDLILAANYLNIK	7.92e-11	54.51	0.09	1.81821e-15
Ma01_t08320	chr01:5962483-5967427	SKP1-like protein 1B, transcript variant X2	Mbw	VDQATLFDLILAANYLNIK	6.45e-11	54.51	0.09	1.81821e-15
Ma01_t08470	chr01:6059766-6060283	histone H4	Cach	DNIQGITKPAIR	4.73e-06	37.49	0.0013	1.36732e-13
Ma01_t08470	chr01:6059766-6060283	histone H4	GN	DNIQGITKPAIR	4.45e-06	37.49	0.0013	1.36732e-13
Ma01_t08470	chr01:6059766-6060283	histone H4	Mbw	DNIQGITKPAIR	4.73e-06	37.49	0.0013	1.36732e-13
Ma01_t08470	chr01:6059766-6060283	histone H4	Cach	DNIQGITKPAIRR	3.17e-07	13.76	0.052	1.27934e-10
Ma01_t08470	chr01:6059766-6060283	histone H4	GN	DNIQGITKPAIRR	3.17e-07	13.76	0.052	1.27934e-10
Ma01_t08470	chr01:6059766-6060283	histone H4	Mbw	DNIQGITKPAIRR	3.17e-07	13.76	0.052	1.27934e-10
Ma01_t08470	chr01:6059766-6060283	histone H4	Cach	IFLENVIR	0.001	28.69	noMatch	5.13619e-09
Ma01_t08470	chr01:6059766-6060283	histone H4	GN	IFLENVIR	0.001	28.69	noMatch	5.13619e-09
Ma01_t08470	chr01:6059766-6060283	histone H4	Mbw	IFLENVIR	0.001	28.69	noMatch	5.13619e-09
Ma01_t08470	chr01:6059766-6060283	histone H4	Cach	IFLENVIRDAVTYTEHAR	3.81e-11	noMatch	0.45	1.5249e-17
Ma01_t08470	chr01:6059766-6060283	histone H4	GN	IFLENVIRDAVTYTEHAR	3.81e-11	noMatch	0.45	1.5249e-17
Ma01_t08470	chr01:6059766-6060283	histone H4	Mbw	IFLENVIRDAVTYTEHAR	3.81e-11	noMatch	0.45	1.5249e-17
Ma01_t08470	chr01:6059766-6060283	histone H4	Cach	ISGLIYEETR	0.000108	35.52	0.0023	1.37143e-12
Ma01_t08470	chr01:6059766-6060283	histone H4	GN	ISGLIYEETR	0.000108	35.52	0.0023	1.37143e-12
Ma01_t08470	chr01:6059766-6060283	histone H4	Mbw	ISGLIYEETR	0.000108	35.52	0.0023	1.37143e-12
Ma01_t08470	chr01:6059766-6060283	histone H4	Cach	ISGLIYEETRGVLK	3.89e-07	19.39	0.0092	1.77216e-12
Ma01_t08470	chr01:6059766-6060283	histone H4	GN	ISGLIYEETRGVLK	3.89e-07	19.39	0.0092	1.77216e-12
Ma01_t08470	chr01:6059766-6060283	histone H4	Mbw	ISGLIYEETRGVLK	3.89e-07	19.39	0.0092	1.77216e-12
Ma01_t08470	chr01:6059766-6060283	histone H4	Cach	KVLRDNIQGITKPAIR	3.76e-09	4.44	0.094	3.23792e-08
Ma01_t08470	chr01:6059766-6060283	histone H4	GN	KVLRDNIQGITKPAIR	3.76e-09	4.44	0.094	3.23792e-08
Ma01_t08470	chr01:6059766-6060283	histone H4	Mbw	KVLRDNIQGITKPAIR	3.76e-09	4.44	0.094	3.23792e-08
Ma01_t08470	chr01:6059766-6060283	histone H4	Cach	RKTVTAMDVVYALKR	6.74e-08	noMatch	0.4	3.85206e-08
Ma01_t08470	chr01:6059766-6060283	histone H4	GN	RKTVTAMDVVYALKR	6.67e-08	noMatch	0.4	3.85206e-08
Ma01_t08470	chr01:6059766-6060283	histone H4	Mbw	RKTVTAMDVVYALKR	6.74e-08	noMatch	0.4	3.85206e-08
Ma01_t08470	chr01:6059766-6060283	histone H4	Cach	TVTAMDVVYALKR	1.31e-06	18.6	1.7	1.1337e-09
Ma01_t08470	chr01:6059766-6060283	histone H4	GN	TVTAMDVVYALKR	1.3e-06	18.6	1.7	1.1337e-09
Ma01_t08470	chr01:6059766-6060283	histone H4	Mbw	TVTAMDVVYALKR	1.31e-06	18.6	1.7	1.1337e-09
Ma01_t08470	chr01:6059766-6060283	histone H4	Cach	VLRDNIQGITKPAIR	1.65e-08	36.55	0.0045	2.58366e-08
Ma01_t08470	chr01:6059766-6060283	histone H4	GN	VLRDNIQGITKPAIR	1.61e-08	36.55	0.0045	2.58366e-08
Ma01_t08470	chr01:6059766-6060283	histone H4	Mbw	VLRDNIQGITKPAIR	1.65e-08	36.55	0.0045	2.58366e-08
Ma01_t08650	chr01:6202186-6209556	V-type proton ATPase subunit F-like	Cach	YLFSAESVASGRR	2.21e-07	15.74	0.28	5.58451e-10
Ma01_t08650	chr01:6202186-6209556	V-type proton ATPase subunit F-like	GN	YLFSAESVASGRR	2.34e-07	15.74	0.28	5.58451e-10
Ma01_t08650	chr01:6202186-6209556	V-type proton ATPase subunit F-like	Mbw	YLFSAESVASGRR	2.34e-07	15.74	0.28	5.58451e-10
Ma01_t08660	chr01:6213756-6222542	probable serine/threonine-protein kinase At5g41260	Cach	ALYHDLNAYR	2.05e-05	20.09	0.051	9.15577e-13
Ma01_t08660	chr01:6213756-6222542	probable serine/threonine-protein kinase At5g41260	GN	ALYHDLNAYR	1.92e-05	20.09	0.051	9.15577e-13
Ma01_t08660	chr01:6213756-6222542	probable serine/threonine-protein kinase At5g41260	Mbw	ALYHDLNAYR	1.82e-05	20.09	0.051	9.15577e-13
Ma01_t08660	chr01:6213756-6222542	probable serine/threonine-protein kinase At5g41260	Cach	VTPESVIYSFGTLLLDVLSGK	8.67e-13	33.27	4.3e-06	8.41773e-13
Ma01_t08660	chr01:6213756-6222542	probable serine/threonine-protein kinase At5g41260	GN	VTPESVIYSFGTLLLDVLSGK	8.67e-13	33.27	4.3e-06	8.41773e-13
Ma01_t08660	chr01:6213756-6222542	probable serine/threonine-protein kinase At5g41260	Mbw	VTPESVIYSFGTLLLDVLSGK	8.67e-13	33.27	4.3e-06	8.41773e-13
Ma01_t08740	chr01:6278165-6300314	3-ketoacyl-CoA thiolase 2, peroxisomal-like, transcript variant X2	Mbw	ALLDKTXLNPNEVGDIVVGTVLAPGSQR	3.17e-16	-	-	-
Ma01_t08740	chr01:6278165-6300314	3-ketoacyl-CoA thiolase 2, peroxisomal-like, transcript variant X2	Cach	ALLDKTNLNPNEVGDIVVGTVLAPGSQR	4.12e-17	28.47	0.016	6.45377e-10
Ma01_t08740	chr01:6278165-6300314	3-ketoacyl-CoA thiolase 2, peroxisomal-like, transcript variant X2	GN	ALLDKTNLNPNEVGDIVVGTVLAPGSQR	3.2e-16	28.47	0.016	6.45377e-10
Ma01_t08740	chr01:6278165-6300314	3-ketoacyl-CoA thiolase 2, peroxisomal-like, transcript variant X2	Cach	FKEEIVPVITK	6.56e-06	19.4	0.0039	4.78467e-10
Ma01_t08740	chr01:6278165-6300314	3-ketoacyl-CoA thiolase 2, peroxisomal-like, transcript variant X2	GN	FKEEIVPVITK	6.56e-06	19.4	0.0039	4.78467e-10
Ma01_t08740	chr01:6278165-6300314	3-ketoacyl-CoA thiolase 2, peroxisomal-like, transcript variant X2	Mbw	FKEEIVPVITK	6.56e-06	19.4	0.0039	4.78467e-10
Ma01_t08740	chr01:6278165-6300314	3-ketoacyl-CoA thiolase 2, peroxisomal-like, transcript variant X2	Cach	GGFKDTYPEELLTAVLK	3.27e-10	51.61	8.8e-08	7.90961e-15
Ma01_t08740	chr01:6278165-6300314	3-ketoacyl-CoA thiolase 2, peroxisomal-like, transcript variant X2	GN	GGFKDTYPEELLTAVLK	3.3e-10	51.61	8.8e-08	7.90961e-15
Ma01_t08740	chr01:6278165-6300314	3-ketoacyl-CoA thiolase 2, peroxisomal-like, transcript variant X2	Mbw	GGFKDTYPEELLTAVLK	3.02e-10	51.61	8.8e-08	7.90961e-15
Ma01_t08740	chr01:6278165-6300314	3-ketoacyl-CoA thiolase 2, peroxisomal-like, transcript variant X2	Cach	RGGFKDTYPEELLTAVLK	5.59e-11	20.3	0.018	1.77114e-10
Ma01_t08740	chr01:6278165-6300314	3-ketoacyl-CoA thiolase 2, peroxisomal-like, transcript variant X2	GN	RGGFKDTYPEELLTAVLK	4.97e-11	20.3	0.018	1.77114e-10
Ma01_t08740	chr01:6278165-6300314	3-ketoacyl-CoA thiolase 2, peroxisomal-like, transcript variant X2	Mbw	RGGFKDTYPEELLTAVLK	5.02e-11	20.3	0.018	1.77114e-10
Ma01_t08740	chr01:6278165-6300314	3-ketoacyl-CoA thiolase 2, peroxisomal-like, transcript variant X2	Cach	VNVNGGAIALGHPLGATGAR	1.39e-10	19.62	0.00099	2.72775e-10
Ma01_t08740	chr01:6278165-6300314	3-ketoacyl-CoA thiolase 2, peroxisomal-like, transcript variant X2	GN	VNVNGGAIALGHPLGATGAR	4.59e-11	19.62	0.00099	2.72775e-10
Ma01_t08740	chr01:6278165-6300314	3-ketoacyl-CoA thiolase 2, peroxisomal-like, transcript variant X2	Mbw	VNVNGGAIALGHPLGATGAR	4.59e-11	19.62	0.00099	2.72775e-10
Ma01_t08830	chr01:6327591-6338871	RNA-binding protein 5-B, transcript variant X7	Cach	ESSGLLDDKPSNSYSA	1.19e-07	noMatch	0.39	noMatch
Ma01_t08830	chr01:6327591-6338871	RNA-binding protein 5-B, transcript variant X7	GN	ESSGLLDDKPSNSYSA	1.16e-07	noMatch	0.39	noMatch
Ma01_t08830	chr01:6327591-6338871	RNA-binding protein 5-B, transcript variant X7	Mbw	ESSGLLDDKPSNSYSA	1.15e-07	noMatch	0.39	noMatch
Ma01_t08850	chr01:6350294-6360792	topless-related protein 1-like	Cach	KLIEANPLFR	0.000284	11.85	2.2	5.85352e-09
Ma01_t08850	chr01:6350294-6360792	topless-related protein 1-like	GN	KLIEANPLFR	2.43e-05	11.85	2.2	5.85352e-09
Ma01_t08850	chr01:6350294-6360792	topless-related protein 1-like	Mbw	KLIEANPLFR	0.000307	11.85	2.2	5.85352e-09
Ma01_t08960	chr01:6419150-6426012	syntaxin-22-like	Cach	DFQNILSEFQK	2.05e-06	17.68	0.016	9.23951e-13
Ma01_t08960	chr01:6419150-6426012	syntaxin-22-like	GN	DFQNILSEFQK	2.05e-06	17.68	0.016	9.23951e-13
Ma01_t08960	chr01:6419150-6426012	syntaxin-22-like	Mbw	DFQNILSEFQK	2.05e-06	17.68	0.016	9.23951e-13
Ma01_t09230	chr01:6668663-6675383	oryzain alpha chain-like	Cach	AVANQPVSVAIEAGGR	4.2e-08	75.1	2.8e-07	1.33655e-13
Ma01_t09230	chr01:6668663-6675383	oryzain alpha chain-like	GN	AVANQPVSVAIEAGGR	3.2e-08	75.1	2.8e-07	1.33655e-13
Ma01_t09230	chr01:6668663-6675383	oryzain alpha chain-like	Mbw	AVANQPVSVAIEAGGR	3.92e-08	75.1	2.8e-07	1.33655e-13
Ma01_t09270	chr01:6702528-6703878	S-adenosylmethionine synthase 2	Cach	FVIGGPHGDAGLTGR	5.62e-08	8.18	0.15	2.14695e-19
Ma01_t09270	chr01:6702528-6703878	S-adenosylmethionine synthase 2	GN	FVIGGPHGDAGLTGR	5.67e-08	8.18	0.15	2.14695e-19
Ma01_t09270	chr01:6702528-6703878	S-adenosylmethionine synthase 2	Mbw	FVIGGPHGDAGLTGR	5.67e-08	8.18	0.15	2.14695e-19
Ma01_t09270	chr01:6702528-6703878	S-adenosylmethionine synthase 2	Cach	FVIGGPHGDAGLTGRK	1.16e-08	14.14	0.00019	2.04369e-17
Ma01_t09270	chr01:6702528-6703878	S-adenosylmethionine synthase 2	GN	FVIGGPHGDAGLTGRK	1.16e-08	14.14	0.00019	2.04369e-17
Ma01_t09270	chr01:6702528-6703878	S-adenosylmethionine synthase 2	Mbw	FVIGGPHGDAGLTGRK	1.16e-08	14.14	0.00019	2.04369e-17
Ma01_t09270	chr01:6702528-6703878	S-adenosylmethionine synthase 2	Cach	NGTCPWLRPDGK	2.68e-08	noMatch	0.17	1.95873e-10
Ma01_t09270	chr01:6702528-6703878	S-adenosylmethionine synthase 2	GN	NGTCPWLRPDGK	2.68e-08	noMatch	0.17	1.95873e-10
Ma01_t09270	chr01:6702528-6703878	S-adenosylmethionine synthase 2	Mbw	NGTCPWLRPDGK	2.68e-08	noMatch	0.17	1.95873e-10
Ma01_t09270	chr01:6702528-6703878	S-adenosylmethionine synthase 2	Cach	VLVNIEQQSPDIAQGVHGHFTK	2.28e-13	39.87	2.7e-12	1.40623e-21
Ma01_t09270	chr01:6702528-6703878	S-adenosylmethionine synthase 2	GN	VLVNIEQQSPDIAQGVHGHFTK	2.28e-13	39.87	2.7e-12	1.40623e-21
Ma01_t09270	chr01:6702528-6703878	S-adenosylmethionine synthase 2	Mbw	VLVNIEQQSPDIAQGVHGHFTK	2.49e-13	39.87	2.7e-12	1.40623e-21
Ma01_t09710	chr01:6952039-6967421	acetyl-CoA acetyltransferase, cytosolic 1-like, transcript variant X2	Cach	ANIDPALVQEVFFGNVLSANLGQAPAR	1.08e-15	49.59	0.00039	2.86223e-12
Ma01_t09710	chr01:6952039-6967421	acetyl-CoA acetyltransferase, cytosolic 1-like, transcript variant X2	GN	ANIDPALVQEVFFGNVLSANLGQAPAR	1.07e-15	49.59	0.00039	2.86223e-12
Ma01_t09710	chr01:6952039-6967421	acetyl-CoA acetyltransferase, cytosolic 1-like, transcript variant X2	Mbw	ANIDPALVQEVFFGNVLSANLGQAPAR	1.06e-15	49.59	0.00039	2.86223e-12
Ma01_t09710	chr01:6952039-6967421	acetyl-CoA acetyltransferase, cytosolic 1-like, transcript variant X2	Cach	DVCVVGVAR	0.000445	41.67	0.087	1.28027e-10
Ma01_t09710	chr01:6952039-6967421	acetyl-CoA acetyltransferase, cytosolic 1-like, transcript variant X2	GN	DVCVVGVAR	0.000134	41.67	0.087	1.28027e-10
Ma01_t09710	chr01:6952039-6967421	acetyl-CoA acetyltransferase, cytosolic 1-like, transcript variant X2	Mbw	DVCVVGVAR	0.000134	41.67	0.087	1.28027e-10
Ma01_t09710	chr01:6952039-6967421	acetyl-CoA acetyltransferase, cytosolic 1-like, transcript variant X2	Cach	ILVTLIGVLR	0.000667	16.08	noMatch	2.57853e-08
Ma01_t09710	chr01:6952039-6967421	acetyl-CoA acetyltransferase, cytosolic 1-like, transcript variant X2	GN	ILVTLIGVLR	0.002	16.08	noMatch	2.57853e-08
Ma01_t09710	chr01:6952039-6967421	acetyl-CoA acetyltransferase, cytosolic 1-like, transcript variant X2	Mbw	ILVTLIGVLR	0.001	16.08	noMatch	2.57853e-08
Ma01_t09720	chr01:6968746-6975162	vacuolar protein sorting-associated protein 32 homolog 2-like, transcript variant X2	Cach	LYEQQVEQLGNFQLR	1.11e-06	41.03	0.00049	1.60402e-13
Ma01_t09720	chr01:6968746-6975162	vacuolar protein sorting-associated protein 32 homolog 2-like, transcript variant X2	GN	LYEQQVEQLGNFQLR	1.18e-06	41.03	0.00049	1.60402e-13
Ma01_t09720	chr01:6968746-6975162	vacuolar protein sorting-associated protein 32 homolog 2-like, transcript variant X2	Mbw	LYEQQVEQLGNFQLR	1.12e-06	41.03	0.00049	1.60402e-13
Ma01_t00990	chr01:705020-711196	plasma membrane ATPase-like	Cach	AAHLVDSTNQVGHFQK	4.16e-09	17.87	0.0075	1.28386e-10
Ma01_t00990	chr01:705020-711196	plasma membrane ATPase-like	GN	AAHLVDSTNQVGHFQK	4.16e-09	17.87	0.0075	1.28386e-10
Ma01_t00990	chr01:705020-711196	plasma membrane ATPase-like	Mbw	AAHLVDSTNQVGHFQK	4.16e-09	17.87	0.0075	1.28386e-10
Ma01_t00990	chr01:705020-711196	plasma membrane ATPase-like	Cach	ALNLGVNVK	0.004	33.06	0.15	2.80511e-11
Ma01_t00990	chr01:705020-711196	plasma membrane ATPase-like	GN	ALNLGVNVK	0.004	33.06	0.15	2.80511e-11
Ma01_t00990	chr01:705020-711196	plasma membrane ATPase-like	Mbw	ALNLGVNVK	0.004	33.06	0.15	2.80511e-11
Ma01_t00990	chr01:705020-711196	plasma membrane ATPase-like	Cach	ELSEIAEQAKR	0.000542	22.48	0.0042	4.6678e-11
Ma01_t00990	chr01:705020-711196	plasma membrane ATPase-like	GN	ELSEIAEQAKR	0.000542	22.48	0.0042	4.6678e-11
Ma01_t00990	chr01:705020-711196	plasma membrane ATPase-like	Mbw	ELSEIAEQAKR	0.000542	22.48	0.0042	4.6678e-11
Ma01_t00990	chr01:705020-711196	plasma membrane ATPase-like	Cach	GVDKEHVVLLAAR	4.88e-06	47.46	0.01	5.14998e-12
Ma01_t00990	chr01:705020-711196	plasma membrane ATPase-like	GN	GVDKEHVVLLAAR	8.24e-07	47.46	0.01	5.14998e-12
Ma01_t00990	chr01:705020-711196	plasma membrane ATPase-like	Mbw	GVDKEHVVLLAAR	8.08e-07	47.46	0.01	5.14998e-12
Ma01_t00990	chr01:705020-711196	plasma membrane ATPase-like	Cach	KADIGIAVADATDAAR	1.68e-06	46.29	7.6e-06	7.79041e-14
Ma01_t00990	chr01:705020-711196	plasma membrane ATPase-like	GN	KADIGIAVADATDAAR	1.68e-06	46.29	7.6e-06	7.79041e-14
Ma01_t00990	chr01:705020-711196	plasma membrane ATPase-like	Mbw	KADIGIAVADATDAAR	1.68e-06	46.29	7.6e-06	7.79041e-14
Ma01_t00990	chr01:705020-711196	plasma membrane ATPase-like	Cach	LGDIVPADAR	0.000219	30.45	0.11	5.34192e-09
Ma01_t00990	chr01:705020-711196	plasma membrane ATPase-like	GN	LGDIVPADAR	0.000215	30.45	0.11	5.34192e-09
Ma01_t00990	chr01:705020-711196	plasma membrane ATPase-like	Mbw	LGDIVPADAR	0.000219	30.45	0.11	5.34192e-09
Ma01_t00990	chr01:705020-711196	plasma membrane ATPase-like	Cach	LLEGDPLKIDQSALTGESLPVTK	1.92e-12	38.03	3.6e-06	1.82548e-13
Ma01_t00990	chr01:705020-711196	plasma membrane ATPase-like	GN	LLEGDPLKIDQSALTGESLPVTK	1.74e-12	38.03	3.6e-06	1.82548e-13
Ma01_t00990	chr01:705020-711196	plasma membrane ATPase-like	Mbw	LLEGDPLKIDQSALTGESLPVTK	1.96e-12	38.03	3.6e-06	1.82548e-13
Ma01_t00990	chr01:705020-711196	plasma membrane ATPase-like	Cach	LSVDKNLIEVFAK	6.73e-06	63.21	0.00021	9.44464e-13
Ma01_t00990	chr01:705020-711196	plasma membrane ATPase-like	GN	LSVDKNLIEVFAK	5.64e-06	63.21	0.00021	9.44464e-13
Ma01_t00990	chr01:705020-711196	plasma membrane ATPase-like	Mbw	LSVDKNLIEVFAK	5.64e-06	63.21	0.00021	9.44464e-13
Ma01_t00990	chr01:705020-711196	plasma membrane ATPase-like	Cach	QGEIEAVVIATGVHTFFGK	2.72e-10	noMatch	0.001	8.65578e-12
Ma01_t00990	chr01:705020-711196	plasma membrane ATPase-like	GN	QGEIEAVVIATGVHTFFGK	2.72e-10	noMatch	0.001	8.65578e-12
Ma01_t00990	chr01:705020-711196	plasma membrane ATPase-like	Mbw	QGEIEAVVIATGVHTFFGK	2.72e-10	noMatch	0.001	8.65578e-12
Ma01_t01040	chr01:730461-731459	Hypothetical protein	Cach	RIELDYECLR	6.42e-06	25.28	0.3	5.18619e-11
Ma01_t01040	chr01:730461-731459	Hypothetical protein	GN	RIELDYECLR	5.83e-06	25.28	0.3	5.18619e-11
Ma01_t01040	chr01:730461-731459	Hypothetical protein	Mbw	RIELDYECLR	6.06e-06	25.28	0.3	5.18619e-11
Ma01_t10230	chr01:7372828-7383257	protein disulfide-isomerase-like	Cach	AASVLSKNDPPVVLAK	9.6e-08	11.79	0.00049	4.61539e-10
Ma01_t10230	chr01:7372828-7383257	protein disulfide-isomerase-like	GN	AASVLSKNDPPVVLAK	2.1e-08	11.79	0.00049	4.61539e-10
Ma01_t10230	chr01:7372828-7383257	protein disulfide-isomerase-like	Mbw	AASVLSKNDPPVVLAK	9.88e-08	11.79	0.00049	4.61539e-10
Ma01_t10230	chr01:7372828-7383257	protein disulfide-isomerase-like	Cach	DYIDGNLKPYR	5.67e-07	27.13	0.0092	4.90028e-14
Ma01_t10230	chr01:7372828-7383257	protein disulfide-isomerase-like	GN	DYIDGNLKPYR	4.58e-07	27.13	0.0092	4.90028e-14
Ma01_t10230	chr01:7372828-7383257	protein disulfide-isomerase-like	Mbw	DYIDGNLKPYR	4.71e-07	27.13	0.0092	4.90028e-14
Ma01_t10230	chr01:7372828-7383257	protein disulfide-isomerase-like	Cach	EADGIIEYLK	0.000155	0.26	0.3	noMatch
Ma01_t10230	chr01:7372828-7383257	protein disulfide-isomerase-like	GN	EADGIIEYLK	3.68e-05	0.26	0.3	noMatch
Ma01_t10230	chr01:7372828-7383257	protein disulfide-isomerase-like	Mbw	EADGIIEYLK	3.9e-05	0.26	0.3	noMatch
Ma01_t10230	chr01:7372828-7383257	protein disulfide-isomerase-like	Cach	EADGIIEYLKK	4.97e-05	22.39	0.015	5.01724e-12
Ma01_t10230	chr01:7372828-7383257	protein disulfide-isomerase-like	GN	EADGIIEYLKK	8.49e-06	22.39	0.015	5.01724e-12
Ma01_t10230	chr01:7372828-7383257	protein disulfide-isomerase-like	Mbw	EADGIIEYLKK	8.58e-06	22.39	0.015	5.01724e-12
Ma01_t10230	chr01:7372828-7383257	protein disulfide-isomerase-like	Cach	HPFIVVEFYAPWCGHCKR	5.98e-15	7.95	1	3.65623e-11
Ma01_t10230	chr01:7372828-7383257	protein disulfide-isomerase-like	GN	HPFIVVEFYAPWCGHCKR	5.98e-15	7.95	1	3.65623e-11
Ma01_t10230	chr01:7372828-7383257	protein disulfide-isomerase-like	Mbw	HPFIVVEFYAPWCGHCKR	5.98e-15	7.95	1	3.65623e-11
Ma01_t10230	chr01:7372828-7383257	protein disulfide-isomerase-like	Cach	IFIVGIFQEFSGEEFENYIK	9.97e-12	27.22	0.0019	3.87262e-12
Ma01_t10230	chr01:7372828-7383257	protein disulfide-isomerase-like	GN	IFIVGIFQEFSGEEFENYIK	5.06e-11	27.22	0.0019	3.87262e-12
Ma01_t10230	chr01:7372828-7383257	protein disulfide-isomerase-like	Mbw	IFIVGIFQEFSGEEFENYIK	9.97e-12	27.22	0.0019	3.87262e-12
Ma01_t10230	chr01:7372828-7383257	protein disulfide-isomerase-like	Cach	IVVADTIQEVVFGSGK	2.19e-08	33.17	noMatch	noMatch
Ma01_t10230	chr01:7372828-7383257	protein disulfide-isomerase-like	Cach	IVVADTLQEVVFGSGK	2.02e-08	11.49	0.16	4.5075e-09
Ma01_t10230	chr01:7372828-7383257	protein disulfide-isomerase-like	GN	IVVADTLQEVVFGSGK	4.48e-09	11.49	0.16	4.5075e-09
Ma01_t10230	chr01:7372828-7383257	protein disulfide-isomerase-like	Mbw	IVVADTLQEVVFGSGK	4.31e-09	11.49	0.16	4.5075e-09
Ma01_t10230	chr01:7372828-7383257	protein disulfide-isomerase-like	Cach	KSEPIPEVNNEPVKIVVADTIQEVVFGSGK	2.83e-17	40.26	noMatch	noMatch
Ma01_t10230	chr01:7372828-7383257	protein disulfide-isomerase-like	Cach	KSEPIPEVNNEPVKIVVADTLQEVVFGSGK	2.4e-17	36.64	6.9e-05	4.19011e-12
Ma01_t10230	chr01:7372828-7383257	protein disulfide-isomerase-like	GN	KSEPIPEVNNEPVKIVVADTLQEVVFGSGK	3.91e-17	36.64	6.9e-05	4.19011e-12
Ma01_t10230	chr01:7372828-7383257	protein disulfide-isomerase-like	Mbw	KSEPIPEVNNEPVKIVVADTLQEVVFGSGK	4.3e-18	36.64	6.9e-05	4.19011e-12
Ma01_t10230	chr01:7372828-7383257	protein disulfide-isomerase-like	Cach	LAPILDEVAISFENNADVIIAK	1.57e-11	noMatch	2.4e-06	5.18299e-15
Ma01_t10230	chr01:7372828-7383257	protein disulfide-isomerase-like	GN	LAPILDEVAISFENNADVIIAK	3.48e-12	noMatch	2.4e-06	5.18299e-15
Ma01_t10230	chr01:7372828-7383257	protein disulfide-isomerase-like	Mbw	LAPILDEVAISFENNADVIIAK	3.48e-12	noMatch	2.4e-06	5.18299e-15
Ma01_t10230	chr01:7372828-7383257	protein disulfide-isomerase-like	Cach	LFKPFDELFVDFKDFDVDALEK	1.88e-12	41.8	1.1e-10	7.27963e-21
Ma01_t10230	chr01:7372828-7383257	protein disulfide-isomerase-like	GN	LFKPFDELFVDFKDFDVDALEK	1.99e-12	41.8	1.1e-10	7.27963e-21
Ma01_t10230	chr01:7372828-7383257	protein disulfide-isomerase-like	Mbw	LFKPFDELFVDFKDFDVDALEK	1.97e-12	41.8	1.1e-10	7.27963e-21
Ma01_t10230	chr01:7372828-7383257	protein disulfide-isomerase-like	Cach	LLPRGDPTVKLPVVR	1.94e-09	10.89	7.7	9.53546e-09
Ma01_t10230	chr01:7372828-7383257	protein disulfide-isomerase-like	GN	LLPRGDPTVKLPVVR	2.79e-09	10.89	7.7	9.53546e-09
Ma01_t10230	chr01:7372828-7383257	protein disulfide-isomerase-like	Mbw	LLPRGDPTVKLPVVR	2.53e-09	10.89	7.7	9.53546e-09
Ma01_t10230	chr01:7372828-7383257	protein disulfide-isomerase-like	Cach	LRSEYDFGHTSEAK	7.03e-08	37.65	noMatch	noMatch
Ma01_t10230	chr01:7372828-7383257	protein disulfide-isomerase-like	GN	LRSEYDFGHTSEAK	5.96e-08	37.65	noMatch	noMatch
Ma01_t10230	chr01:7372828-7383257	protein disulfide-isomerase-like	Mbw	LRSEYDFGHTSEAK	6.5e-08	37.65	noMatch	noMatch
Ma01_t10230	chr01:7372828-7383257	protein disulfide-isomerase-like	Cach	LSQYDGDRTAEAIINFVK	1.27e-10	36.4	6.5e-08	2.28774e-20
Ma01_t10230	chr01:7372828-7383257	protein disulfide-isomerase-like	GN	LSQYDGDRTAEAIINFVK	1.1e-10	36.4	6.5e-08	2.28774e-20
Ma01_t10230	chr01:7372828-7383257	protein disulfide-isomerase-like	Mbw	LSQYDGDRTAEAIINFVK	1.18e-10	36.4	6.5e-08	2.28774e-20
Ma01_t10230	chr01:7372828-7383257	protein disulfide-isomerase-like	Cach	NGGDIIQEYKGPR	8.56e-08	19.98	noMatch	noMatch
Ma01_t10230	chr01:7372828-7383257	protein disulfide-isomerase-like	GN	NGGDIIQEYKGPR	7.76e-08	19.98	noMatch	noMatch
Ma01_t10230	chr01:7372828-7383257	protein disulfide-isomerase-like	Mbw	NGGDIIQEYKGPR	7.91e-08	19.98	noMatch	noMatch
Ma01_t10230	chr01:7372828-7383257	protein disulfide-isomerase-like	Cach	NVLLEFYAPWCGHCK	1.26e-11	4.13	0.27	3.66872e-18
Ma01_t10230	chr01:7372828-7383257	protein disulfide-isomerase-like	GN	NVLLEFYAPWCGHCK	1.26e-11	4.13	0.27	3.66872e-18
Ma01_t10230	chr01:7372828-7383257	protein disulfide-isomerase-like	Mbw	NVLLEFYAPWCGHCK	1.26e-11	4.13	0.27	3.66872e-18
Ma01_t10230	chr01:7372828-7383257	protein disulfide-isomerase-like	Cach	NVLLEFYAPWCGHCKK	2.87e-12	13.43	0.074	5.96634e-11
Ma01_t10230	chr01:7372828-7383257	protein disulfide-isomerase-like	GN	NVLLEFYAPWCGHCKK	2.87e-12	13.43	0.074	5.96634e-11
Ma01_t10230	chr01:7372828-7383257	protein disulfide-isomerase-like	Mbw	NVLLEFYAPWCGHCKK	2.87e-12	13.43	0.074	5.96634e-11
Ma01_t10230	chr01:7372828-7383257	protein disulfide-isomerase-like	Cach	TAEAIINFVK	7.39e-05	43.66	0.00037	3.03141e-10
Ma01_t10230	chr01:7372828-7383257	protein disulfide-isomerase-like	GN	TAEAIINFVK	7.31e-05	43.66	0.00037	3.03141e-10
Ma01_t10230	chr01:7372828-7383257	protein disulfide-isomerase-like	Mbw	TAEAIINFVK	7.46e-05	43.66	0.00037	3.03141e-10
Ma01_t10230	chr01:7372828-7383257	protein disulfide-isomerase-like	Cach	VDANEDANKELASKYEVK	3.04e-09	20.16	noMatch	noMatch
Ma01_t10230	chr01:7372828-7383257	protein disulfide-isomerase-like	Cach	VDANEDVNKELASKYEVK	3.62e-09	2.26	0.43	1.12874e-20
Ma01_t10230	chr01:7372828-7383257	protein disulfide-isomerase-like	GN	VDANEDVNKELASKYEVK	7.13e-10	2.26	0.43	1.12874e-20
Ma01_t10230	chr01:7372828-7383257	protein disulfide-isomerase-like	Mbw	VDANEDVNKELASKYEVK	6.85e-10	2.26	0.43	1.12874e-20
Ma01_t10230	chr01:7372828-7383257	protein disulfide-isomerase-like	Cach	VSPDQIATWVKDYIDGNLKPYR	9.78e-15	45.88	5e-09	5.99093e-23
Ma01_t10230	chr01:7372828-7383257	protein disulfide-isomerase-like	GN	VSPDQIATWVKDYIDGNLKPYR	8.61e-15	45.88	5e-09	5.99093e-23
Ma01_t10230	chr01:7372828-7383257	protein disulfide-isomerase-like	Mbw	VSPDQIATWVKDYIDGNLKPYR	9.22e-15	45.88	5e-09	5.99093e-23
Ma01_t10250	chr01:7389707-7392666	40S ribosomal protein S10-like	Cach	ETFAWQHYYWYLTNDGIEYLR	1.73e-16	47.87	1.5e-06	1.89481e-15
Ma01_t10250	chr01:7389707-7392666	40S ribosomal protein S10-like	GN	ETFAWQHYYWYLTNDGIEYLR	1.73e-16	47.87	1.5e-06	1.89481e-15
Ma01_t10250	chr01:7389707-7392666	40S ribosomal protein S10-like	Mbw	ETFAWQHYYWYLTNDGIEYLR	1.61e-16	47.87	1.5e-06	1.89481e-15
Ma01_t10250	chr01:7389707-7392666	40S ribosomal protein S10-like	Cach	TYLNLPSEIVPATLKK	6.08e-09	34.75	0.00014	7.72954e-15
Ma01_t10250	chr01:7389707-7392666	40S ribosomal protein S10-like	GN	TYLNLPSEIVPATLKK	6.85e-09	34.75	0.00014	7.72954e-15
Ma01_t10250	chr01:7389707-7392666	40S ribosomal protein S10-like	Mbw	TYLNLPSEIVPATLKK	6.08e-09	34.75	0.00014	7.72954e-15
Ma01_t10250	chr01:7389707-7392666	40S ribosomal protein S10-like	Cach	YLFQEGVLYAK	4.68e-06	21.33	0.059	2.71458e-10
Ma01_t10250	chr01:7389707-7392666	40S ribosomal protein S10-like	GN	YLFQEGVLYAK	4.55e-06	21.33	0.059	2.71458e-10
Ma01_t10250	chr01:7389707-7392666	40S ribosomal protein S10-like	Mbw	YLFQEGVLYAK	4.68e-06	21.33	0.059	2.71458e-10
Ma01_t10300	chr01:7423473-7427190	ran-binding protein 3, transcript variant X1	Cach	FGTSFASPFAFK	3.07e-06	12.53	0.16	3.13454e-10
Ma01_t10300	chr01:7423473-7427190	ran-binding protein 3, transcript variant X1	GN	FGTSFASPFAFK	3.01e-06	12.53	0.16	3.13454e-10
Ma01_t10300	chr01:7423473-7427190	ran-binding protein 3, transcript variant X1	Mbw	FGTSFASPFAFK	3.01e-06	12.53	0.16	3.13454e-10
Ma01_t10300	chr01:7423473-7427190	ran-binding protein 3, transcript variant X1	Cach	FKDSSIVQEFR	7.87e-06	22.17	0.14	3.70959e-09
Ma01_t10300	chr01:7423473-7427190	ran-binding protein 3, transcript variant X1	GN	FKDSSIVQEFR	8.03e-06	22.17	0.14	3.70959e-09
Ma01_t10300	chr01:7423473-7427190	ran-binding protein 3, transcript variant X1	Mbw	FKDSSIVQEFR	7.87e-06	22.17	0.14	3.70959e-09
Ma01_t10300	chr01:7423473-7427190	ran-binding protein 3, transcript variant X1	Cach	INISASDVEK	0.000169	36.75	0.019	6.57191e-09
Ma01_t10300	chr01:7423473-7427190	ran-binding protein 3, transcript variant X1	GN	INISASDVEK	0.000172	36.75	0.019	6.57191e-09
Ma01_t10300	chr01:7423473-7427190	ran-binding protein 3, transcript variant X1	Mbw	INISASDVEK	0.000172	36.75	0.019	6.57191e-09
Ma01_t10310	chr01:7427862-7433987	monodehydroascorbate reductase-like	Cach	EAVAPYERPALSK	2.78e-07	8.37	0.025	1.00148e-14
Ma01_t10310	chr01:7427862-7433987	monodehydroascorbate reductase-like	GN	EAVAPYERPALSK	2.76e-07	8.37	0.025	1.00148e-14
Ma01_t10310	chr01:7427862-7433987	monodehydroascorbate reductase-like	Mbw	EAVAPYERPALSK	2.81e-07	8.37	0.025	1.00148e-14
Ma01_t10310	chr01:7427862-7433987	monodehydroascorbate reductase-like	Cach	EIDDADKLVAAIETK	4.24e-07	19.81	0.012	8.36293e-11
Ma01_t10310	chr01:7427862-7433987	monodehydroascorbate reductase-like	GN	EIDDADKLVAAIETK	8.52e-08	19.81	0.012	8.36293e-11
Ma01_t10310	chr01:7427862-7433987	monodehydroascorbate reductase-like	Mbw	EIDDADKLVAAIETK	8.61e-08	19.81	0.012	8.36293e-11
Ma01_t10310	chr01:7427862-7433987	monodehydroascorbate reductase-like	Cach	GYLFPQGAAR	1.65e-05	41.37	0.002	3.51775e-12
Ma01_t10310	chr01:7427862-7433987	monodehydroascorbate reductase-like	GN	GYLFPQGAAR	1.57e-05	41.37	0.002	3.51775e-12
Ma01_t10310	chr01:7427862-7433987	monodehydroascorbate reductase-like	Mbw	GYLFPQGAAR	1.51e-05	41.37	0.002	3.51775e-12
Ma01_t10310	chr01:7427862-7433987	monodehydroascorbate reductase-like	Cach	HGLNPGELAIISK	8.54e-08	34.16	0.00013	3.16871e-11
Ma01_t10310	chr01:7427862-7433987	monodehydroascorbate reductase-like	GN	HGLNPGELAIISK	8.54e-08	34.16	0.00013	3.16871e-11
Ma01_t10310	chr01:7427862-7433987	monodehydroascorbate reductase-like	Mbw	HGLNPGELAIISK	8.54e-08	34.16	0.00013	3.16871e-11
Ma01_t10310	chr01:7427862-7433987	monodehydroascorbate reductase-like	Cach	LFTSDIAAFYEGYYANK	1.72e-09	18.51	0.03	1.5902e-13
Ma01_t10310	chr01:7427862-7433987	monodehydroascorbate reductase-like	GN	LFTSDIAAFYEGYYANK	3.71e-10	18.51	0.03	1.5902e-13
Ma01_t10310	chr01:7427862-7433987	monodehydroascorbate reductase-like	Mbw	LFTSDIAAFYEGYYANK	3.6e-10	18.51	0.03	1.5902e-13
Ma01_t10310	chr01:7427862-7433987	monodehydroascorbate reductase-like	Cach	LPGFHVCVGSGGER	2.63e-09	57.6	1.3e-08	1.64922e-18
Ma01_t10310	chr01:7427862-7433987	monodehydroascorbate reductase-like	GN	LPGFHVCVGSGGER	2.31e-09	57.6	1.3e-08	1.64922e-18
Ma01_t10310	chr01:7427862-7433987	monodehydroascorbate reductase-like	Mbw	LPGFHVCVGSGGER	2.31e-09	57.6	1.3e-08	1.64922e-18
Ma01_t10310	chr01:7427862-7433987	monodehydroascorbate reductase-like	Cach	LQPQVTDLEQLAK	9.41e-08	10.06	0.27	3.02744e-08
Ma01_t10310	chr01:7427862-7433987	monodehydroascorbate reductase-like	GN	LQPQVTDLEQLAK	9.41e-08	10.06	0.27	3.02744e-08
Ma01_t10310	chr01:7427862-7433987	monodehydroascorbate reductase-like	Mbw	LQPQVTDLEQLAK	9.41e-08	10.06	0.27	3.02744e-08
Ma01_t10310	chr01:7427862-7433987	monodehydroascorbate reductase-like	Cach	VLEADIVVVGVGGRPLTK	6.84e-10	27.26	0.0082	2.78162e-10
Ma01_t10310	chr01:7427862-7433987	monodehydroascorbate reductase-like	GN	VLEADIVVVGVGGRPLTK	7.04e-10	27.26	0.0082	2.78162e-10
Ma01_t10310	chr01:7427862-7433987	monodehydroascorbate reductase-like	Mbw	VLEADIVVVGVGGRPLTK	7.11e-10	27.26	0.0082	2.78162e-10
Ma01_t10570	chr01:7596646-7598492	Tubulin beta-1 chain	Cach	GHYTEGAELIDSVLDVVR	3.23e-10	67.72	9.8e-06	2.49762e-14
Ma01_t10570	chr01:7596646-7598492	Tubulin beta-1 chain	GN	GHYTEGAELIDSVLDVVR	3.23e-10	67.72	9.8e-06	2.49762e-14
Ma01_t10570	chr01:7596646-7598492	Tubulin beta-1 chain	Mbw	GHYTEGAELIDSVLDVVR	3.23e-10	67.72	9.8e-06	2.49762e-14
Ma01_t10570	chr01:7596646-7598492	Tubulin beta-1 chain	Cach	GHYTEGAELIDSVLDVVRK	7.33e-11	33.64	0.0001	1.00263e-10
Ma01_t10570	chr01:7596646-7598492	Tubulin beta-1 chain	GN	GHYTEGAELIDSVLDVVRK	7.33e-11	33.64	0.0001	1.00263e-10
Ma01_t10570	chr01:7596646-7598492	Tubulin beta-1 chain	Mbw	GHYTEGAELIDSVLDVVRK	7.33e-11	33.64	0.0001	1.00263e-10
Ma01_t10570	chr01:7596646-7598492	Tubulin beta-1 chain	Cach	KLAVNLIPFPR	1.61e-05	31.83	0.061	2.55093e-09
Ma01_t10570	chr01:7596646-7598492	Tubulin beta-1 chain	GN	KLAVNLIPFPR	1.61e-05	31.83	0.061	2.55093e-09
Ma01_t10570	chr01:7596646-7598492	Tubulin beta-1 chain	Mbw	KLAVNLIPFPR	1.61e-05	31.83	0.061	2.55093e-09
Ma01_t10570	chr01:7596646-7598492	Tubulin beta-1 chain	Cach	LAVNLIPFPR	6.99e-05	36.74	0.026	6.68949e-11
Ma01_t10570	chr01:7596646-7598492	Tubulin beta-1 chain	GN	LAVNLIPFPR	6.99e-05	36.74	0.026	6.68949e-11
Ma01_t10570	chr01:7596646-7598492	Tubulin beta-1 chain	Mbw	LAVNLIPFPR	6.99e-05	36.74	0.026	6.68949e-11
Ma01_t10570	chr01:7596646-7598492	Tubulin beta-1 chain	Cach	LHFFMVGFAPLTSR	4.04e-08	14.15	2.2	1.11069e-07
Ma01_t10570	chr01:7596646-7598492	Tubulin beta-1 chain	GN	LHFFMVGFAPLTSR	4.04e-08	14.15	2.2	1.11069e-07
Ma01_t10570	chr01:7596646-7598492	Tubulin beta-1 chain	Mbw	LHFFMVGFAPLTSR	4.04e-08	14.15	2.2	1.11069e-07
Ma01_t10570	chr01:7596646-7598492	Tubulin beta-1 chain	Cach	NSSYFVEWIPNNVK	2.03e-08	42.18	0.081	8.4299e-19
Ma01_t10570	chr01:7596646-7598492	Tubulin beta-1 chain	GN	NSSYFVEWIPNNVK	2.01e-08	42.18	0.081	8.4299e-19
Ma01_t10570	chr01:7596646-7598492	Tubulin beta-1 chain	Mbw	NSSYFVEWIPNNVK	2.01e-08	42.18	0.081	8.4299e-19
Ma01_t10570	chr01:7596646-7598492	Tubulin beta-1 chain	Cach	YLTASAMFR	0.000868	12.36	noMatch	6.20554e-09
Ma01_t10570	chr01:7596646-7598492	Tubulin beta-1 chain	GN	YLTASAMFR	0.000868	12.36	noMatch	6.20554e-09
Ma01_t10570	chr01:7596646-7598492	Tubulin beta-1 chain	Mbw	YLTASAMFR	0.000868	12.36	noMatch	6.20554e-09
Ma01_t10600	chr01:7624090-7634356	oxysterol-binding protein-related protein 3A-like	Cach	AKVDDSDSIEEVDIK	7.95e-08	23.89	0.0041	1.35076e-11
Ma01_t10600	chr01:7624090-7634356	oxysterol-binding protein-related protein 3A-like	GN	AKVDDSDSIEEVDIK	5e-07	23.89	0.0041	1.35076e-11
Ma01_t10600	chr01:7624090-7634356	oxysterol-binding protein-related protein 3A-like	Mbw	AKVDDSDSIEEVDIK	5e-07	23.89	0.0041	1.35076e-11
Ma01_t10600	chr01:7624090-7634356	oxysterol-binding protein-related protein 3A-like	Cach	VAATPVNDKYQYTYFAHK	2.2e-11	noMatch	noMatch	1.11148e-09
Ma01_t10600	chr01:7624090-7634356	oxysterol-binding protein-related protein 3A-like	GN	VAATPVNDKYQYTYFAHK	2.16e-11	noMatch	noMatch	1.11148e-09
Ma01_t10600	chr01:7624090-7634356	oxysterol-binding protein-related protein 3A-like	Mbw	VAATPVNDKYQYTYFAHK	2.16e-11	noMatch	noMatch	1.11148e-09
Ma01_t10600	chr01:7624090-7634356	oxysterol-binding protein-related protein 3A-like	Cach	VNNLIFGR	0.000268	34.51	0.0075	3.69481e-11
Ma01_t10600	chr01:7624090-7634356	oxysterol-binding protein-related protein 3A-like	GN	VNNLIFGR	0.000268	34.51	0.0075	3.69481e-11
Ma01_t10600	chr01:7624090-7634356	oxysterol-binding protein-related protein 3A-like	Mbw	VNNLIFGR	0.000268	34.51	0.0075	3.69481e-11
Ma01_t10660	chr01:7655115-7660399	V-type proton ATPase subunit D-like	Cach	RVNALENVVKPR	1.47e-06	10.49	0.51	1.12002e-09
Ma01_t10660	chr01:7655115-7660399	V-type proton ATPase subunit D-like	GN	RVNALENVVKPR	1.47e-06	10.49	0.51	1.12002e-09
Ma01_t10660	chr01:7655115-7660399	V-type proton ATPase subunit D-like	Mbw	RVNALENVVKPR	1.47e-06	10.49	0.51	1.12002e-09
Ma01_t10660	chr01:7655115-7660399	V-type proton ATPase subunit D-like	Cach	VNALENVVKPR	7.09e-06	38.45	0.039	6.31199e-12
Ma01_t10660	chr01:7655115-7660399	V-type proton ATPase subunit D-like	GN	VNALENVVKPR	6.89e-06	38.45	0.039	6.31199e-12
Ma01_t10660	chr01:7655115-7660399	V-type proton ATPase subunit D-like	Mbw	VNALENVVKPR	6.89e-06	38.45	0.039	6.31199e-12
Ma01_t10760	chr01:7728742-7732900	cleavage and polyadenylation specificity factor subunit 5-like	Cach	LLAVPLFELYDNVQR	1.03e-08	17.1	0.2	1.78061e-10
Ma01_t10760	chr01:7728742-7732900	cleavage and polyadenylation specificity factor subunit 5-like	GN	LLAVPLFELYDNVQR	9.34e-09	17.1	0.2	1.78061e-10
Ma01_t10760	chr01:7728742-7732900	cleavage and polyadenylation specificity factor subunit 5-like	Mbw	LLAVPLFELYDNVQR	9.34e-09	17.1	0.2	1.78061e-10
Ma01_t10770	chr01:7733730-7738096	V-type proton ATPase subunit F	Cach	YLFSAESVASGRR	2.21e-07	15.74	0.28	5.58451e-10
Ma01_t10770	chr01:7733730-7738096	V-type proton ATPase subunit F	GN	YLFSAESVASGRR	2.34e-07	15.74	0.28	5.58451e-10
Ma01_t10770	chr01:7733730-7738096	V-type proton ATPase subunit F	Mbw	YLFSAESVASGRR	2.34e-07	15.74	0.28	5.58451e-10
Ma01_t10810	chr01:7766524-7769264	catalase isozyme A	Cach	APGVQTPIILR	1.52e-06	43.42	7e-06	4.46545e-12
Ma01_t10810	chr01:7766524-7769264	catalase isozyme A	GN	APGVQTPIILR	1.62e-06	43.42	7e-06	4.46545e-12
Ma01_t10810	chr01:7766524-7769264	catalase isozyme A	Mbw	APGVQTPIILR	1.62e-06	43.42	7e-06	4.46545e-12
Ma01_t10810	chr01:7766524-7769264	catalase isozyme A	Cach	CLLEDEAIVVGGK	2.5e-07	noMatch	0.42	1.11254e-09
Ma01_t10810	chr01:7766524-7769264	catalase isozyme A	GN	CLLEDEAIVVGGK	2.5e-07	noMatch	0.42	1.11254e-09
Ma01_t10810	chr01:7766524-7769264	catalase isozyme A	Mbw	CLLEDEAIVVGGK	2.5e-07	noMatch	0.42	1.11254e-09
Ma01_t10810	chr01:7766524-7769264	catalase isozyme A	Cach	DGIKFPDVIHAFKPNPK	3.63e-10	43.59	2.2e-08	7.05765e-19
Ma01_t10810	chr01:7766524-7769264	catalase isozyme A	GN	DGIKFPDVIHAFKPNPK	3.42e-10	43.59	2.2e-08	7.05765e-19
Ma01_t10810	chr01:7766524-7769264	catalase isozyme A	Mbw	DGIKFPDVIHAFKPNPK	3.63e-10	43.59	2.2e-08	7.05765e-19
Ma01_t10810	chr01:7766524-7769264	catalase isozyme A	Cach	EGNWDLLGNNFPVFFIR	4.48e-11	68.67	1.3e-07	1.24282e-18
Ma01_t10810	chr01:7766524-7769264	catalase isozyme A	GN	EGNWDLLGNNFPVFFIR	3.72e-11	68.67	1.3e-07	1.24282e-18
Ma01_t10810	chr01:7766524-7769264	catalase isozyme A	Mbw	EGNWDLLGNNFPVFFIR	3.98e-11	68.67	1.3e-07	1.24282e-18
Ma01_t10810	chr01:7766524-7769264	catalase isozyme A	Cach	FHWKPTCGVK	8.78e-07	14.02	0.081	7.44935e-12
Ma01_t10810	chr01:7766524-7769264	catalase isozyme A	GN	FHWKPTCGVK	8.69e-07	14.02	0.081	7.44935e-12
Ma01_t10810	chr01:7766524-7769264	catalase isozyme A	Mbw	FHWKPTCGVK	8.86e-07	14.02	0.081	7.44935e-12
Ma01_t10810	chr01:7766524-7769264	catalase isozyme A	Cach	GFFECTHDVTHLTCADFLR	1.14e-13	76.08	4.5e-07	1.95453e-25
Ma01_t10810	chr01:7766524-7769264	catalase isozyme A	GN	GFFECTHDVTHLTCADFLR	1.14e-13	76.08	4.5e-07	1.95453e-25
Ma01_t10810	chr01:7766524-7769264	catalase isozyme A	Mbw	GFFECTHDVTHLTCADFLR	1.14e-13	76.08	4.5e-07	1.95453e-25
Ma01_t10810	chr01:7766524-7769264	catalase isozyme A	Cach	GPILLEDYHLIEK	7.96e-08	6.98	1.3e-08	2.54858e-09
Ma01_t10810	chr01:7766524-7769264	catalase isozyme A	Cach	GPILLEDYHLVEK	1.75e-07	68.78	3.3e-09	1.89809e-16
Ma01_t10810	chr01:7766524-7769264	catalase isozyme A	GN	GPILLEDYHLVEK	1.65e-07	68.78	3.3e-09	1.89809e-16
Ma01_t10810	chr01:7766524-7769264	catalase isozyme A	Mbw	GPILLEDYHLVEK	1.67e-07	68.78	3.3e-09	1.89809e-16
Ma01_t10810	chr01:7766524-7769264	catalase isozyme A	Cach	GVQTPIILR	4.17e-05	noMatch	0.0033	noMatch
Ma01_t10810	chr01:7766524-7769264	catalase isozyme A	GN	GVQTPIILR	4.17e-05	noMatch	0.0033	noMatch
Ma01_t10810	chr01:7766524-7769264	catalase isozyme A	Mbw	GVQTPIILR	4.17e-05	noMatch	0.0033	noMatch
Ma01_t10810	chr01:7766524-7769264	catalase isozyme A	Cach	HAERFPIPNR	6.95e-06	32.58	4.9e-05	2.96238e-14
Ma01_t10810	chr01:7766524-7769264	catalase isozyme A	GN	HAERFPIPNR	6.88e-06	32.58	4.9e-05	2.96238e-14
Ma01_t10810	chr01:7766524-7769264	catalase isozyme A	Mbw	HAERFPIPNR	6.88e-06	32.58	4.9e-05	2.96238e-14
Ma01_t10810	chr01:7766524-7769264	catalase isozyme A	Cach	LGPNYLTLPVNAPK	8.15e-08	36.71	0.0012	2.47744e-14
Ma01_t10810	chr01:7766524-7769264	catalase isozyme A	GN	LGPNYLTLPVNAPK	1.52e-08	36.71	0.0012	2.47744e-14
Ma01_t10810	chr01:7766524-7769264	catalase isozyme A	Mbw	LGPNYLTLPVNAPK	1.52e-08	36.71	0.0012	2.47744e-14
Ma01_t10810	chr01:7766524-7769264	catalase isozyme A	Cach	NHSHATQDLYDSIAAGNYPEWK	4.95e-14	43.61	0.0045	1.1923e-10
Ma01_t10810	chr01:7766524-7769264	catalase isozyme A	GN	NHSHATQDLYDSIAAGNYPEWK	4.76e-14	43.61	0.0045	1.1923e-10
Ma01_t10810	chr01:7766524-7769264	catalase isozyme A	Mbw	NHSHATQDLYDSIAAGNYPEWK	4.76e-14	43.61	0.0045	1.1923e-10
Ma01_t10810	chr01:7766524-7769264	catalase isozyme A	Cach	SHVQEYWR	6.86e-05	13.25	5.1	4.83177e-09
Ma01_t10810	chr01:7766524-7769264	catalase isozyme A	GN	SHVQEYWR	7.13e-05	13.25	5.1	4.83177e-09
Ma01_t10810	chr01:7766524-7769264	catalase isozyme A	Mbw	SHVQEYWR	7.13e-05	13.25	5.1	4.83177e-09
Ma01_t10810	chr01:7766524-7769264	catalase isozyme A	Cach	SIWISFLAK	0.000156	17.3	noMatch	noMatch
Ma01_t10810	chr01:7766524-7769264	catalase isozyme A	Cach	SIWISFLSK	0.000149	22.86	0.1	6.41374e-10
Ma01_t10810	chr01:7766524-7769264	catalase isozyme A	GN	SIWISFLSK	3.28e-05	22.86	0.1	6.41374e-10
Ma01_t10810	chr01:7766524-7769264	catalase isozyme A	Mbw	SIWISFLSK	3.28e-05	22.86	0.1	6.41374e-10
Ma01_t10810	chr01:7766524-7769264	catalase isozyme A	Cach	VFAYGDTQR	3.31e-05	26.86	1.3	2.67389e-11
Ma01_t10810	chr01:7766524-7769264	catalase isozyme A	GN	VFAYGDTQR	3.37e-05	26.86	1.3	2.67389e-11
Ma01_t10810	chr01:7766524-7769264	catalase isozyme A	Mbw	VFAYGDTQR	3.37e-05	26.86	1.3	2.67389e-11
Ma01_t10810	chr01:7766524-7769264	catalase isozyme A	Cach	VFDFLSHHPESLHTFFFLFDDVGVPSDYR	7.65e-18	14.46	0.0023	1.75165e-11
Ma01_t10810	chr01:7766524-7769264	catalase isozyme A	GN	VFDFLSHHPESLHTFFFLFDDVGVPSDYR	7.22e-18	14.46	0.0023	1.75165e-11
Ma01_t10810	chr01:7766524-7769264	catalase isozyme A	Mbw	VFDFLSHHPESLHTFFFLFDDVGVPSDYR	7.29e-18	14.46	0.0023	1.75165e-11
Ma01_t10810	chr01:7766524-7769264	catalase isozyme A	Cach	YRLGPNYLTLPVNAPK	3.28e-09	5.87	0.26	2.03626e-08
Ma01_t10810	chr01:7766524-7769264	catalase isozyme A	GN	YRLGPNYLTLPVNAPK	5.92e-10	5.87	0.26	2.03626e-08
Ma01_t10810	chr01:7766524-7769264	catalase isozyme A	Mbw	YRLGPNYLTLPVNAPK	5.92e-10	5.87	0.26	2.03626e-08
Ma01_t10910	chr01:7842768-7845441	clathrin light chain 2-like	Cach	QNAILLEEKER	4.15e-05	18.96	0.059	2.20473e-11
Ma01_t10910	chr01:7842768-7845441	clathrin light chain 2-like	GN	QNAILLEEKER	2.23e-05	18.96	0.059	2.20473e-11
Ma01_t10910	chr01:7842768-7845441	clathrin light chain 2-like	Mbw	QNAILLEEKER	2.23e-05	18.96	0.059	2.20473e-11
Ma01_t11020	chr01:7906961-7907761	mannose-specific lectin 3-like	Cach	DVLWQSGAR	0.000168	29.84	noMatch	noMatch
Ma01_t11020	chr01:7906961-7907761	mannose-specific lectin 3-like	GN	DVLWQSGAR	0.001	29.84	noMatch	noMatch
Ma01_t11020	chr01:7906961-7907761	mannose-specific lectin 3-like	Mbw	DVLWQSGAR	0.000882	29.84	noMatch	noMatch
Ma01_t11020	chr01:7906961-7907761	mannose-specific lectin 3-like	Cach	LVLRDDCNLVLEDTATNEIR	4.16e-12	81.34	noMatch	noMatch
Ma01_t11020	chr01:7906961-7907761	mannose-specific lectin 3-like	GN	LVLRDDCNLVLEDTATNEIR	1.54e-11	81.34	noMatch	noMatch
Ma01_t11020	chr01:7906961-7907761	mannose-specific lectin 3-like	Mbw	LVLRDDCNLVLEDTATNEIR	4.16e-12	81.34	noMatch	noMatch
Ma01_t11050	chr01:7947030-7954395	uncharacterized LOC103982879	Cach	YVNRHPDYNFFVSR	2.8e-09	noMatch	noMatch	7.72958e-11
Ma01_t11050	chr01:7947030-7954395	uncharacterized LOC103982879	GN	YVNRHPDYNFFVSR	3.21e-09	noMatch	noMatch	7.72958e-11
Ma01_t11050	chr01:7947030-7954395	uncharacterized LOC103982879	Mbw	YVNRHPDYNFFVSR	3.08e-09	noMatch	noMatch	7.72958e-11
Ma01_t11070	chr01:7974367-7985267	probable cytosolic oligopeptidase A	Cach	FRETILALGGGR	5.25e-07	28.75	0.61	1.46141e-08
Ma01_t11070	chr01:7974367-7985267	probable cytosolic oligopeptidase A	GN	FRETILALGGGR	5.25e-07	28.75	0.61	1.46141e-08
Ma01_t11070	chr01:7974367-7985267	probable cytosolic oligopeptidase A	Mbw	FRETILALGGGR	5.25e-07	28.75	0.61	1.46141e-08
Ma01_t11070	chr01:7974367-7985267	probable cytosolic oligopeptidase A	Cach	GREPSPEPLLR	8.26e-06	14.01	0.033	4.47992e-08
Ma01_t11070	chr01:7974367-7985267	probable cytosolic oligopeptidase A	GN	GREPSPEPLLR	8.1e-06	14.01	0.033	4.47992e-08
Ma01_t11070	chr01:7974367-7985267	probable cytosolic oligopeptidase A	Mbw	GREPSPEPLLR	7.71e-06	14.01	0.033	4.47992e-08
Ma01_t11070	chr01:7974367-7985267	probable cytosolic oligopeptidase A	Cach	HYETGEPLPEEVYQR	3.91e-09	23.15	0.00038	6.13566e-12
Ma01_t11070	chr01:7974367-7985267	probable cytosolic oligopeptidase A	GN	HYETGEPLPEEVYQR	3.31e-09	23.15	0.00038	6.13566e-12
Ma01_t11070	chr01:7974367-7985267	probable cytosolic oligopeptidase A	Mbw	HYETGEPLPEEVYQR	3.06e-09	23.15	0.00038	6.13566e-12
Ma01_t11070	chr01:7974367-7985267	probable cytosolic oligopeptidase A	Cach	KLESDLEKLER	NA	16.06	noMatch	noMatch
Ma01_t11070	chr01:7974367-7985267	probable cytosolic oligopeptidase A	GN	KLESDLEKLER	0.000264	16.06	noMatch	noMatch
Ma01_t11070	chr01:7974367-7985267	probable cytosolic oligopeptidase A	Mbw	KLESDLEKLER	0.000264	16.06	noMatch	noMatch
Ma01_t11070	chr01:7974367-7985267	probable cytosolic oligopeptidase A	Cach	LGQSKPIYDAFK	5.84e-07	20.29	0.0091	1.40353e-12
Ma01_t11070	chr01:7974367-7985267	probable cytosolic oligopeptidase A	GN	LGQSKPIYDAFK	6.02e-07	20.29	0.0091	1.40353e-12
Ma01_t11070	chr01:7974367-7985267	probable cytosolic oligopeptidase A	Mbw	LGQSKPIYDAFK	5.84e-07	20.29	0.0091	1.40353e-12
Ma01_t11070	chr01:7974367-7985267	probable cytosolic oligopeptidase A	Cach	LQVVWGIVNHLK	1.69e-07	1.17	noMatch	4.02387e-09
Ma01_t11070	chr01:7974367-7985267	probable cytosolic oligopeptidase A	GN	LQVVWGIVNHLK	1.69e-07	1.17	noMatch	4.02387e-09
Ma01_t11070	chr01:7974367-7985267	probable cytosolic oligopeptidase A	Mbw	LQVVWGIVNHLK	1.69e-07	1.17	noMatch	4.02387e-09
Ma01_t11180	chr01:8055673-8061336	probable adenylate kinase 6, chloroplastic	Cach	GFILDGFPR	1.3e-05	36.15	0.0037	3.74636e-11
Ma01_t11180	chr01:8055673-8061336	probable adenylate kinase 6, chloroplastic	GN	GFILDGFPR	1.31e-05	36.15	0.0037	3.74636e-11
Ma01_t11180	chr01:8055673-8061336	probable adenylate kinase 6, chloroplastic	Mbw	GFILDGFPR	1.31e-05	36.15	0.0037	3.74636e-11
Ma01_t11230	chr01:8104196-8108143	uncharacterized LOC103982687	Cach	FIYDEEKALEK	1.2e-06	15.52	0.013	1.98051e-11
Ma01_t11230	chr01:8104196-8108143	uncharacterized LOC103982687	GN	FIYDEEKALEK	1.2e-06	15.52	0.013	1.98051e-11
Ma01_t11230	chr01:8104196-8108143	uncharacterized LOC103982687	Mbw	FIYDEEKALEK	1.2e-06	15.52	0.013	1.98051e-11
Ma01_t01200	chr01:823524-831837	V-type proton ATPase catalytic subunit A-like	Cach	ALESFYEKFDSDFIDIR	1.63e-10	85.03	2.8e-06	2.62113e-17
Ma01_t01200	chr01:823524-831837	V-type proton ATPase catalytic subunit A-like	GN	ALESFYEKFDSDFIDIR	1.6e-10	85.03	2.8e-06	2.62113e-17
Ma01_t01200	chr01:823524-831837	V-type proton ATPase catalytic subunit A-like	Mbw	ALESFYEKFDSDFIDIR	1.65e-10	85.03	2.8e-06	2.62113e-17
Ma01_t01200	chr01:823524-831837	V-type proton ATPase catalytic subunit A-like	Cach	AREVLQREDDLNEIVQLVGK	2.74e-11	22.3	0.013	noMatch
Ma01_t01200	chr01:823524-831837	V-type proton ATPase catalytic subunit A-like	GN	AREVLQREDDLNEIVQLVGK	3.03e-11	22.3	0.013	noMatch
Ma01_t01200	chr01:823524-831837	V-type proton ATPase catalytic subunit A-like	Mbw	AREVLQREDDLNEIVQLVGK	2.82e-11	22.3	0.013	noMatch
Ma01_t01200	chr01:823524-831837	V-type proton ATPase catalytic subunit A-like	Cach	DALAETDKITLETAK	6.25e-07	37.88	0.0016	8.05042e-13
Ma01_t01200	chr01:823524-831837	V-type proton ATPase catalytic subunit A-like	GN	DALAETDKITLETAK	5.95e-07	37.88	0.0016	8.05042e-13
Ma01_t01200	chr01:823524-831837	V-type proton ATPase catalytic subunit A-like	Mbw	DALAETDKITLETAK	5.95e-07	37.88	0.0016	8.05042e-13
Ma01_t01200	chr01:823524-831837	V-type proton ATPase catalytic subunit A-like	Cach	EVLQREDDLNEIVQLVGK	4.55e-10	24.37	0.0009	8.19559e-13
Ma01_t01200	chr01:823524-831837	V-type proton ATPase catalytic subunit A-like	GN	EVLQREDDLNEIVQLVGK	5.12e-10	24.37	0.0009	8.19559e-13
Ma01_t01200	chr01:823524-831837	V-type proton ATPase catalytic subunit A-like	Mbw	EVLQREDDLNEIVQLVGK	4.84e-10	24.37	0.0009	8.19559e-13
Ma01_t01200	chr01:823524-831837	V-type proton ATPase catalytic subunit A-like	Cach	HFPSVNWLISYSK	2.23e-08	22.56	0.014	1.04563e-11
Ma01_t01200	chr01:823524-831837	V-type proton ATPase catalytic subunit A-like	GN	HFPSVNWLISYSK	2.23e-08	22.56	0.014	1.04563e-11
Ma01_t01200	chr01:823524-831837	V-type proton ATPase catalytic subunit A-like	Mbw	HFPSVNWLISYSK	2.23e-08	22.56	0.014	1.04563e-11
Ma01_t01200	chr01:823524-831837	V-type proton ATPase catalytic subunit A-like	Cach	KHFPSVNWLISYSK	5.09e-09	38.95	0.0034	1.0122e-11
Ma01_t01200	chr01:823524-831837	V-type proton ATPase catalytic subunit A-like	GN	KHFPSVNWLISYSK	5.09e-09	38.95	0.0034	1.0122e-11
Ma01_t01200	chr01:823524-831837	V-type proton ATPase catalytic subunit A-like	Mbw	KHFPSVNWLISYSK	5.09e-09	38.95	0.0034	1.0122e-11
Ma01_t01200	chr01:823524-831837	V-type proton ATPase catalytic subunit A-like	Cach	KLNDDLTVGFR	2.24e-06	24.75	0.17	8.74527e-11
Ma01_t01200	chr01:823524-831837	V-type proton ATPase catalytic subunit A-like	GN	KLNDDLTVGFR	2.24e-06	24.75	0.17	8.74527e-11
Ma01_t01200	chr01:823524-831837	V-type proton ATPase catalytic subunit A-like	Mbw	KLNDDLTVGFR	2.24e-06	24.75	0.17	8.74527e-11
Ma01_t01200	chr01:823524-831837	V-type proton ATPase catalytic subunit A-like	Cach	KPLSVELGPGILGNIFDGIQRPLK	6.47e-15	33.25	6.2e-07	3.7569e-16
Ma01_t01200	chr01:823524-831837	V-type proton ATPase catalytic subunit A-like	GN	KPLSVELGPGILGNIFDGIQRPLK	6.53e-15	33.25	6.2e-07	3.7569e-16
Ma01_t01200	chr01:823524-831837	V-type proton ATPase catalytic subunit A-like	Mbw	KPLSVELGPGILGNIFDGIQRPLK	6.99e-15	33.25	6.2e-07	3.7569e-16
Ma01_t01200	chr01:823524-831837	V-type proton ATPase catalytic subunit A-like	Cach	LAADTPLLTGQR	8.29e-06	42.19	0.023	9.03893e-11
Ma01_t01200	chr01:823524-831837	V-type proton ATPase catalytic subunit A-like	GN	LAADTPLLTGQR	8.37e-06	42.19	0.023	9.03893e-11
Ma01_t01200	chr01:823524-831837	V-type proton ATPase catalytic subunit A-like	Mbw	LAADTPLLTGQR	8.29e-06	42.19	0.023	9.03893e-11
Ma01_t01200	chr01:823524-831837	V-type proton ATPase catalytic subunit A-like	Cach	LLREDYLAQNAFTPYDKFCPFYK	3.23e-16	38.32	0.00035	3.31601e-12
Ma01_t01200	chr01:823524-831837	V-type proton ATPase catalytic subunit A-like	GN	LLREDYLAQNAFTPYDKFCPFYK	3.46e-16	38.32	0.00035	3.31601e-12
Ma01_t01200	chr01:823524-831837	V-type proton ATPase catalytic subunit A-like	Mbw	LLREDYLAQNAFTPYDKFCPFYK	3.66e-16	38.32	0.00035	3.31601e-12
Ma01_t01200	chr01:823524-831837	V-type proton ATPase catalytic subunit A-like	Cach	LNDDLTVGFR	9.4e-06	65.05	0.015	3.00964e-12
Ma01_t01200	chr01:823524-831837	V-type proton ATPase catalytic subunit A-like	GN	LNDDLTVGFR	9.13e-06	65.05	0.015	3.00964e-12
Ma01_t01200	chr01:823524-831837	V-type proton ATPase catalytic subunit A-like	Mbw	LNDDLTVGFR	9.4e-06	65.05	0.015	3.00964e-12
Ma01_t01200	chr01:823524-831837	V-type proton ATPase catalytic subunit A-like	Cach	LTTFEDSEKESEYGYVR	2.28e-09	39.02	0.00027	2.36148e-15
Ma01_t01200	chr01:823524-831837	V-type proton ATPase catalytic subunit A-like	GN	LTTFEDSEKESEYGYVR	6.95e-10	39.02	0.00027	2.36148e-15
Ma01_t01200	chr01:823524-831837	V-type proton ATPase catalytic subunit A-like	Mbw	LTTFEDSEKESEYGYVR	7.09e-10	39.02	0.00027	2.36148e-15
Ma01_t01200	chr01:823524-831837	V-type proton ATPase catalytic subunit A-like	Cach	LTTFEDSEKESEYGYVRK	3.52e-10	12.27	0.00014	1.45058e-11
Ma01_t01200	chr01:823524-831837	V-type proton ATPase catalytic subunit A-like	GN	LTTFEDSEKESEYGYVRK	1.59e-10	12.27	0.00014	1.45058e-11
Ma01_t01200	chr01:823524-831837	V-type proton ATPase catalytic subunit A-like	Mbw	LTTFEDSEKESEYGYVRK	1.63e-10	12.27	0.00014	1.45058e-11
Ma01_t01200	chr01:823524-831837	V-type proton ATPase catalytic subunit A-like	Cach	LVSQKFEDPAEGEEALVAK	2.25e-10	60.05	5.1e-10	2.11776e-19
Ma01_t01200	chr01:823524-831837	V-type proton ATPase catalytic subunit A-like	GN	LVSQKFEDPAEGEEALVAK	2.3e-10	60.05	5.1e-10	2.11776e-19
Ma01_t01200	chr01:823524-831837	V-type proton ATPase catalytic subunit A-like	Mbw	LVSQKFEDPAEGEEALVAK	2.3e-10	60.05	5.1e-10	2.11776e-19
Ma01_t01200	chr01:823524-831837	V-type proton ATPase catalytic subunit A-like	Cach	NIIHFNTLANQAVER	9.86e-09	52.15	3.8e-06	2.71222e-15
Ma01_t01200	chr01:823524-831837	V-type proton ATPase catalytic subunit A-like	GN	NIIHFNTLANQAVER	9.86e-09	52.15	3.8e-06	2.71222e-15
Ma01_t01200	chr01:823524-831837	V-type proton ATPase catalytic subunit A-like	Mbw	NIIHFNTLANQAVER	9.86e-09	52.15	3.8e-06	2.71222e-15
Ma01_t01200	chr01:823524-831837	V-type proton ATPase catalytic subunit A-like	Cach	SGDVYIPR	0.000766	22.4	0.15	8.27949e-08
Ma01_t01200	chr01:823524-831837	V-type proton ATPase catalytic subunit A-like	GN	SGDVYIPR	0.000759	22.4	0.15	8.27949e-08
Ma01_t01200	chr01:823524-831837	V-type proton ATPase catalytic subunit A-like	Mbw	SGDVYIPR	0.000766	22.4	0.15	8.27949e-08
Ma01_t01200	chr01:823524-831837	V-type proton ATPase catalytic subunit A-like	Cach	TRKPLSVELGPGILGNIFDGIQRPLK	2.92e-16	25.63	1.4e-06	3.55889e-17
Ma01_t01200	chr01:823524-831837	V-type proton ATPase catalytic subunit A-like	GN	TRKPLSVELGPGILGNIFDGIQRPLK	3.04e-16	25.63	1.4e-06	3.55889e-17
Ma01_t01200	chr01:823524-831837	V-type proton ATPase catalytic subunit A-like	Mbw	TRKPLSVELGPGILGNIFDGIQRPLK	3.07e-16	25.63	1.4e-06	3.55889e-17
Ma01_t01200	chr01:823524-831837	V-type proton ATPase catalytic subunit A-like	Cach	VGYDKLIGEIIR	1.76e-06	44.24	0.029	2.44577e-11
Ma01_t01200	chr01:823524-831837	V-type proton ATPase catalytic subunit A-like	GN	VGYDKLIGEIIR	1.66e-06	44.24	0.029	2.44577e-11
Ma01_t01200	chr01:823524-831837	V-type proton ATPase catalytic subunit A-like	Mbw	VGYDKLIGEIIR	1.71e-06	44.24	0.029	2.44577e-11
Ma01_t01200	chr01:823524-831837	V-type proton ATPase catalytic subunit A-like	Cach	VGYDNLIGEIIR	4.08e-06	42.26	noMatch	noMatch
Ma01_t01200	chr01:823524-831837	V-type proton ATPase catalytic subunit A-like	Cach	VLDALFPSVLGGTCAIPGAFGCGK	5.16e-16	47.72	4.1e-09	2.67552e-17
Ma01_t01200	chr01:823524-831837	V-type proton ATPase catalytic subunit A-like	GN	VLDALFPSVLGGTCAIPGAFGCGK	5.16e-16	47.72	4.1e-09	2.67552e-17
Ma01_t01200	chr01:823524-831837	V-type proton ATPase catalytic subunit A-like	Mbw	VLDALFPSVLGGTCAIPGAFGCGK	5.68e-16	47.72	4.1e-09	2.67552e-17
Ma01_t01200	chr01:823524-831837	V-type proton ATPase catalytic subunit A-like	Cach	WAEALREISGR	5.5e-06	6.48	1.8	3.8603e-09
Ma01_t01200	chr01:823524-831837	V-type proton ATPase catalytic subunit A-like	GN	WAEALREISGR	5.71e-06	6.48	1.8	3.8603e-09
Ma01_t01200	chr01:823524-831837	V-type proton ATPase catalytic subunit A-like	Mbw	WAEALREISGR	5.99e-06	6.48	1.8	3.8603e-09
Ma01_t01200	chr01:823524-831837	V-type proton ATPase catalytic subunit A-like	Cach	YSNSDTVVYVGCGER	2.37e-09	27.61	0.21	1.34727e-09
Ma01_t01200	chr01:823524-831837	V-type proton ATPase catalytic subunit A-like	GN	YSNSDTVVYVGCGER	2.37e-09	27.61	0.21	1.34727e-09
Ma01_t01200	chr01:823524-831837	V-type proton ATPase catalytic subunit A-like	Mbw	YSNSDTVVYVGCGER	2.37e-09	27.61	0.21	1.34727e-09
Ma01_t11430	chr01:8288763-8294587	cytochrome c1-2, heme protein, mitochondrial-like, transcript variant X1	Cach	HNGQNYVFALLTGYRDPPAGVSIR	2.3e-15	24.93	3.8e-07	2.46683e-14
Ma01_t11430	chr01:8288763-8294587	cytochrome c1-2, heme protein, mitochondrial-like, transcript variant X1	GN	HNGQNYVFALLTGYRDPPAGVSIR	2.1e-15	24.93	3.8e-07	2.46683e-14
Ma01_t11430	chr01:8288763-8294587	cytochrome c1-2, heme protein, mitochondrial-like, transcript variant X1	Mbw	HNGQNYVFALLTGYRDPPAGVSIR	2.1e-15	24.93	3.8e-07	2.46683e-14
Ma01_t11430	chr01:8288763-8294587	cytochrome c1-2, heme protein, mitochondrial-like, transcript variant X1	Cach	LSDRFPQPYPNEQAAR	5.2e-09	34.57	noMatch	noMatch
Ma01_t11430	chr01:8288763-8294587	cytochrome c1-2, heme protein, mitochondrial-like, transcript variant X1	GN	LSDRFPQPYPNEQAAR	5.2e-09	34.57	noMatch	noMatch
Ma01_t11430	chr01:8288763-8294587	cytochrome c1-2, heme protein, mitochondrial-like, transcript variant X1	Mbw	LSDRFPQPYPNEQAAR	5.2e-09	34.57	noMatch	noMatch
Ma01_t11560	chr01:8351503-8355702	UBA and UBX domain-containing protein At4g15410-like	Cach	AFIDASRPGSAR	1.9e-06	14.92	2.2	2.51227e-10
Ma01_t11560	chr01:8351503-8355702	UBA and UBX domain-containing protein At4g15410-like	GN	AFIDASRPGSAR	1.84e-06	14.92	2.2	2.51227e-10
Ma01_t11560	chr01:8351503-8355702	UBA and UBX domain-containing protein At4g15410-like	Mbw	AFIDASRPGSAR	1.88e-06	14.92	2.2	2.51227e-10
Ma01_t11560	chr01:8351503-8355702	UBA and UBX domain-containing protein At4g15410-like	Cach	RFDDPENASFLESIR	5.9e-09	25.46	0.058	4.38441e-10
Ma01_t11560	chr01:8351503-8355702	UBA and UBX domain-containing protein At4g15410-like	GN	RFDDPENASFLESIR	5.84e-09	25.46	0.058	4.38441e-10
Ma01_t11560	chr01:8351503-8355702	UBA and UBX domain-containing protein At4g15410-like	Mbw	RFDDPENASFLESIR	5.78e-09	25.46	0.058	4.38441e-10
Ma01_t11600	chr01:8385649-8391793	pyruvate dehydrogenase E1 component subunit alpha-1, mitochondrial-like	Cach	TRDEITGVRQERDPIER	1.18e-10	noMatch	0.002	4.39468e-10
Ma01_t11600	chr01:8385649-8391793	pyruvate dehydrogenase E1 component subunit alpha-1, mitochondrial-like	GN	TRDEITGVRQERDPIER	1.47e-10	noMatch	0.002	4.39468e-10
Ma01_t11600	chr01:8385649-8391793	pyruvate dehydrogenase E1 component subunit alpha-1, mitochondrial-like	Mbw	TRDEITGVRQERDPIER	1.52e-10	noMatch	0.002	4.39468e-10
Ma01_t01230	chr01:841299-848864	26S proteasome non-ATPase regulatory subunit 1 homolog A-like	Cach	AIHQLLHFAVSDVSDDVR	1.65e-10	18.99	0.28	1.54941e-07
Ma01_t01230	chr01:841299-848864	26S proteasome non-ATPase regulatory subunit 1 homolog A-like	GN	AIHQLLHFAVSDVSDDVR	1.62e-10	18.99	0.28	1.54941e-07
Ma01_t01230	chr01:841299-848864	26S proteasome non-ATPase regulatory subunit 1 homolog A-like	Mbw	AIHQLLHFAVSDVSDDVR	1.68e-10	18.99	0.28	1.54941e-07
Ma01_t01230	chr01:841299-848864	26S proteasome non-ATPase regulatory subunit 1 homolog A-like	Cach	FSATAGLGVIHGGHLQQGR	4.9e-12	34.46	3.9e-06	1.9097e-14
Ma01_t01230	chr01:841299-848864	26S proteasome non-ATPase regulatory subunit 1 homolog A-like	GN	FSATAGLGVIHGGHLQQGR	5.29e-12	34.46	3.9e-06	1.9097e-14
Ma01_t01230	chr01:841299-848864	26S proteasome non-ATPase regulatory subunit 1 homolog A-like	Mbw	FSATAGLGVIHGGHLQQGR	4.9e-12	34.46	3.9e-06	1.9097e-14
Ma01_t01230	chr01:841299-848864	26S proteasome non-ATPase regulatory subunit 1 homolog A-like	Cach	IVSLLSESYNPHVR	1.04e-07	14.59	0.011	4.78551e-10
Ma01_t01230	chr01:841299-848864	26S proteasome non-ATPase regulatory subunit 1 homolog A-like	GN	IVSLLSESYNPHVR	1.02e-07	14.59	0.011	4.78551e-10
Ma01_t01230	chr01:841299-848864	26S proteasome non-ATPase regulatory subunit 1 homolog A-like	Mbw	IVSLLSESYNPHVR	1.04e-07	14.59	0.011	4.78551e-10
Ma01_t01230	chr01:841299-848864	26S proteasome non-ATPase regulatory subunit 1 homolog A-like	Cach	KVEPEPSYEVLTNPAR	2.27e-09	32.49	0.0046	2.02454e-12
Ma01_t01230	chr01:841299-848864	26S proteasome non-ATPase regulatory subunit 1 homolog A-like	GN	KVEPEPSYEVLTNPAR	2.21e-09	32.49	0.0046	2.02454e-12
Ma01_t01230	chr01:841299-848864	26S proteasome non-ATPase regulatory subunit 1 homolog A-like	Mbw	KVEPEPSYEVLTNPAR	2.1e-09	32.49	0.0046	2.02454e-12
Ma01_t11630	chr01:8417976-8429907	dynamin-2A-like	Cach	AFVPPQHFIR	3.08e-06	7.81	0.2	2.15296e-09
Ma01_t11630	chr01:8417976-8429907	dynamin-2A-like	GN	AFVPPQHFIR	3.08e-06	7.81	0.2	2.15296e-09
Ma01_t11630	chr01:8417976-8429907	dynamin-2A-like	Mbw	AFVPPQHFIR	3.08e-06	7.81	0.2	2.15296e-09
Ma01_t11630	chr01:8417976-8429907	dynamin-2A-like	Cach	AVVLCQVEK	0.000634	18.86	4.4	9.25975e-10
Ma01_t11630	chr01:8417976-8429907	dynamin-2A-like	GN	AVVLCQVEK	0.000634	18.86	4.4	9.25975e-10
Ma01_t11630	chr01:8417976-8429907	dynamin-2A-like	Mbw	AVVLCQVEK	0.000634	18.86	4.4	9.25975e-10
Ma01_t11630	chr01:8417976-8429907	dynamin-2A-like	Cach	LIDLPGLDQR	6.03e-05	29.39	0.13	1.08832e-09
Ma01_t11630	chr01:8417976-8429907	dynamin-2A-like	GN	LIDLPGLDQR	5.97e-05	29.39	0.13	1.08832e-09
Ma01_t11630	chr01:8417976-8429907	dynamin-2A-like	Mbw	LIDLPGLDQR	5.97e-05	29.39	0.13	1.08832e-09
Ma01_t11630	chr01:8417976-8429907	dynamin-2A-like	Cach	SLAAVQALLLNQGPR	2.45e-07	14.14	0.38	1.98979e-09
Ma01_t11630	chr01:8417976-8429907	dynamin-2A-like	GN	SLAAVQALLLNQGPR	2.45e-07	14.14	0.38	1.98979e-09
Ma01_t11630	chr01:8417976-8429907	dynamin-2A-like	Mbw	SLAAVQALLLNQGPR	2.48e-07	14.14	0.38	1.98979e-09
Ma01_t11830	chr01:8583835-8584857	glycine-rich protein 2-like	Cach	GFGFISPDDGGEDLFVHQSSIK	4.39e-14	44.86	2.3e-09	1.90838e-19
Ma01_t11830	chr01:8583835-8584857	glycine-rich protein 2-like	GN	GFGFISPDDGGEDLFVHQSSIK	4.39e-14	44.86	2.3e-09	1.90838e-19
Ma01_t11830	chr01:8583835-8584857	glycine-rich protein 2-like	Mbw	GFGFISPDDGGEDLFVHQSSIK	4.39e-14	44.86	2.3e-09	1.90838e-19
Ma01_t11860	chr01:8594498-8596864	peptidyl-prolyl cis-trans isomerase	Cach	FADENFVK	8.7e-05	27.07	0.051	1.17406e-09
Ma01_t11860	chr01:8594498-8596864	peptidyl-prolyl cis-trans isomerase	GN	FADENFVK	8.7e-05	27.07	0.051	1.17406e-09
Ma01_t11860	chr01:8594498-8596864	peptidyl-prolyl cis-trans isomerase	Mbw	FADENFVK	8.69e-05	27.07	0.051	1.17406e-09
Ma01_t11860	chr01:8594498-8596864	peptidyl-prolyl cis-trans isomerase	Cach	GNGTGGESIYGEKFADENFVKK	1.53e-13	23.86	6.4e-05	1.15184e-17
Ma01_t11860	chr01:8594498-8596864	peptidyl-prolyl cis-trans isomerase	GN	GNGTGGESIYGEKFADENFVKK	1.67e-13	23.86	6.4e-05	1.15184e-17
Ma01_t11860	chr01:8594498-8596864	peptidyl-prolyl cis-trans isomerase	Mbw	GNGTGGESIYGEKFADENFVKK	1.51e-13	23.86	6.4e-05	1.15184e-17
Ma01_t11860	chr01:8594498-8596864	peptidyl-prolyl cis-trans isomerase	Cach	IVMELYADVTPK	2.72e-07	37.2	0.0013	2.46732e-12
Ma01_t11860	chr01:8594498-8596864	peptidyl-prolyl cis-trans isomerase	GN	IVMELYADVTPK	2.72e-07	37.2	0.0013	2.46732e-12
Ma01_t11860	chr01:8594498-8596864	peptidyl-prolyl cis-trans isomerase	Mbw	IVMELYADVTPK	2.72e-07	37.2	0.0013	2.46732e-12
Ma01_t11860	chr01:8594498-8596864	peptidyl-prolyl cis-trans isomerase	Cach	KPVVVADCGQLS	6.08e-07	27.24	1.6e-05	noMatch
Ma01_t11860	chr01:8594498-8596864	peptidyl-prolyl cis-trans isomerase	GN	KPVVVADCGQLS	7.18e-07	27.24	1.6e-05	noMatch
Ma01_t11860	chr01:8594498-8596864	peptidyl-prolyl cis-trans isomerase	Mbw	KPVVVADCGQLS	7.18e-07	27.24	1.6e-05	noMatch
Ma01_t11860	chr01:8594498-8596864	peptidyl-prolyl cis-trans isomerase	Cach	NTNGSQFFVCTAQTSWLDGK	7.46e-13	14.01	0.21	1.59096e-09
Ma01_t11860	chr01:8594498-8596864	peptidyl-prolyl cis-trans isomerase	GN	NTNGSQFFVCTAQTSWLDGK	1.35e-13	14.01	0.21	1.59096e-09
Ma01_t11860	chr01:8594498-8596864	peptidyl-prolyl cis-trans isomerase	Mbw	NTNGSQFFVCTAQTSWLDGK	1.35e-13	14.01	0.21	1.59096e-09
Ma01_t12060	chr01:8742093-8763331	threonine--tRNA ligase, mitochondrial	Cach	LADFGVLHRNELSGALTGLTR	3.82e-13	19.68	4.7	2.13551e-08
Ma01_t12060	chr01:8742093-8763331	threonine--tRNA ligase, mitochondrial	GN	LADFGVLHRNELSGALTGLTR	3.82e-13	19.68	4.7	2.13551e-08
Ma01_t12060	chr01:8742093-8763331	threonine--tRNA ligase, mitochondrial	Mbw	LADFGVLHRNELSGALTGLTR	3.82e-13	19.68	4.7	2.13551e-08
Ma01_t12060	chr01:8742093-8763331	threonine--tRNA ligase, mitochondrial	Cach	LDLDGESIR	0.000119	52.11	0.12	2.42633e-10
Ma01_t12060	chr01:8742093-8763331	threonine--tRNA ligase, mitochondrial	GN	LDLDGESIR	0.000119	52.11	0.12	2.42633e-10
Ma01_t12060	chr01:8742093-8763331	threonine--tRNA ligase, mitochondrial	Mbw	LDLDGESIR	0.000129	52.11	0.12	2.42633e-10
Ma01_t12060	chr01:8742093-8763331	threonine--tRNA ligase, mitochondrial	Cach	NELSGALTGLTR	1.41e-06	37.74	0.14	1.57547e-08
Ma01_t12060	chr01:8742093-8763331	threonine--tRNA ligase, mitochondrial	GN	NELSGALTGLTR	1.41e-06	37.74	0.14	1.57547e-08
Ma01_t12060	chr01:8742093-8763331	threonine--tRNA ligase, mitochondrial	Mbw	NELSGALTGLTR	1.41e-06	37.74	0.14	1.57547e-08
Ma01_t12300	chr01:8904086-8909664	spermidine synthase 2-like	Cach	FYNSEIHSAAFCLPSFAR	1.1e-12	noMatch	0.024	7.56056e-12
Ma01_t12300	chr01:8904086-8909664	spermidine synthase 2-like	GN	FYNSEIHSAAFCLPSFAR	1.1e-12	noMatch	0.024	7.56056e-12
Ma01_t12300	chr01:8904086-8909664	spermidine synthase 2-like	Mbw	FYNSEIHSAAFCLPSFAR	1.1e-12	noMatch	0.024	7.56056e-12
Ma01_t12300	chr01:8904086-8909664	spermidine synthase 2-like	Cach	KVLVIGGGDGGVLR	6.93e-08	33.22	0.0011	1.35432e-12
Ma01_t12300	chr01:8904086-8909664	spermidine synthase 2-like	GN	KVLVIGGGDGGVLR	6.8e-08	33.22	0.0011	1.35432e-12
Ma01_t12300	chr01:8904086-8909664	spermidine synthase 2-like	Mbw	KVLVIGGGDGGVLR	6.47e-08	33.22	0.0011	1.35432e-12
Ma01_t12300	chr01:8904086-8909664	spermidine synthase 2-like	Cach	VLVIGGGDGGVLR	5.36e-07	22.1	0.016	1.721e-09
Ma01_t12300	chr01:8904086-8909664	spermidine synthase 2-like	GN	VLVIGGGDGGVLR	5.36e-07	22.1	0.016	1.721e-09
Ma01_t12300	chr01:8904086-8909664	spermidine synthase 2-like	Mbw	VLVIGGGDGGVLR	5.36e-07	22.1	0.016	1.721e-09
Ma01_t12430	chr01:9030214-9039722	acetyl-CoA acetyltransferase, cytosolic 1-like, transcript variant X1	Cach	ANLDPALVQEVFFGNVLSANLGQAPAR	5.42e-16	52.02	0.00018	1.72716e-12
Ma01_t12430	chr01:9030214-9039722	acetyl-CoA acetyltransferase, cytosolic 1-like, transcript variant X1	GN	ANLDPALVQEVFFGNVLSANLGQAPAR	5.46e-16	52.02	0.00018	1.72716e-12
Ma01_t12430	chr01:9030214-9039722	acetyl-CoA acetyltransferase, cytosolic 1-like, transcript variant X1	Mbw	ANLDPALVQEVFFGNVLSANLGQAPAR	5.31e-16	52.02	0.00018	1.72716e-12
Ma01_t12510	chr01:9094446-9098732	heterogeneous nuclear ribonucleoprotein A3 homolog 1	Cach	GFGFIVFESEKVVDDLLAK	6.73e-11	6.03	0.011	5.28564e-10
Ma01_t12510	chr01:9094446-9098732	heterogeneous nuclear ribonucleoprotein A3 homolog 1	GN	GFGFIVFESEKVVDDLLAK	6.66e-11	6.03	0.011	5.28564e-10
Ma01_t12510	chr01:9094446-9098732	heterogeneous nuclear ribonucleoprotein A3 homolog 1	Mbw	GFGFIVFESEKVVDDLLAK	6.66e-11	6.03	0.011	5.28564e-10
Ma01_t12710	chr01:9322635-9324845	protein ASPARTIC PROTEASE IN GUARD CELL 2-like	Cach	LPPTAYSALR	7.16e-05	28.33	0.0001	1.00974e-10
Ma01_t12710	chr01:9322635-9324845	protein ASPARTIC PROTEASE IN GUARD CELL 2-like	GN	LPPTAYSALR	7.3e-05	28.33	0.0001	1.00974e-10
Ma01_t12710	chr01:9322635-9324845	protein ASPARTIC PROTEASE IN GUARD CELL 2-like	Mbw	LPPTAYSALR	7.02e-05	28.33	0.0001	1.00974e-10
Ma01_t12840	chr01:9391599-9395702	ras-related protein RGP1-like	Cach	AQIWDTAGQER	1.57e-05	28.51	0.12	1.01553e-10
Ma01_t12840	chr01:9391599-9395702	ras-related protein RGP1-like	GN	AQIWDTAGQER	1.57e-05	28.51	0.12	1.01553e-10
Ma01_t12840	chr01:9391599-9395702	ras-related protein RGP1-like	Mbw	AQIWDTAGQER	1.45e-05	28.51	0.12	1.01553e-10
Ma01_t12860	chr01:9407009-9411727	enoyl-[acyl-carrier-protein] reductase [NADH] 1, chloroplastic-like	Cach	TAYGLPIDLR	2.81e-05	34.72	0.0059	5.59114e-11
Ma01_t12860	chr01:9407009-9411727	enoyl-[acyl-carrier-protein] reductase [NADH] 1, chloroplastic-like	GN	TAYGLPIDLR	3.26e-05	34.72	0.0059	5.59114e-11
[truncated: 25,919 more rows]
