# Supplementary material for: Homeolog expression analysis in an allotriploid non-model crop via integration of transcriptomics and proteomics
Source: Sci Rep. 2018 Jan 22;8:1353. doi: 10.1038/s41598-018-19684-5 (PMC5777989; doi:10.1038/s41598-018-19684-5)
Supplement: Supplementary file 4 — Table S3 [file 41598_2018_19684_MOESM4_ESM.xls]

## Sheet: Sheet1
"Homeolog expression analysis in an allotriploid non-model crop via integration of transcriptomics and proteomics."
Jelle van Wesemael1, Yann Hueber2, Ewaut Kissel1, Nádia Campos1, Rony Swennen1,3,4, Sebastien Carpentier1,3,5, *
1Laboratory of Tropical Crop Improvement, KU Leuven, Willem Decroylaan 42, Leuven, Belgium.
2Bioversity International, Parc Scientifique Argropolis II, Montpellier, France
3Bioversity International, Willem Decroylaan 42, Leuven, Belgium
4International Institute for Tropical Agriculture, C/O Nelson Mandela Institute of Science and technology, P.O. Box 44, Arusha, Tanzania
5Facility for SYstems BIOlogy based MAss spectrometry, Herestraat 49, Leuven, Belgium
*Corresponding author: sebastien.carpentier@kuleuven.be
Supplementary Table S3: Overview of the identified cultivar specific loci. noMatch: peptide is not identified through this search algorithm.
gene	locus	function	variety	sequence	allCount	masc	msgf	xT
Ma02_t01760	chr02:11894250-11898728	10 kDa chaperonin-like	Cach	TSAGILXPEK	48	-	-	-
Ma02_t01760	chr02:11894250-11898728	10 kDa chaperonin-like	GN	TSAGILLPEK	94	13.82	8.08742e-10	0.046
Ma02_t01760	chr02:11894250-11898728	10 kDa chaperonin-like	Mbw	TSAGILLPEK	81	13.82	8.08742e-10	0.046
Ma01_t22880	chr01:26159981-26165894	14 kDa zinc-binding protein	Cach	EIPSKVVYEDEKVLAFR	182	21.97	noMatch	noMatch
Ma01_t22880	chr01:26159981-26165894	14 kDa zinc-binding protein	GN	EIPSTVVYEDEKVLAFR	570	52.79	1.23705e-18	3.4e-07
Ma01_t22880	chr01:26159981-26165894	14 kDa zinc-binding protein	Mbw	EIPSTVVYEDEKVLAFR	553	52.79	1.23705e-18	3.4e-07
Ma06_t06910	chr06:4936804-4941227	14-3-3-like protein, transcript variant X1	Cach	TINGEELTVEER	86	40.54	6.49522e-10	0.17
Ma06_t06910	chr06:4936804-4941227	14-3-3-like protein, transcript variant X1	GN	TINGQELTVEER	220	-	-	-
Ma06_t06910	chr06:4936804-4941227	14-3-3-like protein, transcript variant X1	Mbw	TINGQELTVEER	337	-	-	-
Ma08_t18160	chr08:28701823-28707545	14-3-3-like protein, transcript variant X2	Cach	DNLTLWTSDITEDAGDEIKEPIVR	256	51.7	noMatch	noMatch
Ma08_t18160	chr08:28701823-28707545	14-3-3-like protein, transcript variant X2	GN	DNLTLWTSDITEDAGDEIKEPLVR	557	67.6	1.14835e-25	8.2e-09
Ma08_t18160	chr08:28701823-28707545	14-3-3-like protein, transcript variant X2	Mbw	DNLTLWTSDITEDAGDEIKEPLVR	547	67.6	1.14835e-25	8.2e-09
Ma05_t09360	chr05:6782010-6783268	1-aminocyclopropane-1-carboxylate oxidase 1-like	Cach	FEDYLHYYFGTK	61	15.45	noMatch	noMatch
Ma05_t09360	chr05:6782010-6783268	1-aminocyclopropane-1-carboxylate oxidase 1-like	GN	FQDYLHYYFGTK	60	-	-	-
Ma05_t09360	chr05:6782010-6783268	1-aminocyclopropane-1-carboxylate oxidase 1-like	Mbw	FQDYLHYYFGTK	158	-	-	-
Ma10_t29170	chr10:35829904-35835997	2,3-bisphosphoglycerate-independent phosphoglycerate mutase, transcript variant X2	Cach	RGWNAQVLGEAPYK	306	36.01	noMatch	noMatch
Ma10_t29170	chr10:35829904-35835997	2,3-bisphosphoglycerate-independent phosphoglycerate mutase, transcript variant X2	Cach	SLEYEDFDKFDR	245	45.56	noMatch	noMatch
Ma10_t29170	chr10:35829904-35835997	2,3-bisphosphoglycerate-independent phosphoglycerate mutase, transcript variant X2	GN	RGWDAQVLGEAPYK	394	29.29	2.29143e-10	0.00046
Ma10_t29170	chr10:35829904-35835997	2,3-bisphosphoglycerate-independent phosphoglycerate mutase, transcript variant X2	GN	ALEYEDFDKFDR	268	51.64	noMatch	noMatch
Ma10_t29170	chr10:35829904-35835997	2,3-bisphosphoglycerate-independent phosphoglycerate mutase, transcript variant X2	Mbw	RGWDAQVLGEAPYK	572	29.29	2.29143e-10	0.00046
Ma10_t29170	chr10:35829904-35835997	2,3-bisphosphoglycerate-independent phosphoglycerate mutase, transcript variant X2	Mbw	ALEYEDFDKFDR	344	51.64	noMatch	noMatch
Ma04_t10290	chr04:7342867-7348543	2,3-bisphosphoglycerate-independent phosphoglycerate mutase-like	Cach	ALEYXDFDKFDR	8	-	-	-
Ma04_t10290	chr04:7342867-7348543	2,3-bisphosphoglycerate-independent phosphoglycerate mutase-like	GN	ALEYEDFDKFDR	NA	51.64	noMatch	noMatch
Ma04_t10290	chr04:7342867-7348543	2,3-bisphosphoglycerate-independent phosphoglycerate mutase-like	GN	ALEYADFDKFDR	NA	31.17	1.03613e-15	3.8e-05
Ma04_t10290	chr04:7342867-7348543	2,3-bisphosphoglycerate-independent phosphoglycerate mutase-like	Mbw	ALEYEDFDKFDR	NA	51.64	noMatch	noMatch
Ma04_t10290	chr04:7342867-7348543	2,3-bisphosphoglycerate-independent phosphoglycerate mutase-like	Mbw	ALEYADFDKFDR	NA	31.17	1.03613e-15	3.8e-05
Ma04_t30150	chr04:30880201-30886065	26S proteasome non-ATPase regulatory subunit 12 homolog A-like, transcript variant X2	Cach	IIEHNXLVVSK	116	-	-	-
Ma04_t30150	chr04:30880201-30886065	26S proteasome non-ATPase regulatory subunit 12 homolog A-like, transcript variant X2	GN	IIEHNILVVSK	53	noMatch	6.61779e-11	6.8
Ma04_t30150	chr04:30880201-30886065	26S proteasome non-ATPase regulatory subunit 12 homolog A-like, transcript variant X2	Mbw	IIEHNILVVSK	73	noMatch	6.61779e-11	6.8
Ma01_t14210	chr01:10380362-10384229	2-hydroxyacyl-CoA lyase	Cach	LNWLLHFGQPPR	156	27.77	noMatch	noMatch
Ma01_t14210	chr01:10380362-10384229	2-hydroxyacyl-CoA lyase	Cach	GYLAGTPEELKSALSESFSAR	244	30.59	noMatch	noMatch
Ma01_t14210	chr01:10380362-10384229	2-hydroxyacyl-CoA lyase	GN	LNWLLHFGEPPR	203	54.06	9.53049e-13	0.00018
Ma01_t14210	chr01:10380362-10384229	2-hydroxyacyl-CoA lyase	GN	GYLVGTPEELKSALSESFSAR	418	41.22	4.91459e-10	0.0011
Ma01_t14210	chr01:10380362-10384229	2-hydroxyacyl-CoA lyase	Mbw	LNWLLHFGEPPR	153	54.06	9.53049e-13	0.00018
Ma01_t14210	chr01:10380362-10384229	2-hydroxyacyl-CoA lyase	Mbw	GYLVGTPEELKSALSESFSAR	327	41.22	4.91459e-10	0.0011
Ma10_t26650	chr10:34238074-34245963	2-oxoglutarate dehydrogenase, mitochondrial-like	Cach	VIQDHPSALELYEKXLLESXR	87	-	-	-
Ma10_t26650	chr10:34238074-34245963	2-oxoglutarate dehydrogenase, mitochondrial-like	Cach	AKLDPLGLEER	53	13.08	1.82019e-08	0.18
Ma10_t26650	chr10:34238074-34245963	2-oxoglutarate dehydrogenase, mitochondrial-like	GN	AKLDPLDLEER	82	-	-	-
Ma10_t26650	chr10:34238074-34245963	2-oxoglutarate dehydrogenase, mitochondrial-like	GN	VIQDHPSALELYEKELLESGR	108	33.27	7.63515e-12	0.0095
Ma10_t26650	chr10:34238074-34245963	2-oxoglutarate dehydrogenase, mitochondrial-like	Mbw	AKLDPLDLEER	61	-	-	-
Ma10_t26650	chr10:34238074-34245963	2-oxoglutarate dehydrogenase, mitochondrial-like	Mbw	VIQDHPSALELYEKELLESGR	78	33.27	7.63515e-12	0.0095
Ma08_t33870	chr08:44050534-44051428	36.4 kDa proline-rich protein-like	Cach	ALGINILLPIALEVLVDCGK	720	34.7	noMatch	noMatch
Ma08_t33870	chr08:44050534-44051428	36.4 kDa proline-rich protein-like	GN	ALGISILLPIALEVLVDCGK	1707	-	-	-
Ma08_t33870	chr08:44050534-44051428	36.4 kDa proline-rich protein-like	Mbw	ALGISILLPIALEVLVDCGK	440	-	-	-
Ma04_t27950	chr04:29123933-29126771	40S ribosomal protein S18	Cach	AGEISAAELENLMTVVANPR	322	29.57	3.2654e-11	0.0099
Ma04_t27950	chr04:29123933-29126771	40S ribosomal protein S18	GN	AGEISAAELENLMTIVANPR	389	-	-	-
Ma04_t27950	chr04:29123933-29126771	40S ribosomal protein S18	Mbw	AGEISAAELENLMTIVANPR	618	-	-	-
Ma05_t29390	chr05:40080612-40084057	40S ribosomal protein S21-like	Cach	AQGDADSALDRLWQK	970	24.26	noMatch	noMatch
Ma05_t29390	chr05:40080612-40084057	40S ribosomal protein S21-like	GN	AQGDADGALDRLWQK	1419	23.78	4.72696e-15	1.9e-05
Ma05_t29390	chr05:40080612-40084057	40S ribosomal protein S21-like	Mbw	AQGDADGALDRLWQK	1479	23.78	4.72696e-15	1.9e-05
Ma11_t14090	chr11:19366392-19367303	40S ribosomal protein S27-2-like	Cach	VLPNDVDLLNPPAELEK	1002	14.34	1.29014e-08	0.00099
Ma11_t14090	chr11:19366392-19367303	40S ribosomal protein S27-2-like	GN	VLPNDIDLLNPPAELEK	1222	-	-	-
Ma11_t14090	chr11:19366392-19367303	40S ribosomal protein S27-2-like	Mbw	VLPNDIDLLNPPAELEK	1062	-	-	-
Ma03_t25210	chr03:29337193-29339900	40S ribosomal protein S4-1-like	Cach	LGNVFTXGK	240	-	-	-
Ma03_t25210	chr03:29337193-29339900	40S ribosomal protein S4-1-like	GN	LGNVFTIGK	366	20.09	3.2123e-09	0.25
Ma03_t25210	chr03:29337193-29339900	40S ribosomal protein S4-1-like	Mbw	LGNVFTIGK	450	20.09	3.2123e-09	0.25
Ma02_t03590	chr02:15032612-15035294	40S ribosomal protein S4-like	Cach	GSFDTIHVQDATGHEFATR	238	22.6	5.87594e-14	4.6e-05
Ma02_t03590	chr02:15032612-15035294	40S ribosomal protein S4-like	GN	GSFETIHVQDATGHEFATR	357	51.77	1.08942e-16	8e-05
Ma02_t03590	chr02:15032612-15035294	40S ribosomal protein S4-like	Mbw	GSFETIHVQDATGHEFATR	578	51.77	1.08942e-16	8e-05
Ma06_t29560	chr06:30907798-30911228	40S ribosomal protein S8-like	Cach	SAIVQVDAAPFK	683	21.59	noMatch	noMatch
Ma06_t29560	chr06:30907798-30911228	40S ribosomal protein S8-like	GN	SAIIQVDAAPFK	993	-	-	-
Ma06_t29560	chr06:30907798-30911228	40S ribosomal protein S8-like	Mbw	SAIIQVDAAPFK	1189	-	-	-
Ma04_t28070	chr04:29216885-29223338	5-methyltetrahydropteroyltriglutamate--homocysteine methyltransferase 1	Cach	GVSGFGFDFIR	374	38.32	noMatch	noMatch
Ma04_t28070	chr04:29216885-29223338	5-methyltetrahydropteroyltriglutamate--homocysteine methyltransferase 1	GN	GVSGFGFDLIR	486	-	-	-
Ma04_t28070	chr04:29216885-29223338	5-methyltetrahydropteroyltriglutamate--homocysteine methyltransferase 1	Mbw	GVSGFGFDLIR	513	-	-	-
Ma04_t29240	chr04:30165524-30172604	5-methyltetrahydropteroyltriglutamate--homocysteine methyltransferase 2	Cach	AYTELESSLSGLNVLXETYFADVPPEAYK	494	-	-	-
Ma04_t29240	chr04:30165524-30172604	5-methyltetrahydropteroyltriglutamate--homocysteine methyltransferase 2	Cach	LDXEIKSWLAFAAQK	550	-	-	-
Ma04_t29240	chr04:30165524-30172604	5-methyltetrahydropteroyltriglutamate--homocysteine methyltransferase 2	Cach	CVKPPIIFGDVSRPK	528	24.14	noMatch	noMatch
Ma04_t29240	chr04:30165524-30172604	5-methyltetrahydropteroyltriglutamate--homocysteine methyltransferase 2	GN	CVKPPIIYGDVSRPK	526	noMatch	1.21318e-17	0.031
Ma04_t29240	chr04:30165524-30172604	5-methyltetrahydropteroyltriglutamate--homocysteine methyltransferase 2	GN	AYTELESSLSGLNVLAETYFADVPPEAYK	305	22.09	1.67533e-14	2.6e-05
Ma04_t29240	chr04:30165524-30172604	5-methyltetrahydropteroyltriglutamate--homocysteine methyltransferase 2	GN	LDSEIKSWLAFAAQK	401	7.58	8.31748e-11	0.33
Ma04_t29240	chr04:30165524-30172604	5-methyltetrahydropteroyltriglutamate--homocysteine methyltransferase 2	Mbw	CVKPPIIYGDVSRPK	747	noMatch	1.21318e-17	0.031
Ma04_t29240	chr04:30165524-30172604	5-methyltetrahydropteroyltriglutamate--homocysteine methyltransferase 2	Mbw	AYTELESSLSGLNVLAETYFADVPPEAYK	629	22.09	1.67533e-14	2.6e-05
Ma04_t29240	chr04:30165524-30172604	5-methyltetrahydropteroyltriglutamate--homocysteine methyltransferase 2	Mbw	LDSEIKSWLAFAAQK	540	7.58	8.31748e-11	0.33
Ma05_t02670	chr05:1744240-1750970	5-methyltetrahydropteroyltriglutamate--homocysteine methyltransferase 2-like	Cach	TFSPLSLLGNILPIYK	335	31.12	noMatch	noMatch
Ma07_t01550	chr07:1205396-1211406	5-methyltetrahydropteroyltriglutamate--homocysteine methyltransferase 2-like	Cach	CVKPPIIFGDVSRPK	444	24.14	noMatch	noMatch
Ma05_t02670	chr05:1744240-1750970	5-methyltetrahydropteroyltriglutamate--homocysteine methyltransferase 2-like	GN	SFSPLSLLGNILPIYK	290	-	-	-
Ma07_t01550	chr07:1205396-1211406	5-methyltetrahydropteroyltriglutamate--homocysteine methyltransferase 2-like	GN	CVKPPIIYGDVSRPK	652	noMatch	1.21318e-17	0.031
Ma05_t02670	chr05:1744240-1750970	5-methyltetrahydropteroyltriglutamate--homocysteine methyltransferase 2-like	Mbw	SFSPLSLLGNILPIYK	524	-	-	-
Ma07_t01550	chr07:1205396-1211406	5-methyltetrahydropteroyltriglutamate--homocysteine methyltransferase 2-like	Mbw	CVKPPIIYGDVSRPK	692	noMatch	1.21318e-17	0.031
Ma07_t26990	chr07:33531116-33531815	60S acidic ribosomal protein P2B-like	Cach	GKDITELIAAGR	185	30.96	noMatch	noMatch
Ma07_t26990	chr07:33531116-33531815	60S acidic ribosomal protein P2B-like	Cach	DITELIAAGR	185	13.76	2.04267e-08	3.8
Ma07_t26990	chr07:33531116-33531815	60S acidic ribosomal protein P2B-like	GN	GKDVTELIAAGR	260	-	-	-
Ma07_t26990	chr07:33531116-33531815	60S acidic ribosomal protein P2B-like	GN	DVTELIAAGR	260	-	-	-
Ma07_t26990	chr07:33531116-33531815	60S acidic ribosomal protein P2B-like	Mbw	GKDVTELIAAGR	282	-	-	-
Ma07_t26990	chr07:33531116-33531815	60S acidic ribosomal protein P2B-like	Mbw	DVTELIAAGR	282	-	-	-
Ma04_t07350	chr04:5325770-5330097	60S ribosomal protein L10a-1-like, transcript variant X1	Cach	EAISQVVGDSR	159	29.65	1.3424e-08	0.077
Ma04_t07350	chr04:5325770-5330097	60S ribosomal protein L10a-1-like, transcript variant X1	GN	EAISQVAGDSR	548	-	-	-
Ma04_t07350	chr04:5325770-5330097	60S ribosomal protein L10a-1-like, transcript variant X1	Mbw	EAISQVAGDSR	849	-	-	-
Ma05_t09270	chr05:6726378-6728757	60S ribosomal protein L28-2-like, transcript variant X1	Cach	VVINQVTDNYYRPDLTQAALAR	658	47.33	noMatch	noMatch
Ma05_t09270	chr05:6726378-6728757	60S ribosomal protein L28-2-like, transcript variant X1	GN	VVINQVTDNYYRPDLTRAALAR	992	-	-	-
Ma05_t09270	chr05:6726378-6728757	60S ribosomal protein L28-2-like, transcript variant X1	Mbw	VVINQVTDNYYRPDLTRAALAR	1129	-	-	-
Ma11_t14230	chr11:19519703-19522918	60S ribosomal protein L30-like	Cach	VCCLSIIDPGDSDIIK	329	48.22	1.77725e-13	0.023
Ma11_t14230	chr11:19519703-19522918	60S ribosomal protein L30-like	GN	VCCLSIMDPGDSDIIK	141	-	-	-
Ma11_t14230	chr11:19519703-19522918	60S ribosomal protein L30-like	Mbw	VCCLSIMDPGDSDIIK	225	-	-	-
Ma03_t03650	chr03:2433990-2436073	60S ribosomal protein L31-like	Cach	KRNDEEDAKEELYSLVTVAEVPPEGFK	808	noMatch	1.77404e-12	noMatch
Ma03_t03650	chr03:2433990-2436073	60S ribosomal protein L31-like	GN	QRNDEEDAKEELYSLVTVAEVPPEGFK	1039	-	-	-
Ma03_t03650	chr03:2433990-2436073	60S ribosomal protein L31-like	Mbw	QRNDEEDAKEELYSLVTVAEVPPEGFK	1114	-	-	-
Ma04_t27730	chr04:28901935-28904352	60S ribosomal protein L4-1-like	Cach	GHRIESVPELPLVVSDSVEGVEK	298	5.4	6.77668e-13	0.45
Ma04_t27730	chr04:28901935-28904352	60S ribosomal protein L4-1-like	GN	GHRIESVPEIPLVVSDSAEGVEK	268	-	-	-
Ma04_t27730	chr04:28901935-28904352	60S ribosomal protein L4-1-like	Mbw	GHRIESVPEXPLVVSDSAEGVEK	196	-	-	-
Ma05_t02960	chr05:2048437-2051125	60S ribosomal protein L4-like	Cach	SAFEKLDSVFGTFDKPSEK	378	18.81	1.02893e-09	0.0037
Ma05_t02960	chr05:2048437-2051125	60S ribosomal protein L4-like	GN	SAFEKLDSVFGSFDKPSEK	114	26.03	2.54279e-15	0.41
Ma05_t02960	chr05:2048437-2051125	60S ribosomal protein L4-like	Mbw	SAFEKLDSVFGSFDKPSEK	281	26.03	2.54279e-15	0.41
Ma10_t07390	chr10:21805928-21808520	60S ribosomal protein L7-2, transcript variant X2	Cach	AQQYAKEYESQEKELIR	166	23.54	3.37479e-13	9.4e-05
Ma10_t07390	chr10:21805928-21808520	60S ribosomal protein L7-2, transcript variant X2	Cach	EYESQEKELIR	166	35.56	2.92913e-14	0.019
Ma10_t07390	chr10:21805928-21808520	60S ribosomal protein L7-2, transcript variant X2	GN	AQQYAKEYGSQEKELIR	242	-	-	-
Ma10_t07390	chr10:21805928-21808520	60S ribosomal protein L7-2, transcript variant X2	GN	EYGSQEKELIR	242	-	-	-
Ma10_t07390	chr10:21805928-21808520	60S ribosomal protein L7-2, transcript variant X2	Mbw	AQQYAKEYGSQEKELIR	324	-	-	-
Ma10_t07390	chr10:21805928-21808520	60S ribosomal protein L7-2, transcript variant X2	Mbw	EYGSQEKELIR	324	-	-	-
Ma04_t05830	chr04:4356214-4357769	60S ribosomal protein L7-2-like	Cach	EYESQEKELIR	209	35.56	2.92913e-14	0.019
Ma04_t05830	chr04:4356214-4357769	60S ribosomal protein L7-2-like	GN	EYDSQEKELIR	349	-	-	-
Ma04_t05830	chr04:4356214-4357769	60S ribosomal protein L7-2-like	Mbw	EYDSQEKELIR	460	-	-	-
Ma11_t19780	chr11:24501875-24505177	60S ribosomal protein L9-like	Cach	KFLDGIYVSEX	564	-	-	-
Ma11_t19780	chr11:24501875-24505177	60S ribosomal protein L9-like	Cach	FLDGIYVSEK	564	24.47	1.6367e-08	0.074
Ma11_t19780	chr11:24501875-24505177	60S ribosomal protein L9-like	Cach	KFLDGIYVSEK	564	27.29	1.2425e-08	0.2
Ma11_t19780	chr11:24501875-24505177	60S ribosomal protein L9-like	GN	FLDGIYVSER	553	-	-	-
Ma11_t19780	chr11:24501875-24505177	60S ribosomal protein L9-like	GN	KFLDGIYVSER	553	-	-	-
Ma11_t19780	chr11:24501875-24505177	60S ribosomal protein L9-like	GN	KFLDGIYVSER	553	24.04	7.43985e-10	0.34
Ma11_t19780	chr11:24501875-24505177	60S ribosomal protein L9-like	Mbw	FLDGIYVSER	725	-	-	-
Ma11_t19780	chr11:24501875-24505177	60S ribosomal protein L9-like	Mbw	KFLDGIYVSER	725	-	-	-
Ma11_t19780	chr11:24501875-24505177	60S ribosomal protein L9-like	Mbw	KFLDGIYVSER	725	24.04	7.43985e-10	0.34
Ma07_t13520	chr07:10169690-10173615	6-phosphofructokinase 3	Cach	AINAAHVEAESVENGIGVVK	33	noMatch	noMatch	0.15
Ma07_t13520	chr07:10169690-10173615	6-phosphofructokinase 3	GN	AINAAHVEADSVENGIGVVK	59	-	-	-
Ma07_t13520	chr07:10169690-10173615	6-phosphofructokinase 3	Mbw	AINAAHVEADSVENGIGVVK	55	-	-	-
Ma05_t03420	chr05:2484252-2488398	6-phosphogluconate dehydrogenase, decarboxylating 1, transcript variant X1	Cach	ERVPANLVQAQR	351	34.74	noMatch	noMatch
Ma05_t03420	chr05:2484252-2488398	6-phosphogluconate dehydrogenase, decarboxylating 1, transcript variant X1	GN	ERVSANLVQAQR	570	-	-	-
Ma05_t03420	chr05:2484252-2488398	6-phosphogluconate dehydrogenase, decarboxylating 1, transcript variant X1	Mbw	ERVSANLVQAQR	593	-	-	-
Ma02_t19710	chr02:25903405-25909004	6-phosphogluconate dehydrogenase, decarboxylating 1-like, transcript variant X1	Cach	XIEDILLK	263	-	-	-
Ma02_t19710	chr02:25903405-25909004	6-phosphogluconate dehydrogenase, decarboxylating 1-like, transcript variant X1	GN	YIEDILLK	70	19.05	noMatch	0.071
Ma02_t19710	chr02:25903405-25909004	6-phosphogluconate dehydrogenase, decarboxylating 1-like, transcript variant X1	Mbw	YIEDILLK	141	19.05	noMatch	0.071
Ma02_t08060	chr02:18523038-18524864	6-phosphogluconate dehydrogenase, decarboxylating 2, chloroplastic-like	Cach	VAAQVDDGPCVTFVGEGGAGNFVK	117	28.31	2.76269e-12	0.0043
Ma02_t08060	chr02:18523038-18524864	6-phosphogluconate dehydrogenase, decarboxylating 2, chloroplastic-like	GN	VAAQVDDGPCVTFVGEGGSGNFVK	271	-	-	-
Ma02_t08060	chr02:18523038-18524864	6-phosphogluconate dehydrogenase, decarboxylating 2, chloroplastic-like	Mbw	VAAQVDDGPCVTFVGEGGSGNFVK	160	-	-	-
Ma00_t01390	chrUn_random:7086354-7090507	70 kDa peptidyl-prolyl isomerase-like	Cach	IXKEGEGYERPNDGAVVR	71	-	-	-
Ma00_t01390	chrUn_random:7086354-7090507	70 kDa peptidyl-prolyl isomerase-like	GN	ILKEGEGYERPNDGAVVR	169	21.66	4.82457e-16	0.0025
Ma00_t01390	chrUn_random:7086354-7090507	70 kDa peptidyl-prolyl isomerase-like	Mbw	ILKEGEGYERPNDGAVVR	249	21.66	4.82457e-16	0.0025
Ma01_t00210	chr01:175981-183238	acetyl-CoA acetyltransferase, cytosolic 1-like, transcript variant X1	Cach	TSGAFAWEIVPVEVSAGR	237	35.42	noMatch	noMatch
Ma01_t00210	chr01:175981-183238	acetyl-CoA acetyltransferase, cytosolic 1-like, transcript variant X1	GN	TSGAFAWEIAPVEVSAGR	286	26.07	7.55911e-10	0.027
Ma01_t00210	chr01:175981-183238	acetyl-CoA acetyltransferase, cytosolic 1-like, transcript variant X1	Mbw	TSGAFAWEIAPVEVSAGR	602	26.07	7.55911e-10	0.027
Ma04_t37800	chr04:35533566-35536746	Actin	Cach	DLYGNIVLSGGSTMFPGIADR	31	21.09	2.83612e-08	2.7
Ma04_t37800	chr04:35533566-35536746	Actin	GN	DLYGNIVLSGGSTMFTGIADR	17	-	-	-
Ma04_t37800	chr04:35533566-35536746	Actin	Mbw	DLYGNIVLSGGSTMFTGIADR	22	-	-	-
Ma07_t10200	chr07:7650804-7653958	Actin-101	Cach	LAYVALDYEQELETAK	869	57.49	1.21547e-12	0.0021
Ma07_t10200	chr07:7650804-7653958	Actin-101	GN	LAXVAVDYEQELETAK	575	-	-	-
Ma07_t10200	chr07:7650804-7653958	Actin-101	Mbw	LAXVAVDYEQELETAK	745	-	-	-
Ma11_t22270	chr11:26104879-26107831	Actin-2	Cach	LAYVALDYEQELETAX	130	-	-	-
Ma11_t22270	chr11:26104879-26107831	Actin-2	Cach	DLYGNIVLSGGSTMFPGIADR	107	21.09	2.83612e-08	2.7
Ma11_t22270	chr11:26104879-26107831	Actin-2	GN	DLYGNIVLSGGSTMFAGIADR	217	-	-	-
Ma11_t22270	chr11:26104879-26107831	Actin-2	GN	LAYVALDYEQELETAK	235	57.49	1.21547e-12	0.0021
Ma11_t22270	chr11:26104879-26107831	Actin-2	Mbw	DLYGNIVLSGGSTMFAGIADR	307	-	-	-
Ma11_t22270	chr11:26104879-26107831	Actin-2	Mbw	LAYVALDYEQELETAK	335	57.49	1.21547e-12	0.0021
Ma09_t01600	chr09:1192357-1195119	adenosylhomocysteinase	Cach	ITIKPQTDRWVFPETNTGIIVLAEGR	272	49.63	1.49346e-11	8e-06
Ma09_t01600	chr09:1192357-1195119	adenosylhomocysteinase	Cach	WVFPETNTGIIVLAEGR	272	80.87	1.20215e-18	0.00059
Ma09_t01600	chr09:1192357-1195119	adenosylhomocysteinase	GN	ITIKPQTDRWVFPETKTGIIVLAEGR	525	-	-	-
Ma09_t01600	chr09:1192357-1195119	adenosylhomocysteinase	GN	WVFPETKTGIIVLAEGR	525	-	-	-
Ma09_t01600	chr09:1192357-1195119	adenosylhomocysteinase	Mbw	ITIKPQTDRWVFPETKTGIIVLAEGR	763	-	-	-
Ma09_t01600	chr09:1192357-1195119	adenosylhomocysteinase	Mbw	WVFPETKTGIIVLAEGR	763	-	-	-
Ma06_t08140	chr06:5775439-5778730	adenosylhomocysteinase-like	Cach	LTPSQAEYISVPVDGPYKPVHYR	1677	44	noMatch	noMatch
Ma08_t16380	chr08:18043156-18046410	adenosylhomocysteinase-like	Cach	VAVVCGYGDVGKGCAAALK	311	51.33	1.96006e-24	1.6e-13
Ma06_t08140	chr06:5775439-5778730	adenosylhomocysteinase-like	GN	LTPSQAEYISVPVEGPYKPVHYR	2098	39.34	1.18012e-17	1.6e-07
Ma08_t16380	chr08:18043156-18046410	adenosylhomocysteinase-like	GN	VAVVCGYGDVGKGCAAAMK	296	-	-	-
Ma06_t08140	chr06:5775439-5778730	adenosylhomocysteinase-like	Mbw	LTPSQAEYISVPVEGPYKPVHYR	2378	39.34	1.18012e-17	1.6e-07
Ma08_t16380	chr08:18043156-18046410	adenosylhomocysteinase-like	Mbw	VAVVCGYGDVGKGCAAAMK	286	-	-	-
Ma10_t16590	chr10:28237090-28241665	adenylate kinase 4	Cach	LILIGPPGSGK	192	32.21	2.30859e-08	0.097
Ma10_t16590	chr10:28237090-28241665	adenylate kinase 4	GN	LILVGPPGSGK	168	-	-	-
Ma10_t16590	chr10:28237090-28241665	adenylate kinase 4	Mbw	LILVGPPGSGK	234	-	-	-
Ma03_t11610	chr03:9016610-9020549	ADP,ATP carrier protein 1, mitochondrial-like	Cach	GFAGFAIDFLMGGVSAAVSK	241	59.76	4.5576e-15	1.7e-07
Ma03_t11610	chr03:9016610-9020549	ADP,ATP carrier protein 1, mitochondrial-like	Cach	GFASFAIDFLMGGVSAAVSK	171	56.26	1.31242e-14	1.4e-05
Ma03_t11610	chr03:9016610-9020549	ADP,ATP carrier protein 1, mitochondrial-like	GN	GLASFAIDFLMGGVSAAVSK	441	71.38	8.38285e-19	5.9e-08
Ma03_t11610	chr03:9016610-9020549	ADP,ATP carrier protein 1, mitochondrial-like	Mbw	GLASFAIDFLMGGVSAAVSK	597	71.38	8.38285e-19	5.9e-08
Ma03_t10760	chr03:8106263-8111154	ADP,ATP carrier protein 1, mitochondrial-like, transcript variant X1	Cach	LSEPYKGITDCFGR	297	38.44	noMatch	noMatch
Ma03_t10760	chr03:8106263-8111154	ADP,ATP carrier protein 1, mitochondrial-like, transcript variant X1	GN	LSEPYKGISDCFGR	350	37.06	9.82632e-17	7.8e-05
Ma03_t10760	chr03:8106263-8111154	ADP,ATP carrier protein 1, mitochondrial-like, transcript variant X1	Mbw	LSEPYKGISDCFGR	772	37.06	9.82632e-17	7.8e-05
Ma10_t18670	chr10:29511057-29516712	Alanine aminotransferase 2	Cach	CTILPHEDKIPXIISR	64	-	-	-
Ma10_t18670	chr10:29511057-29516712	Alanine aminotransferase 2	GN	CTILPQEDKIPAIISR	59	noMatch	1.55593e-16	0.0027
Ma10_t18670	chr10:29511057-29516712	Alanine aminotransferase 2	Mbw	CTILPQEDKIPAIISR	65	noMatch	1.55593e-16	0.0027
Ma06_t19900	chr06:13988640-13990720	Alcohol dehydrogenase 3	Cach	GKPINHFLGTSTFCEYTVVHSGCVAK	206	34.15	noMatch	noMatch
Ma06_t19900	chr06:13988640-13990720	Alcohol dehydrogenase 3	GN	GKPINHFLGTSTFSEYTVVHSGCVAK	130	7.16	3.43821e-13	0.00044
Ma06_t19900	chr06:13988640-13990720	Alcohol dehydrogenase 3	Mbw	GKPINHFLGTSTFSEYTVVHSGCVAK	317	7.16	3.43821e-13	0.00044
Ma03_t27650	chr03:30952970-30956213	aldehyde dehydrogenase family 2 member C4-like	Cach	FADLIEQNIDELAALDSVDAGK	248	49.76	noMatch	noMatch
Ma03_t27650	chr03:30952970-30956213	aldehyde dehydrogenase family 2 member C4-like	Cach	FADLIEQNIDELAALDSVDAGKLLASGK	288	29.93	noMatch	noMatch
Ma03_t27650	chr03:30952970-30956213	aldehyde dehydrogenase family 2 member C4-like	Cach	YYAGAADKIHGETLK	208	7.97	3.04968e-10	0.00016
Ma03_t27650	chr03:30952970-30956213	aldehyde dehydrogenase family 2 member C4-like	GN	FADLIEQNIEELAALDSVDAGKLLXSGK	322	-	-	-
Ma03_t27650	chr03:30952970-30956213	aldehyde dehydrogenase family 2 member C4-like	GN	FADLIEQNIEELAALDSVDAGK	430	85.65	3.53905e-12	0.00051
Ma03_t27650	chr03:30952970-30956213	aldehyde dehydrogenase family 2 member C4-like	GN	YYAGAADKVHGETLK	403	22.68	2.62306e-09	0.0035
Ma03_t27650	chr03:30952970-30956213	aldehyde dehydrogenase family 2 member C4-like	Mbw	FADLIEQNIEELAALDSVDAGKLLASGK	211	-	-	-
Ma03_t27650	chr03:30952970-30956213	aldehyde dehydrogenase family 2 member C4-like	Mbw	FADLIEQNIEELAALDSVDAGK	222	85.65	3.53905e-12	0.00051
Ma03_t27650	chr03:30952970-30956213	aldehyde dehydrogenase family 2 member C4-like	Mbw	YYAGAADKVHGETLK	188	22.68	2.62306e-09	0.0035
Ma11_t11990	chr11:15633230-15665636	anthranilate phosphoribosyltransferase, chloroplastic	Cach	LLIDEANEALISAFLVLLR	34	51.25	noMatch	noMatch
Ma11_t11990	chr11:15633230-15665636	anthranilate phosphoribosyltransferase, chloroplastic	GN	LLIDEADEALISAFLVLLR	95	-	-	-
Ma11_t11990	chr11:15633230-15665636	anthranilate phosphoribosyltransferase, chloroplastic	Mbw	LLIDEADEALISAFLVLLR	70	-	-	-
Ma04_t21270	chr04:23862850-23864248	Aquaporin PIP1-1	Cach	AXFYMVMQCLGAICGAGVVK	1594	-	-	-
Ma04_t21270	chr04:23862850-23864248	Aquaporin PIP1-1	GN	AIFYMVMQCLGAICGAGVVK	1328	28.1	8.29316e-11	0.0013
Ma04_t21270	chr04:23862850-23864248	Aquaporin PIP1-1	Mbw	AIFYMVMQCLGAICGAGVVK	1932	28.1	8.29316e-11	0.0013
Ma11_t00520	chr11:348198-349846	Aquaporin PIP2-3	Cach	AKXXEVAEQGEYXAK	2171	-	-	-
Ma11_t00520	chr11:348198-349846	Aquaporin PIP2-3	Cach	YGGGANELSXGYSK	3509	-	-	-
Ma11_t00520	chr11:348198-349846	Aquaporin PIP2-3	Cach	GTGLGAEIIGTFVLVYTVFSATDPKR	3029	72.55	noMatch	noMatch
Ma11_t00520	chr11:348198-349846	Aquaporin PIP2-3	Cach	GTGLGAEIIGTFVLVYTVFSATDPK	3029	20.23	noMatch	noMatch
Ma11_t00520	chr11:348198-349846	Aquaporin PIP2-3	Cach	GTGLGAEIIGTFVLVYTVFSATDPKRSAR	3029	20.95	noMatch	noMatch
Ma11_t00520	chr11:348198-349846	Aquaporin PIP2-3	GN	GTGLGAEIIGTFVLVYTVFAATDPK	7994	-	-	-
Ma11_t00520	chr11:348198-349846	Aquaporin PIP2-3	GN	GTGLGAEIIGTFVLVYTVFAATDPKR	7994	63	3.3551e-17	1.2e-12
Ma11_t00520	chr11:348198-349846	Aquaporin PIP2-3	GN	GTGLGAEIIGTFVLVYTVFAATDPKRSAR	7994	noMatch	6.55644e-09	0.00012
Ma11_t00520	chr11:348198-349846	Aquaporin PIP2-3	GN	AKDIEVAEQGEYTAK	4052	56.17	2.33674e-16	1.2e-06
Ma11_t00520	chr11:348198-349846	Aquaporin PIP2-3	GN	YGGGANELSDGYSK	6257	27.05	3.90553e-11	0.0099
Ma11_t00520	chr11:348198-349846	Aquaporin PIP2-3	Mbw	GTGLGAEIIGTFVLVYTVFAATDPK	4167	-	-	-
Ma11_t00520	chr11:348198-349846	Aquaporin PIP2-3	Mbw	GTGLGAEIIGTFVLVYTVFAATDPKR	4167	63	3.3551e-17	1.2e-12
Ma11_t00520	chr11:348198-349846	Aquaporin PIP2-3	Mbw	GTGLGAEIIGTFVLVYTVFAATDPKRSAR	4167	noMatch	6.55644e-09	0.00012
Ma11_t00520	chr11:348198-349846	Aquaporin PIP2-3	Mbw	AKDIEVAEQGEYTAK	2185	56.17	2.33674e-16	1.2e-06
Ma11_t00520	chr11:348198-349846	Aquaporin PIP2-3	Mbw	YGGGANELSDGYSK	3279	27.05	3.90553e-11	0.0099
Ma08_t34320	chr08:44385509-44386892	Aquaporin PIP-type	Cach	GTALGAEIIGTFVLVYTVFSATDPKR	523	62.64	1.02412e-16	1.1e-07
Ma08_t34320	chr08:44385509-44386892	Aquaporin PIP-type	Cach	GTALGAEIIGTFVLVYTVFSATDPKRSAR	523	24.75	2.88205e-13	9.4e-05
Ma08_t34320	chr08:44385509-44386892	Aquaporin PIP-type	GN	GTAXGAESIGTFVLVYTVLSATDPKR	467	-	-	-
Ma08_t34320	chr08:44385509-44386892	Aquaporin PIP-type	GN	GTAXGAESIGTFVLVYTVLSATDPKRSAR	467	-	-	-
Ma08_t34320	chr08:44385509-44386892	Aquaporin PIP-type	Mbw	GTAXGAESIGTFVLVYTVLSATDPKR	831	-	-	-
Ma08_t34320	chr08:44385509-44386892	Aquaporin PIP-type	Mbw	GTAXGAESIGTFVLVYTVLSATDPKRSAR	831	-	-	-
Ma07_t26650	chr07:33361209-33367109	aspartate aminotransferase, cytoplasmic-like	Cach	TEEGKPLVLNVVR	44	31.18	1.865e-14	0.00032
Ma07_t26650	chr07:33361209-33367109	aspartate aminotransferase, cytoplasmic-like	Cach	VNLGVGAYRTEEGKPLVLNVVR	44	12.96	1.16083e-09	0.011
Ma07_t26650	chr07:33361209-33367109	aspartate aminotransferase, cytoplasmic-like	GN	TEDGKPLVLNVVR	68	-	-	-
Ma07_t26650	chr07:33361209-33367109	aspartate aminotransferase, cytoplasmic-like	GN	VNLGVGAYRTEDGKPLVLNVVR	68	-	-	-
Ma07_t26650	chr07:33361209-33367109	aspartate aminotransferase, cytoplasmic-like	Mbw	TEDGKPLVLNVVR	90	-	-	-
Ma07_t26650	chr07:33361209-33367109	aspartate aminotransferase, cytoplasmic-like	Mbw	VNLGVGAYRTEDGKPLVLNVVR	90	-	-	-
mito11_t00040	mito11:51112-53432	ATP synthase subunit alpha, mitochondrial	Cach	XTSDTLYCVYVAIGQKR	28	-	-	-
mito11_t00040	mito11:51112-53432	ATP synthase subunit alpha, mitochondrial	Cach	XTSDTLYCVYVAIGQK	28	-	-	-
mito11_t00040	mito11:51112-53432	ATP synthase subunit alpha, mitochondrial	Cach	QIVVIYAAVK	16	28.23	noMatch	noMatch
mito11_t00040	mito11:51112-53432	ATP synthase subunit alpha, mitochondrial	GN	QILVIYAAVK	37	26.55	1.11666e-12	0.013
mito11_t00040	mito11:51112-53432	ATP synthase subunit alpha, mitochondrial	GN	LTSDTLYCVYVAIGQKR	44	58.98	1.04679e-16	1.2e-06
mito11_t00040	mito11:51112-53432	ATP synthase subunit alpha, mitochondrial	GN	LTSDTLYCVYVAIGQK	44	22.07	9.0214e-13	0.045
mito11_t00040	mito11:51112-53432	ATP synthase subunit alpha, mitochondrial	Mbw	QILVIYAAVK	8	26.55	1.11666e-12	0.013
mito11_t00040	mito11:51112-53432	ATP synthase subunit alpha, mitochondrial	Mbw	LTSDTLYCVYVAIGQKR	7	58.98	1.04679e-16	1.2e-06
mito11_t00040	mito11:51112-53432	ATP synthase subunit alpha, mitochondrial	Mbw	LTSDTLYCVYVAIGQK	7	22.07	9.0214e-13	0.045
Ma03_t30330	chr03:33005413-33009907	ATP synthase subunit beta, mitochondrial-like	Cach	FNEGLPPILTALEVLDNQIR	215	81.23	1.445e-21	2.3e-10
Ma03_t30330	chr03:33005413-33009907	ATP synthase subunit beta, mitochondrial-like	GN	FDEGLPPILTALEVLDNQIR	100	77.51	3.90623e-21	7.8e-11
Ma03_t30330	chr03:33005413-33009907	ATP synthase subunit beta, mitochondrial-like	Mbw	FDEGLPPILTALEVLDNQIR	158	77.51	3.90623e-21	7.8e-11
Ma09_t06850	chr09:4369064-4375025	ATP synthase subunit gamma, mitochondrial, transcript variant X2	Cach	GXWQPFTALLGDNPSVXVKK	139	-	-	-
Ma09_t06850	chr09:4369064-4375025	ATP synthase subunit gamma, mitochondrial, transcript variant X2	GN	GIWQPFTALLGDNPSVNVKK	332	21.92	noMatch	noMatch
Ma09_t06850	chr09:4369064-4375025	ATP synthase subunit gamma, mitochondrial, transcript variant X2	Mbw	GIWQPFTALLGDNPSVNVKK	465	21.92	noMatch	noMatch
Ma03_t21700	chr03:26644474-26649155	ATP synthase subunit O, mitochondrial	Cach	FLREPINFDKF	475	16.6	noMatch	noMatch
Ma03_t21700	chr03:26644474-26649155	ATP synthase subunit O, mitochondrial	GN	FLREPINFDNF	514	24.97	7.34906e-07	0.43
Ma03_t21700	chr03:26644474-26649155	ATP synthase subunit O, mitochondrial	Mbw	FLREPINFDNF	570	24.97	7.34906e-07	0.43
Ma11_t23600	chr11:26873344-26877932	ATP-citrate synthase alpha chain protein 2	Cach	WGGIEFPLPFGR	288	45.78	noMatch	noMatch
Ma11_t23600	chr11:26873344-26877932	ATP-citrate synthase alpha chain protein 2	GN	WGGIDFPLPFGR	270	-	-	-
Ma11_t23600	chr11:26873344-26877932	ATP-citrate synthase alpha chain protein 2	Mbw	WGGIDFPLPFGR	348	-	-	-
Ma08_t10410	chr08:7605925-7615416	ATP-citrate synthase beta chain protein 1-like, transcript variant X1	Cach	LYRPGSVGFVSK	22	11.36	1.41126e-10	0.0009
Ma08_t10410	chr08:7605925-7615416	ATP-citrate synthase beta chain protein 1-like, transcript variant X1	GN	LYRHGSVGFVSK	75	-	-	-
Ma08_t10410	chr08:7605925-7615416	ATP-citrate synthase beta chain protein 1-like, transcript variant X1	Mbw	LYRHGSVGFVSK	63	-	-	-
Ma07_t03780	chr07:2894727-2899159	bifunctional 3-dehydroquinate dehydratase/shikimate dehydrogenase, chloroplastic-like, transcript variant X3	Cach	VDHLSAFLPGR	112	10.56	noMatch	2.2
Ma07_t03780	chr07:2894727-2899159	bifunctional 3-dehydroquinate dehydratase/shikimate dehydrogenase, chloroplastic-like, transcript variant X3	GN	VDHLSAFLPXR	29	-	-	-
Ma07_t03780	chr07:2894727-2899159	bifunctional 3-dehydroquinate dehydratase/shikimate dehydrogenase, chloroplastic-like, transcript variant X3	Mbw	VDHLSAFLPXR	123	-	-	-
Ma03_t06130	chr03:4247378-4249848	caffeoyl-CoA O-methyltransferase-like	Cach	VEICHLSIADGFTLCR	308	-	-	-
Ma03_t06130	chr03:4247378-4249848	caffeoyl-CoA O-methyltransferase-like	GN	IEICHLSIADGFTLCR	264	22.74	noMatch	noMatch
Ma03_t06130	chr03:4247378-4249848	caffeoyl-CoA O-methyltransferase-like	Mbw	IEICHLSIADGFTLCR	126	22.74	noMatch	noMatch
Ma04_t29120	chr04:30079346-30081096	calmodulin-like, transcript variant X1	Cach	VFDKDQNGFISATELR	247	-	-	-
Ma04_t29120	chr04:30079346-30081096	calmodulin-like, transcript variant X1	GN	VFDKDQNGFISAAELR	60	86.76	1.55652e-09	0.0057
Ma04_t29120	chr04:30079346-30081096	calmodulin-like, transcript variant X1	Mbw	VFDKDQNGFISAAELR	105	86.76	1.55652e-09	0.0057
Ma11_t13680	chr11:18744083-18750226	calreticulin-3-like	Cach	TLVVQYSIR	14	35.98	3.78325e-11	0.18
Ma11_t13680	chr11:18744083-18750226	calreticulin-3-like	GN	TLVVQYSLR	76	-	-	-
Ma11_t13680	chr11:18744083-18750226	calreticulin-3-like	Mbw	TLVVQYSLR	102	-	-	-
Ma01_t06690	chr01:4809642-4813202	carboxyvinyl-carboxyphosphonate phosphorylmutase, chloroplastic-like	Cach	LTTFEEFNSLIGLK	19	68.59	1.36787e-15	0.003
Ma09_t08150	chr09:5360048-5363171	carboxyvinyl-carboxyphosphonate phosphorylmutase, chloroplastic-like	Cach	AGFISGYAVSASR	27	noMatch	noMatch	0.42
Ma01_t06690	chr01:4809642-4813202	carboxyvinyl-carboxyphosphonate phosphorylmutase, chloroplastic-like	GN	LTTFEEFNGLIGLK	17	-	-	-
Ma09_t08150	chr09:5360048-5363171	carboxyvinyl-carboxyphosphonate phosphorylmutase, chloroplastic-like	GN	AGFISGYAVSAAR	33	-	-	-
Ma01_t06690	chr01:4809642-4813202	carboxyvinyl-carboxyphosphonate phosphorylmutase, chloroplastic-like	Mbw	LTTFEEFNGLIGLK	27	-	-	-
Ma09_t08150	chr09:5360048-5363171	carboxyvinyl-carboxyphosphonate phosphorylmutase, chloroplastic-like	Mbw	AGFISGYAVSAAR	42	-	-	-
Ma01_t10810	chr01:7766524-7769264	catalase isozyme A	Cach	GPILLEDYHLIEK	1523	6.98	2.54858e-09	1.3e-08
Ma01_t10810	chr01:7766524-7769264	catalase isozyme A	Cach	SIWISFLAK	2889	17.3	noMatch	noMatch
Ma01_t10810	chr01:7766524-7769264	catalase isozyme A	GN	GPILLEDYHLVEK	5040	68.78	1.89809e-16	3.3e-09
Ma01_t10810	chr01:7766524-7769264	catalase isozyme A	GN	SIWISFLSK	9666	22.86	6.41374e-10	0.1
Ma01_t10810	chr01:7766524-7769264	catalase isozyme A	Mbw	GPILLEDYHLVEK	3110	68.78	1.89809e-16	3.3e-09
Ma01_t10810	chr01:7766524-7769264	catalase isozyme A	Mbw	SIWISFLSK	5695	22.86	6.41374e-10	0.1
Ma10_t15940	chr10:27857304-27859014	cationic peroxidase SPC4-like	Cach	DAPPNLTLRPAAFK	529	-	-	-
Ma10_t15940	chr10:27857304-27859014	cationic peroxidase SPC4-like	GN	NAPPNLTLRPAAFK	293	42.26	4.70803e-13	1.2e-08
Ma10_t15940	chr10:27857304-27859014	cationic peroxidase SPC4-like	Mbw	NAPPNLTLRPAAFK	137	42.26	4.70803e-13	1.2e-08
Ma05_t15420	chr05:11502943-11510497	cell division cycle protein 48 homolog	Cach	YAIRENIEKDIERER	202	noMatch	4.31401e-11	0.031
Ma05_t15420	chr05:11502943-11510497	cell division cycle protein 48 homolog	GN	YAIRENIEKDIEREK	303	-	-	-
Ma05_t15420	chr05:11502943-11510497	cell division cycle protein 48 homolog	Mbw	YAIRENIEKDIEREK	296	-	-	-
Ma04_t17380	chr04:17635729-17637124	chalcone--flavonone isomerase	Cach	FVAFTAIGVYLEDAAVQPLASK	166	41.73	noMatch	noMatch
Ma04_t17380	chr04:17635729-17637124	chalcone--flavonone isomerase	GN	FVAFTAIGVYLEDAAVQSLASK	585	91.06	5.19589e-20	3.5e-11
Ma04_t17380	chr04:17635729-17637124	chalcone--flavonone isomerase	Mbw	FVAFTAIGVYLEDAAVQSLASK	210	91.06	5.19589e-20	3.5e-11
Ma04_t39180	chr04:36368849-36372585	chorismate mutase 3, chloroplastic-like	Cach	VDQSEILTLESIR	134	42.3	noMatch	noMatch
Ma04_t39180	chr04:36368849-36372585	chorismate mutase 3, chloroplastic-like	GN	VDQSAILTLESIR	183	48.13	1.45504e-09	0.27
Ma04_t39180	chr04:36368849-36372585	chorismate mutase 3, chloroplastic-like	Mbw	VDQSAILTLESIR	150	48.13	1.45504e-09	0.27
Ma05_t08200	chr05:6085514-6100498	clathrin heavy chain 1	Cach	WLVLIGIAPGAPERPQLVK	42	20.58	5.06933e-12	0.0048
Ma05_t08200	chr05:6085514-6100498	clathrin heavy chain 1	Cach	YSLIYVITK	43	19.61	1.04127e-09	0.05
Ma05_t08200	chr05:6085514-6100498	clathrin heavy chain 1	GN	YSLVYVITK	60	-	-	-
Ma05_t08200	chr05:6085514-6100498	clathrin heavy chain 1	GN	WLVLIGIAPGASERPQLVK	51	noMatch	3.15026e-11	noMatch
Ma05_t08200	chr05:6085514-6100498	clathrin heavy chain 1	Mbw	YSLVYVITK	76	-	-	-
Ma05_t08200	chr05:6085514-6100498	clathrin heavy chain 1	Mbw	WLVLIGIAPGASERPQLVK	84	noMatch	3.15026e-11	noMatch
Ma01_t22490	chr01:25170610-25186898	clathrin heavy chain 1-like	Cach	LHVIELGAQPGKPGFTK	31	9.58	4.98412e-09	0.00046
Ma01_t22490	chr01:25170610-25186898	clathrin heavy chain 1-like	GN	LHIIELGAQPGKPGFTK	29	-	-	-
Ma01_t22490	chr01:25170610-25186898	clathrin heavy chain 1-like	Mbw	LHIIELGAQPGKPGFTK	37	-	-	-
Ma11_t03930	chr11:3005977-3011470	clathrin light chain 2-like	Cach	KPSVIVIQGPKPGKPTDLSR	210	12.44	noMatch	noMatch
Ma11_t03930	chr11:3005977-3011470	clathrin light chain 2-like	GN	KPSVVVIQGPKPGKPTDLSR	226	32.7	3.94359e-12	0.0014
Ma11_t03930	chr11:3005977-3011470	clathrin light chain 2-like	Mbw	KPSVVVIQGPKPGKPTDLSR	246	32.7	3.94359e-12	0.0014
Ma02_t01790	chr02:11956750-11957795	cysteine proteinase inhibitor 6-like	Cach	ATVGGIXEVEGIANSAETEQLAR	177	-	-	-
Ma02_t01790	chr02:11956750-11957795	cysteine proteinase inhibitor 6-like	GN	ATVGGIKEVEGIANSAETEQLAR	165	noMatch	noMatch	0.24
Ma02_t01790	chr02:11956750-11957795	cysteine proteinase inhibitor 6-like	Mbw	ATVGGIKEVEGIANSAETEQLAR	92	noMatch	noMatch	0.24
Ma04_t27940	chr04:29118642-29123391	cysteine synthase, transcript variant X1	Cach	LYGVEPSESAVLSGGKPGPHK	498	19.24	noMatch	noMatch
Ma04_t27940	chr04:29118642-29123391	cysteine synthase, transcript variant X1	GN	LYGIEPSESAVLSGGKPGPHK	1446	32.1	6.86739e-19	9.9e-10
Ma04_t27940	chr04:29118642-29123391	cysteine synthase, transcript variant X1	Mbw	LYGIEPSESAVLSGGKPGPHK	1225	32.1	6.86739e-19	9.9e-10
Ma09_t02360	chr09:1670133-1678323	cysteine synthase-like	Cach	NLDLEVVDEILEISSDEAVETAK	110	54.08	noMatch	noMatch
Ma09_t02360	chr09:1670133-1678323	cysteine synthase-like	GN	NLDLEVVDEIXEISSDEAVEIAK	98	-	-	-
Ma09_t02360	chr09:1670133-1678323	cysteine synthase-like	Mbw	NLDLEVVDEIXEISSDEAVEIAK	112	-	-	-
Ma09_t26210	chr09:37538257-37542154	cysteine synthase-like, transcript variant X1	Cach	IQGIGAGFXPX	85	-	-	-
Ma09_t26210	chr09:37538257-37542154	cysteine synthase-like, transcript variant X1	Cach	GTGGKVDALVSGIGTGGTITGSGR	112	20.9	noMatch	noMatch
Ma09_t26210	chr09:37538257-37542154	cysteine synthase-like, transcript variant X1	GN	GTGGKVDALVSGIGTGGTITGAGR	386	77.89	2.21549e-18	1.7e-11
Ma09_t26210	chr09:37538257-37542154	cysteine synthase-like, transcript variant X1	GN	IQGIGAGFVPR	321	28.96	2.61169e-09	0.26
Ma09_t26210	chr09:37538257-37542154	cysteine synthase-like, transcript variant X1	Mbw	GTGGKVDALVSGIGTGGTITGAGR	290	77.89	2.21549e-18	1.7e-11
Ma09_t26210	chr09:37538257-37542154	cysteine synthase-like, transcript variant X1	Mbw	IQGIGAGFVPR	258	28.96	2.61169e-09	0.26
Ma05_t24170	chr05:36455554-36463047	cysteine--tRNA ligase, cytoplasmic-like, transcript variant X2	Cach	AGLTEEQVLQLIKDR	136	17.44	noMatch	noMatch
Ma05_t24170	chr05:36455554-36463047	cysteine--tRNA ligase, cytoplasmic-like, transcript variant X2	GN	AGLTEEQVLQLIEDR	96	-	-	-
Ma05_t24170	chr05:36455554-36463047	cysteine--tRNA ligase, cytoplasmic-like, transcript variant X2	Mbw	AGLTEEQVLQLIEDR	108	-	-	-
Ma07_t25460	chr07:32511069-32512625	cytidine deaminase 1-like	Cach	TAGVAALEELLPLLVPTALR	55	16.28	noMatch	noMatch
Ma07_t25460	chr07:32511069-32512625	cytidine deaminase 1-like	GN	TAGVAALKELLPLLVPTALR	49	-	-	-
Ma07_t25460	chr07:32511069-32512625	cytidine deaminase 1-like	Mbw	TAGVAALKELLPLLVPTALR	30	-	-	-
Ma04_t36940	chr04:35091305-35094167	Cytochrome b5 isoform 1	Cach	DCWLIIXGK	304	-	-	-
Ma04_t36940	chr04:35091305-35094167	Cytochrome b5 isoform 1	Cach	DATNDFEDIGHSNSAX	277	-	-	-
Ma04_t36940	chr04:35091305-35094167	Cytochrome b5 isoform 1	GN	DCWLIISGK	601	32.69	1.61858e-10	0.0018
Ma04_t36940	chr04:35091305-35094167	Cytochrome b5 isoform 1	GN	DATNDFEDIGHSNSAR	620	40.39	2.65734e-14	2.4e-06
Ma04_t36940	chr04:35091305-35094167	Cytochrome b5 isoform 1	Mbw	DCWLIISGK	701	32.69	1.61858e-10	0.0018
Ma04_t36940	chr04:35091305-35094167	Cytochrome b5 isoform 1	Mbw	DATNDFEDIGHSNSAR	698	40.39	2.65734e-14	2.4e-06
Ma01_t20870	chr01:19674044-19676284	cytochrome c oxidase subunit 6a, mitochondrial-like	Cach	ITYAGIVTCTILAIYNLSK	249	32.48	noMatch	noMatch
Ma05_t08470	chr05:6227119-6230074	cytochrome c oxidase subunit 6a, mitochondrial-like	Cach	ITYAGIVTCTILAIYNLSK	258	32.48	noMatch	noMatch
Ma01_t20870	chr01:19674044-19676284	cytochrome c oxidase subunit 6a, mitochondrial-like	GN	ITYAGIVTCTTLAIYNLSK	381	33.23	2.66791e-11	0.0017
Ma05_t08470	chr05:6227119-6230074	cytochrome c oxidase subunit 6a, mitochondrial-like	GN	ITYAGIVTCTTLAIYNLSK	457	33.23	2.66791e-11	0.0017
Ma01_t20870	chr01:19674044-19676284	cytochrome c oxidase subunit 6a, mitochondrial-like	Mbw	ITYAGIVTCTTLAIYNLSK	373	33.23	2.66791e-11	0.0017
Ma05_t08470	chr05:6227119-6230074	cytochrome c oxidase subunit 6a, mitochondrial-like	Mbw	ITYAGIVTCTTLAIYNLSK	494	33.23	2.66791e-11	0.0017
Ma09_t22550	chr09:34467227-34468567	DNA-damage-repair/toleration protein DRT102	Cach	GLLSCGTGVGVSIFANKFPR	96	53.34	noMatch	noMatch
Ma09_t22550	chr09:34467227-34468567	DNA-damage-repair/toleration protein DRT102	GN	GXLSCGTGVGVSMFANKFPR	63	-	-	-
Ma09_t22550	chr09:34467227-34468567	DNA-damage-repair/toleration protein DRT102	Mbw	GLLSCGTGVGVSMFANKFPR	106	-	-	-
Ma04_t36010	chr04:34527299-34542345	dolichyl-diphosphooligosaccharide--protein glycosyltransferase subunit 2	Cach	TFQILGXGK	98	-	-	-
Ma04_t36010	chr04:34527299-34542345	dolichyl-diphosphooligosaccharide--protein glycosyltransferase subunit 2	GN	TFQILGVGK	84	24.88	noMatch	noMatch
Ma04_t36010	chr04:34527299-34542345	dolichyl-diphosphooligosaccharide--protein glycosyltransferase subunit 2	Mbw	TFQILGVGK	108	24.88	noMatch	noMatch
Ma07_t04450	chr07:3308435-3311723	elicitor-responsive protein 3-like	Cach	VGLSFTPVETR	188	31.84	noMatch	noMatch
Ma07_t04450	chr07:3308435-3311723	elicitor-responsive protein 3-like	GN	VGLTFTPVETR	417	31.79	3.78678e-11	0.0014
Ma07_t04450	chr07:3308435-3311723	elicitor-responsive protein 3-like	Mbw	VGLTFTPVETR	359	31.79	3.78678e-11	0.0014
Ma11_t18750	chr11:23775404-23779277	elongation factor 1-beta 2-like	Cach	WYXSVXGILAXR	769	-	-	-
Ma11_t18750	chr11:23775404-23779277	elongation factor 1-beta 2-like	Cach	LVXVGYGIK	827	-	-	-
Ma11_t18750	chr11:23775404-23779277	elongation factor 1-beta 2-like	Cach	TXISGDQISKDDVX	882	-	-	-
Ma11_t18750	chr11:23775404-23779277	elongation factor 1-beta 2-like	GN	WYESVSGILALR	612	36.89	5.64718e-08	noMatch
Ma11_t18750	chr11:23775404-23779277	elongation factor 1-beta 2-like	GN	LVAVGYGIK	685	17.46	2.06278e-08	0.066
Ma11_t18750	chr11:23775404-23779277	elongation factor 1-beta 2-like	GN	TYISGDQISKDDVR	644	31.07	1.16374e-15	0.0026
Ma11_t18750	chr11:23775404-23779277	elongation factor 1-beta 2-like	Mbw	WYESVSGILALR	895	36.89	5.64718e-08	noMatch
Ma11_t18750	chr11:23775404-23779277	elongation factor 1-beta 2-like	Mbw	LVAVGYGIK	987	17.46	2.06278e-08	0.066
Ma11_t18750	chr11:23775404-23779277	elongation factor 1-beta 2-like	Mbw	TYISGDQISKDDVR	1007	31.07	1.16374e-15	0.0026
Ma02_t08580	chr02:18861133-18865440	elongation factor 1-delta 1-like	Cach	LCGISEVGK	611	45.36	noMatch	noMatch
Ma02_t08580	chr02:18861133-18865440	elongation factor 1-delta 1-like	GN	LCGISEEGK	738	-	-	-
Ma02_t08580	chr02:18861133-18865440	elongation factor 1-delta 1-like	Mbw	LCGISEEGK	948	-	-	-
Ma10_t21320	chr10:31183785-31189067	elongation factor 2	Cach	NATLTNEKETDAHPIR	864	-	-	-
Ma10_t21320	chr10:31183785-31189067	elongation factor 2	Cach	RVIYASQLTAKPR	563	59.49	1.00083e-16	2.6e-06
Ma10_t21320	chr10:31183785-31189067	elongation factor 2	GN	RVIYAAQLTAKPR	1027	60.77	noMatch	noMatch
Ma10_t21320	chr10:31183785-31189067	elongation factor 2	GN	NATLTYEKETDAHPIR	553	51.7	noMatch	noMatch
Ma10_t21320	chr10:31183785-31189067	elongation factor 2	Mbw	RVIYAAQLTAKPR	1067	60.77	noMatch	noMatch
Ma10_t21320	chr10:31183785-31189067	elongation factor 2	Mbw	NATLTYEKETDAHPIR	609	51.7	noMatch	noMatch
Ma09_t16580	chr09:11956019-11967454	endo-1,3-1,4-beta-D-glucanase-like	Cach	IFPGVAHGWTVR	8	5.4	8.13574e-08	3.2
Ma09_t16580	chr09:11956019-11967454	endo-1,3-1,4-beta-D-glucanase-like	GN	IFPGVAHGWTVK	28	-	-	-
Ma09_t16580	chr09:11956019-11967454	endo-1,3-1,4-beta-D-glucanase-like	Mbw	IFPGVAHGWTVK	74	-	-	-
Ma01_t03570	chr01:2362682-2367996	Enolase	Cach	VNQIGSVTESIEAVK	664	65.54	1.14267e-17	0.00015
Ma01_t03570	chr01:2362682-2367996	Enolase	Cach	AINENSCNALLLK	588	26.76	noMatch	noMatch
Ma01_t03570	chr01:2362682-2367996	Enolase	GN	VNQIGTVTESIEAVK	451	30.42	8.07411e-11	0.0079
Ma01_t03570	chr01:2362682-2367996	Enolase	GN	AINENACNALLLK	434	20.57	3.66353e-08	5.8
Ma01_t03570	chr01:2362682-2367996	Enolase	Mbw	VNQIGTVTESIEAVK	499	30.42	8.07411e-11	0.0079
Ma01_t03570	chr01:2362682-2367996	Enolase	Mbw	AINENACNALLLK	483	20.57	3.66353e-08	5.8
Ma03_t07800	chr03:5517881-5539118	eukaryotic peptide chain release factor GTP-binding subunit ERF3A	Cach	VQVNNLICIENFSDFAQLGR	145	28.75	noMatch	noMatch
Ma03_t07800	chr03:5517881-5539118	eukaryotic peptide chain release factor GTP-binding subunit ERF3A	GN	IQVNNLICIENFSDFAQLGR	183	-	-	-
Ma03_t07800	chr03:5517881-5539118	eukaryotic peptide chain release factor GTP-binding subunit ERF3A	Mbw	IQVNNLICIENFSDFAQLGR	234	-	-	-
Ma10_t11840	chr10:25218960-25223123	eukaryotic translation initiation factor 5A-2-like, transcript variant X1	Cach	CHFVAIDIFNAK	836	noMatch	3.12203e-14	0.014
Ma10_t11840	chr10:25218960-25223123	eukaryotic translation initiation factor 5A-2-like, transcript variant X1	GN	CHFVAIDIFNGK	1208	noMatch	noMatch	3.7e-05
Ma10_t11840	chr10:25218960-25223123	eukaryotic translation initiation factor 5A-2-like, transcript variant X1	Mbw	CHFVAIDIFNGK	1021	noMatch	noMatch	3.7e-05
Ma06_t12190	chr06:8474908-8476891	expansin-A15	Cach	SLVSFNVAPASWSFGQTFSGGQFR	927	29.32	noMatch	noMatch
Ma06_t12190	chr06:8474908-8476891	expansin-A15	GN	SLVSYNVAPASWSFGQTFSGGQFR	744	-	-	-
Ma06_t12190	chr06:8474908-8476891	expansin-A15	Mbw	SLVSYNVAPASWSFGQTFSGGQFR	322	-	-	-
Ma04_t28600	chr04:29634194-29646457	FAM10 family protein At4g22670-like	Cach	KNPXVLADPSIAFFR	439	-	-	-
Ma04_t28600	chr04:29634194-29646457	FAM10 family protein At4g22670-like	GN	KNPTVLADPSIAFFR	302	23.6	noMatch	noMatch
Ma04_t28600	chr04:29634194-29646457	FAM10 family protein At4g22670-like	Mbw	KNPTVLADPSIAFFR	165	23.6	noMatch	noMatch
Ma09_t22750	chr09:34653829-34659092	farnesyl pyrophosphate synthase 1-like	Cach	VGLIAINDGILLR	59	17.97	noMatch	noMatch
Ma09_t22750	chr09:34653829-34659092	farnesyl pyrophosphate synthase 1-like	GN	VGLIAVNDGILLR	146	-	-	-
Ma09_t22750	chr09:34653829-34659092	farnesyl pyrophosphate synthase 1-like	Mbw	VGLIAVNDGILLR	200	-	-	-
Ma03_t01090	chr03:856066-860065	formate dehydrogenase 1, mitochondrial	Cach	LKPFNCNLLYHDR	715	25.23	noMatch	noMatch
Ma03_t01090	chr03:856066-860065	formate dehydrogenase 1, mitochondrial	Cach	ANEYASLNPK	1039	50.15	1.29158e-12	0.0012
Ma03_t01090	chr03:856066-860065	formate dehydrogenase 1, mitochondrial	GN	LKPFNCNLLYYDR	2124	41.59	4.96802e-12	0.0031
Ma03_t01090	chr03:856066-860065	formate dehydrogenase 1, mitochondrial	GN	ASEYASLNPK	755	26.35	noMatch	noMatch
Ma03_t01090	chr03:856066-860065	formate dehydrogenase 1, mitochondrial	Mbw	LKPFNCNLLYYDR	1614	41.59	4.96802e-12	0.0031
Ma03_t01090	chr03:856066-860065	formate dehydrogenase 1, mitochondrial	Mbw	ASEYASLNPK	948	26.35	noMatch	noMatch
Ma08_t01140	chr08:1060902-1063537	fructose-bisphosphate aldolase cytoplasmic isozyme	Cach	GTVELAGTNGETTTQGHDDLGKR	1360	noMatch	3.9933e-20	0.00025
Ma08_t01140	chr08:1060902-1063537	fructose-bisphosphate aldolase cytoplasmic isozyme	Cach	VDKGTVELAGTNGETTTQGHDDLGKR	1360	23.47	8.38533e-12	3.8e-06
Ma08_t01140	chr08:1060902-1063537	fructose-bisphosphate aldolase cytoplasmic isozyme	Cach	IGPNEPSQLAIDANADGLAR	2199	80.54	noMatch	noMatch
Ma08_t01140	chr08:1060902-1063537	fructose-bisphosphate aldolase cytoplasmic isozyme	GN	GTIELAGTNGETTTQGHDDLGKR	1991	noMatch	1.09463e-10	0.04
Ma08_t01140	chr08:1060902-1063537	fructose-bisphosphate aldolase cytoplasmic isozyme	GN	VDKGTIELAGTNGETTTQGHDDLGKR	1991	noMatch	1.45241e-16	0.0014
Ma08_t01140	chr08:1060902-1063537	fructose-bisphosphate aldolase cytoplasmic isozyme	GN	IGPNEPSQLAIDVNADGLAR	685	63	noMatch	noMatch
Ma08_t01140	chr08:1060902-1063537	fructose-bisphosphate aldolase cytoplasmic isozyme	Mbw	GTIELAGTNGETTTQGHDDLGKR	2954	noMatch	1.09463e-10	0.04
Ma08_t01140	chr08:1060902-1063537	fructose-bisphosphate aldolase cytoplasmic isozyme	Mbw	VDKGTIELAGTNGETTTQGHDDLGKR	2954	noMatch	1.45241e-16	0.0014
Ma08_t01140	chr08:1060902-1063537	fructose-bisphosphate aldolase cytoplasmic isozyme	Mbw	IGPNEPSQLAIDVNADGLAR	1989	63	noMatch	noMatch
Ma08_t08700	chr08:6148202-6151900	fructose-bisphosphate aldolase cytoplasmic isozyme-like	Cach	SAYCGQYHDELIANAXYIGTPGK	172	-	-	-
Ma08_t08700	chr08:6148202-6151900	fructose-bisphosphate aldolase cytoplasmic isozyme-like	GN	SAYCGQYHDELIANATYIGTPGK	107	noMatch	noMatch	4.6e-11
Ma08_t08700	chr08:6148202-6151900	fructose-bisphosphate aldolase cytoplasmic isozyme-like	Mbw	SAYCGQYHDELIANATYIGTPGK	80	noMatch	noMatch	4.6e-11
Ma04_t05070	chr04:3833650-3836264	GDSL esterase/lipase At5g55050-like	Cach	KFALIDVPPIGCCPYSR	47	-	-	-
Ma04_t05070	chr04:3833650-3836264	GDSL esterase/lipase At5g55050-like	GN	KFAFIDVPPIGCCPYSR	133	21.66	noMatch	noMatch
Ma04_t05070	chr04:3833650-3836264	GDSL esterase/lipase At5g55050-like	Mbw	KFAFIDVPPIGCCPYSR	230	21.66	noMatch	noMatch
Ma11_t11140	chr11:12121006-12124544	GEM-like protein 1	Cach	TGPSVVDAAIGR	143	23.58	noMatch	noMatch
Ma11_t11140	chr11:12121006-12124544	GEM-like protein 1	GN	TGPSVADAAIGR	226	-	-	-
Ma11_t11140	chr11:12121006-12124544	GEM-like protein 1	Mbw	TGPSVADAAIGR	220	-	-	-
Ma06_t18080	chr06:12254004-12258410	glucose-6-phosphate 1-dehydrogenase, chloroplastic-like	Cach	SDELDAAWELFTXLLK	226	-	-	-
Ma06_t18080	chr06:12254004-12258410	glucose-6-phosphate 1-dehydrogenase, chloroplastic-like	GN	SDELDAAWELFTPLLK	316	16.92	2.73872e-11	0.0058
Ma06_t18080	chr06:12254004-12258410	glucose-6-phosphate 1-dehydrogenase, chloroplastic-like	Mbw	SDELDAAWELFTPLLK	152	16.92	2.73872e-11	0.0058
Ma08_t29310	chr08:40951558-40964134	glucose-6-phosphate 1-dehydrogenase, cytoplasmic isoform-like, transcript variant X2	Cach	IDAGQLEPISYKPGSR	93	24.65	noMatch	noMatch
Ma08_t29310	chr08:40951558-40964134	glucose-6-phosphate 1-dehydrogenase, cytoplasmic isoform-like, transcript variant X2	GN	IDAGQLKPISYKPGSR	134	23	1.12286e-08	0.0013
Ma08_t29310	chr08:40951558-40964134	glucose-6-phosphate 1-dehydrogenase, cytoplasmic isoform-like, transcript variant X2	Mbw	IDAGQLKPISYKPGSR	338	23	1.12286e-08	0.0013
Ma08_t31320	chr08:42281335-42284852	glutamine synthetase cytosolic isozyme 2-like	Cach	VFSNPAVAAEETWFGIEQEYTLLQK	85	28.1	noMatch	noMatch
Ma08_t31320	chr08:42281335-42284852	glutamine synthetase cytosolic isozyme 2-like	GN	IFSNPAVAAEETWFGIEQEYTLLQK	313	-	-	-
Ma08_t31320	chr08:42281335-42284852	glutamine synthetase cytosolic isozyme 2-like	Mbw	IFSNPAVAAEETWFGIEQEYTLLQK	103	-	-	-
Ma01_t15700	chr01:11375896-11378866	glutamine synthetase nodule isozyme-like	Cach	IFSNPAVAAEETWFGIEQEYTLLQK	302	46.57	2.19514e-14	5.9e-08
Ma01_t15700	chr01:11375896-11378866	glutamine synthetase nodule isozyme-like	GN	IFSNPAVAAEETWFGIEQEYTLLRK	114	37.55	1.99085e-20	2.6e-07
Ma01_t15700	chr01:11375896-11378866	glutamine synthetase nodule isozyme-like	Mbw	IFSNPAVAAEETWFGIEQEYTLLRK	154	37.55	1.99085e-20	2.6e-07
Ma11_t18850	chr11:23898904-23900429	glutathione S-transferase 3-like	Cach	YAEAGPDLLLSGGTPAER	784	50.48	noMatch	noMatch
Ma11_t18850	chr11:23898904-23900429	glutathione S-transferase 3-like	Cach	ASLVTSRPHLLAWWQDVSSRPAWQK	2132	34.16	8.64639e-27	8.9e-10
Ma11_t18850	chr11:23898904-23900429	glutathione S-transferase 3-like	GN	YAEAGPDLLLSSGTPAER	2921	80.6	1.09664e-17	6.8e-08
Ma11_t18850	chr11:23898904-23900429	glutathione S-transferase 3-like	GN	ASLVTSRPHLLAWWQDISSRPAWQK	1380	18.52	noMatch	noMatch
Ma11_t18850	chr11:23898904-23900429	glutathione S-transferase 3-like	Mbw	YAEAGPDLLLSSGTPAER	3110	80.6	1.09664e-17	6.8e-08
Ma11_t18850	chr11:23898904-23900429	glutathione S-transferase 3-like	Mbw	ASLVTSRPHLLAWWQDISSRPAWQK	704	18.52	noMatch	noMatch
Ma11_t22850	chr11:26445603-26449048	glutathione S-transferase DHAR2-like	Cach	LXDVNXKPDWFLEISPEGK	213	-	-	-
Ma11_t22850	chr11:26445603-26449048	glutathione S-transferase DHAR2-like	Cach	LXDVNXKPDWFLEISPEGKVPVLK	213	-	-	-
Ma11_t22850	chr11:26445603-26449048	glutathione S-transferase DHAR2-like	GN	LLDVNSKPDWFLEISPEGK	249	30.68	6.44476e-11	0.00084
Ma11_t22850	chr11:26445603-26449048	glutathione S-transferase DHAR2-like	GN	LLDVNSKPDWFLEISPEGKVPVLK	249	22.26	2.10586e-12	0.0069
Ma11_t22850	chr11:26445603-26449048	glutathione S-transferase DHAR2-like	Mbw	LLDVNSKPDWFLEISPEGK	247	30.68	6.44476e-11	0.00084
Ma11_t22850	chr11:26445603-26449048	glutathione S-transferase DHAR2-like	Mbw	LLDVNSKPDWFLEISPEGKVPVLK	247	22.26	2.10586e-12	0.0069
Ma04_t11710	chr04:8319164-8320369	glutathione S-transferase F12-like	Cach	YADRGPNLLGR	337	30.46	6.15434e-11	0.077
Ma04_t11710	chr04:8319164-8320369	glutathione S-transferase F12-like	Cach	YVDRGPNLLGR	294	32.15	noMatch	noMatch
Ma04_t11710	chr04:8319164-8320369	glutathione S-transferase F12-like	GN	YEDRGPNLLGR	684	24.83	7.19975e-15	0.024
Ma04_t11710	chr04:8319164-8320369	glutathione S-transferase F12-like	Mbw	YEDRGPNLLGR	174	24.83	7.19975e-15	0.024
Ma06_t01470	chr06:1190510-1194408	glyceraldehyde-3-phosphate dehydrogenase 2, cytosolic-like	Cach	NPEEIPWGETGAEYIVESTGVFTDKDK	807	17.88	3.11956e-12	0.00055
Ma11_t17540	chr11:22844418-22848640	glyceraldehyde-3-phosphate dehydrogenase 2, cytosolic-like	Cach	LVSWYDNEWGYSTR	1345	81.85	noMatch	noMatch
Ma11_t17540	chr11:22844418-22848640	glyceraldehyde-3-phosphate dehydrogenase 2, cytosolic-like	Cach	NPEEIPWGEAGAEYVVESTGVFTDKDK	2379	45.23	noMatch	noMatch
Ma06_t01470	chr06:1190510-1194408	glyceraldehyde-3-phosphate dehydrogenase 2, cytosolic-like	GN	NPEEIPWGEAGAEYIVESTGVFTDKDK	740	noMatch	6.30147e-08	0.011
Ma11_t17540	chr11:22844418-22848640	glyceraldehyde-3-phosphate dehydrogenase 2, cytosolic-like	GN	LVSWYDNEWGYSSR	3237	26.38	1.12897e-12	0.011
Ma11_t17540	chr11:22844418-22848640	glyceraldehyde-3-phosphate dehydrogenase 2, cytosolic-like	GN	NPEEIPWGESGAEYVVESTGVFTDKDK	2401	39.92	2.73214e-18	6.3e-09
Ma06_t01470	chr06:1190510-1194408	glyceraldehyde-3-phosphate dehydrogenase 2, cytosolic-like	Mbw	NPEEIPWGEAGAEYIVESTGVFTDKDK	1124	noMatch	6.30147e-08	0.011
Ma11_t17540	chr11:22844418-22848640	glyceraldehyde-3-phosphate dehydrogenase 2, cytosolic-like	Mbw	LVSWYDNEWGYSSR	4036	26.38	1.12897e-12	0.011
Ma11_t17540	chr11:22844418-22848640	glyceraldehyde-3-phosphate dehydrogenase 2, cytosolic-like	Mbw	NPEEIPWGESGAEYVVESTGVFTDKDK	3384	39.92	2.73214e-18	6.3e-09
Ma03_t31580	chr03:33752285-33756771	glycine-rich RNA-binding protein 10-like	Cach	GGYGGGGYXGGGYGGGGGGYGGR	35	-	-	-
Ma03_t31580	chr03:33752285-33756771	glycine-rich RNA-binding protein 10-like	GN	GGYGGGGYGGGGYGGGGGGYGGR	79	27.65	noMatch	noMatch
Ma03_t31580	chr03:33752285-33756771	glycine-rich RNA-binding protein 10-like	Mbw	GGYGGGGYGGGGYGGGGGGYGGR	96	27.65	noMatch	noMatch
Ma04_t03360	chr04:2592915-2596873	glycine-rich RNA-binding protein 4, mitochondrial	Cach	IFIGGLSYGTDDQSLR	52	37.42	5.83965e-13	0.0028
Ma04_t03360	chr04:2592915-2596873	glycine-rich RNA-binding protein 4, mitochondrial	GN	IFIGGLSNGXDDQSLR	9	-	-	-
Ma04_t03360	chr04:2592915-2596873	glycine-rich RNA-binding protein 4, mitochondrial	Mbw	IFIGGLSNGTDDQSLR	33	-	-	-
Ma04_t00040	chr04:61283-68632	glycine--tRNA ligase 1, mitochondrial-like	Cach	ARPGGAAQAEIDAAVESLK	26	43.86	noMatch	noMatch
Ma04_t00040	chr04:61283-68632	glycine--tRNA ligase 1, mitochondrial-like	GN	ARPGGAAQAEIDAAVEALK	16	42.8	4.81974e-10	1.1e-08
Ma04_t00040	chr04:61283-68632	glycine--tRNA ligase 1, mitochondrial-like	Mbw	ARPGGAAQAEIDAAVEALK	18	42.8	4.81974e-10	1.1e-08
Ma06_t21410	chr06:15609072-15632853	golgin subfamily B member 1-like, transcript variant X6	Cach	NETSHAELXDAIEVFSR	72	-	-	-
Ma06_t21410	chr06:15609072-15632853	golgin subfamily B member 1-like, transcript variant X6	GN	XETSHAELKDAIEVFSR	58	-	-	-
Ma06_t21410	chr06:15609072-15632853	golgin subfamily B member 1-like, transcript variant X6	GN	XETSHAELKDAIEVFSR	58	-	-	-
Ma06_t21410	chr06:15609072-15632853	golgin subfamily B member 1-like, transcript variant X6	GN	NETSHAELPDAIEVFSR	58	27.98	noMatch	noMatch
Ma06_t21410	chr06:15609072-15632853	golgin subfamily B member 1-like, transcript variant X6	GN	NETSHAELPDAIEVFSR	58	27.98	noMatch	noMatch
Ma06_t21410	chr06:15609072-15632853	golgin subfamily B member 1-like, transcript variant X6	Mbw	NETSHAELPDAIEVFSR	100	27.98	noMatch	noMatch
Ma06_t03220	chr06:2390886-2393896	GTP-binding nuclear protein Ran-3-like	Cach	LVIVGDGGTGK	246	37.38	3.19414e-11	0.04
Ma06_t03220	chr06:2390886-2393896	GTP-binding nuclear protein Ran-3-like	GN	LVLVGDGGTGK	87	-	-	-
Ma06_t03220	chr06:2390886-2393896	GTP-binding nuclear protein Ran-3-like	Mbw	LVLVGDGGTGK	135	-	-	-
Ma02_t17600	chr02:24439319-24446214	Putative Heat shock 70 kDa protein 4L	Cach	ILTEFFXKEPR	10	-	-	-
Ma02_t17600	chr02:24439319-24446214	Putative Heat shock 70 kDa protein 4L	GN	ILTEFFGKEPR	4	35.46	4.00667e-14	6.9e-05
Ma02_t17600	chr02:24439319-24446214	Putative Heat shock 70 kDa protein 4L	Mbw	ILTEFFGKEPR	0	35.46	4.00667e-14	6.9e-05
Ma03_t03830	chr03:2526140-2529403	heat shock protein 81-1-like	Cach	FHSTKSGDELTSLKDYVTR	107	-	-	-
Ma03_t03830	chr03:2526140-2529403	heat shock protein 81-1-like	Cach	EXLKEKFEGLCK	116	-	-	-
Ma03_t03830	chr03:2526140-2529403	heat shock protein 81-1-like	Cach	EXLKEKFEGLCK	66	-	-	-
Ma03_t03830	chr03:2526140-2529403	heat shock protein 81-1-like	Cach	SGDELTSLKDYVTR	107	81.48	3.14243e-18	3.2e-09
Ma03_t03830	chr03:2526140-2529403	heat shock protein 81-1-like	Cach	CIELFFEIAENKEDYNKFYEAFSK	66	noMatch	noMatch	4.8e-05
Ma03_t03830	chr03:2526140-2529403	heat shock protein 81-1-like	GN	SGDEXTSLKDYVTR	89	-	-	-
Ma03_t03830	chr03:2526140-2529403	heat shock protein 81-1-like	GN	CVELFFEIAENKEDYNKFYEAFSK	70	noMatch	noMatch	1.1e-05
Ma03_t03830	chr03:2526140-2529403	heat shock protein 81-1-like	GN	FHSTKSGDEMTSLKDYVTR	89	34.52	8.96646e-11	0.073
Ma03_t03830	chr03:2526140-2529403	heat shock protein 81-1-like	GN	EALKEKFEGLCK	92	18	1.22747e-13	0.026
Ma03_t03830	chr03:2526140-2529403	heat shock protein 81-1-like	GN	ETLKEKFEGLCK	98	18.06	3.84073e-12	0.38
Ma03_t03830	chr03:2526140-2529403	heat shock protein 81-1-like	Mbw	SGDEXTSLKDYVTR	54	-	-	-
Ma03_t03830	chr03:2526140-2529403	heat shock protein 81-1-like	Mbw	CVELFFEIAENKEDYNKFYEAFSK	40	noMatch	noMatch	1.1e-05
Ma03_t03830	chr03:2526140-2529403	heat shock protein 81-1-like	Mbw	FHSTKSGDEMTSLKDYVTR	54	34.52	8.96646e-11	0.073
Ma03_t03830	chr03:2526140-2529403	heat shock protein 81-1-like	Mbw	EALKEKFEGLCK	63	18	1.22747e-13	0.026
Ma03_t03830	chr03:2526140-2529403	heat shock protein 81-1-like	Mbw	ETLKEKFEGLCK	63	18.06	3.84073e-12	0.38
Ma03_t12210	chr03:9438799-9444547	Heat shock 70 kDa protein, mitochondrial	Cach	SKFETLVNNLIER	125	27.78	noMatch	noMatch
Ma03_t12210	chr03:9438799-9444547	Heat shock 70 kDa protein, mitochondrial	GN	SKFETLVNHLIER	129	-	-	-
Ma03_t12210	chr03:9438799-9444547	Heat shock 70 kDa protein, mitochondrial	Mbw	SKFETLVNHLIER	160	-	-	-
Ma05_t06000	chr05:4499825-4506304	Putative Heat shock 70 kDa protein 4L	Cach	VREFQVHESFPFPVALSWK	131	24.84	noMatch	noMatch
Ma05_t06000	chr05:4499825-4506304	Putative Heat shock 70 kDa protein 4L	GN	VREFQVHESFPFPIALSWK	119	-	-	-
Ma05_t06000	chr05:4499825-4506304	Putative Heat shock 70 kDa protein 4L	Mbw	VREFQVHESFPFPIALSWK	173	-	-	-
Ma06_t00390	chr06:308219-312248	heat shock protein 81-1-like	Cach	HSEFISYPISLWTEK	196	40.97	4.48334e-19	8e-08
Ma06_t00390	chr06:308219-312248	heat shock protein 81-1-like	Cach	KHSEFISYPISLWTEK	196	18.51	4.31456e-11	0.0096
Ma06_t00390	chr06:308219-312248	heat shock protein 81-1-like	GN	KHSEFISYPISLWSEK	266	-	-	-
Ma06_t00390	chr06:308219-312248	heat shock protein 81-1-like	GN	HSEFISYPISLWSEK	266	16.97	5.88785e-11	0.013
Ma06_t00390	chr06:308219-312248	heat shock protein 81-1-like	Mbw	KHSEFISYPISLWSEK	410	-	-	-
Ma06_t00390	chr06:308219-312248	heat shock protein 81-1-like	Mbw	HSEFISYPISLWSEK	410	16.97	5.88785e-11	0.013
Ma10_t06370	chr10:18933242-18936736	heat shock protein 81-1-like	Cach	EIISNSSDALDKIRFESLTDK	426	2.75	2.73275e-11	0.088
Ma10_t06370	chr10:18933242-18936736	heat shock protein 81-1-like	Cach	EIISNSSDALDKIR	426	60.8	1.19701e-16	4.9e-08
Ma10_t06370	chr10:18933242-18936736	heat shock protein 81-1-like	Cach	SGDELTSLKDYVTR	608	81.48	3.14243e-18	3.2e-09
Ma06_t13610	chr06:9323668-9324583	high-affinity nitrate transporter-activating protein 2.1-like	Cach	XIPTATFFVR	741	-	-	-
Ma06_t13610	chr06:9323668-9324583	high-affinity nitrate transporter-activating protein 2.1-like	GN	MIPTATFFVR	632	13.27	noMatch	noMatch
Ma06_t13610	chr06:9323668-9324583	high-affinity nitrate transporter-activating protein 2.1-like	Mbw	MIPTATFFVR	592	13.27	noMatch	noMatch
Ma05_t26740	chr05:38260631-38261620	HMG-Y-related protein A-like	Cach	GRPPKPKDPLAXAVAK	8	-	-	-
Ma05_t26740	chr05:38260631-38261620	HMG-Y-related protein A-like	GN	GRPPKPKDPLAAAVAK	2	3.42	1.53519e-07	0.19
Ma05_t26740	chr05:38260631-38261620	HMG-Y-related protein A-like	Mbw	GRPPKPKDPLAAAVAK	1	3.42	1.53519e-07	0.19
Ma10_t06370	chr10:18933242-18936736	heat shock protein 81-1-like	GN	SGDEMTSLKDYVTR	676	-	-	-
Ma10_t06370	chr10:18933242-18936736	heat shock protein 81-1-like	GN	ELISNSSDALDKIRFESLTDK	501	noMatch	3.23279e-15	2.6e-06
Ma10_t06370	chr10:18933242-18936736	heat shock protein 81-1-like	GN	ELISNSSDALDKIR	501	60.8	1.19701e-16	4.9e-08
Ma07_t25320	chr07:32398379-32403219	hypersensitive-induced response protein 1, transcript variant X1	Cach	LNLDDTFEQKNDIAK	268	52.16	noMatch	noMatch
Ma07_t25320	chr07:32398379-32403219	hypersensitive-induced response protein 1, transcript variant X1	GN	LNLDDAFEQKNDIAK	246	36.73	1.3692e-16	1.2e-05
Ma07_t25320	chr07:32398379-32403219	hypersensitive-induced response protein 1, transcript variant X1	Mbw	LNLDDAFEQKNDIAK	280	36.73	1.3692e-16	1.2e-05
Ma06_t37800	chr06:36765751-36768040	hypersensitive-induced response protein 1-like	Cach	LNLDDAFEQKNDIAR	435	43.6	noMatch	noMatch
Ma06_t37800	chr06:36765751-36768040	hypersensitive-induced response protein 1-like	GN	LNLDDAFEQKNEIAR	1183	66.96	1.70766e-19	4.5e-10
Ma06_t37800	chr06:36765751-36768040	hypersensitive-induced response protein 1-like	Mbw	LNLDDAFEQKNEIAR	1063	66.96	1.70766e-19	4.5e-10
Ma05_t29100	chr05:39887395-39887711	Hypothetical protein	Cach	SDPSPLQDFCVADKXSK	84	-	-	-
Ma11_t01190	chr11:860632-861791	Hypothetical protein	Cach	KKEEEKXEECHEEVLVSGVEK	876	-	-	-
Ma05_t29100	chr05:39887395-39887711	Hypothetical protein	GN	SDPSPLQDFCVADKDSK	91	noMatch	noMatch	5.2e-09
Ma11_t01190	chr11:860632-861791	Hypothetical protein	GN	KKEEEKTEECHEEVLVSGVEK	1146	noMatch	noMatch	0.062
Ma05_t29100	chr05:39887395-39887711	Hypothetical protein	Mbw	SDPSPLQDFCVADKDSK	380	noMatch	noMatch	5.2e-09
Ma11_t01190	chr11:860632-861791	Hypothetical protein	Mbw	KKEEEKTEECHEEVLVSGVEK	996	noMatch	noMatch	0.062
Ma05_t18830	chr05:25456526-25457168	IN2-2 protein-like	Cach	FGISFQDEKR	161	46.52	noMatch	noMatch
Ma05_t18830	chr05:25456526-25457168	IN2-2 protein-like	GN	FGISFQDGKR	274	-	-	-
Ma05_t18830	chr05:25456526-25457168	IN2-2 protein-like	Mbw	FGISFQDGKR	312	-	-	-
Ma07_t00020	chr07:54814-56843	isoflavone reductase-like protein	Cach	AIFVDEDDIGTYTIR	254	26.53	noMatch	noMatch
Ma07_t00020	chr07:54814-56843	isoflavone reductase-like protein	GN	AIFVDEDDIGTYTVR	190	51.2	1.21148e-12	0.059
Ma07_t00020	chr07:54814-56843	isoflavone reductase-like protein	Mbw	AIFVDEDDIGTYTVR	365	51.2	1.21148e-12	0.059
Ma11_t17520	chr11:22815435-22820000	isopentenyl-diphosphate Delta-isomerase I-like	Cach	KLLDELGIPXEDLPVDEFIPLGR	178	-	-	-
Ma11_t17520	chr11:22815435-22820000	isopentenyl-diphosphate Delta-isomerase I-like	Cach	AFSVFLFNSK	124	45.3	5.85511e-13	0.00012
Ma11_t17520	chr11:22815435-22820000	isopentenyl-diphosphate Delta-isomerase I-like	GN	AFSVFLVNSK	278	37.49	1.10243e-11	0.00015
Ma11_t17520	chr11:22815435-22820000	isopentenyl-diphosphate Delta-isomerase I-like	GN	KLLDELGIPPEDLPVDEFIPLGR	494	noMatch	1.85951e-12	0.054
Ma11_t17520	chr11:22815435-22820000	isopentenyl-diphosphate Delta-isomerase I-like	Mbw	AFSVFLVNSK	262	37.49	1.10243e-11	0.00015
Ma11_t17520	chr11:22815435-22820000	isopentenyl-diphosphate Delta-isomerase I-like	Mbw	KLLDELGIPPEDLPVDEFIPLGR	353	noMatch	1.85951e-12	0.054
Ma05_t07040	chr05:5157416-5160866	L-ascorbate peroxidase, cytosolic	Cach	FPAELAHGANNGLSIAVR	931	60.58	noMatch	noMatch
Ma05_t07040	chr05:5157416-5160866	L-ascorbate peroxidase, cytosolic	Cach	SYPAVSEEYQK	461	15.45	9.32738e-10	0.18
Ma05_t07040	chr05:5157416-5160866	L-ascorbate peroxidase, cytosolic	GN	FPAELAHGANNGLNIAVR	1323	91.99	6.99135e-20	4.2e-10
Ma05_t07040	chr05:5157416-5160866	L-ascorbate peroxidase, cytosolic	GN	SYPTVSEEYQK	896	33.44	6.05591e-13	0.029
Ma05_t07040	chr05:5157416-5160866	L-ascorbate peroxidase, cytosolic	Mbw	FPAELAHGANNGLNIAVR	1880	91.99	6.99135e-20	4.2e-10
Ma05_t07040	chr05:5157416-5160866	L-ascorbate peroxidase, cytosolic	Mbw	SYPTVSEEYQK	1324	33.44	6.05591e-13	0.029
Ma07_t15360	chr07:11537746-11541452	L-ascorbate peroxidase, cytosolic-like	Cach	YAADEDAFFADYTEAHLK	220	89.7	1.45968e-21	4.7e-09
Ma07_t15360	chr07:11537746-11541452	L-ascorbate peroxidase, cytosolic-like	Cach	YAADEDAFFADYAEAHLK	392	noMatch	1.90907e-10	1
Ma07_t15360	chr07:11537746-11541452	L-ascorbate peroxidase, cytosolic-like	GN	YAADEEAFFADYAEAHXK	697	-	-	-
Ma07_t15360	chr07:11537746-11541452	L-ascorbate peroxidase, cytosolic-like	Mbw	YAADEEAFFADYAEAHXK	944	-	-	-
Ma07_t20850	chr07:28859572-28874398	leucine aminopeptidase 2, chloroplastic-like	Cach	RLGLVGLGSSSSTVAAYR	136	17.84	noMatch	noMatch
Ma07_t20850	chr07:28859572-28874398	leucine aminopeptidase 2, chloroplastic-like	GN	RLGLVGLGSSSSTAAAYR	112	-	-	-
Ma07_t20850	chr07:28859572-28874398	leucine aminopeptidase 2, chloroplastic-like	Mbw	RLGLVGLGSSSSTAAAYR	192	-	-	-
Ma02_t10590	chr02:20116338-20119477	L-gulonolactone oxidase-like	Cach	VAAVAYPSTEQELLLAVSDATEK	36	46.8	6.04591e-16	9.7e-06
Ma02_t10590	chr02:20116338-20119477	L-gulonolactone oxidase-like	GN	VAAVAYPSTEQELLLAVSDATVK	215	57.6	noMatch	noMatch
Ma02_t10590	chr02:20116338-20119477	L-gulonolactone oxidase-like	GN	VAAVAYPSNEQELLLAVSDATVK	215	67.13	noMatch	noMatch
Ma02_t10590	chr02:20116338-20119477	L-gulonolactone oxidase-like	Mbw	VAAVAYPSTEQELLLAVSDATVK	224	57.6	noMatch	noMatch
Ma04_t05290	chr04:3956748-3958508	Lignin-forming anionic peroxidase	Cach	LHFHDCFVQGCDASILLXDAAGIVSEX	701	-	-	-
Ma04_t05290	chr04:3956748-3958508	Lignin-forming anionic peroxidase	GN	LHFHDCFVQGCDASILLNDAAGIVSEK	1414	56.61	3.53508e-16	8.4e-15
Ma04_t05290	chr04:3956748-3958508	Lignin-forming anionic peroxidase	Mbw	LHFHDCFVQGCDASILLNDAAGIVSEK	662	56.61	3.53508e-16	8.4e-15
Ma06_t26850	chr06:28828834-28832329	linoleate 9S-lipoxygenase 6-like	Cach	IHFVCNSWVYPAXX	40	-	-	-
Ma06_t26850	chr06:28828834-28832329	linoleate 9S-lipoxygenase 6-like	Cach	IHFVCNSWVYPAXX	180	-	-	-
Ma06_t26850	chr06:28828834-28832329	linoleate 9S-lipoxygenase 6-like	GN	IHFVCNSWVYPANK	455	30.65	1.0257e-14	0.0015
Ma06_t26850	chr06:28828834-28832329	linoleate 9S-lipoxygenase 6-like	GN	IHFVCNSWVYPASK	NA	23.87	1.76487e-07	0.0005
Ma06_t26850	chr06:28828834-28832329	linoleate 9S-lipoxygenase 6-like	Mbw	IHFVCNSWVYPANK	549	30.65	1.0257e-14	0.0015
Ma06_t26850	chr06:28828834-28832329	linoleate 9S-lipoxygenase 6-like	Mbw	IHFVCNSWVYPASK	NA	23.87	1.76487e-07	0.0005
Ma01_t18060	chr01:13358464-13361737	linoleate 9S-lipoxygenase A-like	Cach	NNLSSEFFLK	97	25.16	3.12041e-12	0.022
Ma01_t18060	chr01:13358464-13361737	linoleate 9S-lipoxygenase A-like	GN	NNLGSEFFLK	204	17.57	9.47007e-08	2.6
Ma01_t18060	chr01:13358464-13361737	linoleate 9S-lipoxygenase A-like	Mbw	NNLGSEFFLK	532	17.57	9.47007e-08	2.6
Ma09_t24180	chr09:35862365-35867322	luminal-binding protein 2-like	Cach	IINEPTAAAIAYGLDKKG	274	noMatch	noMatch	7.2e-10
Ma09_t24180	chr09:35862365-35867322	luminal-binding protein 2-like	Cach	QATKDAGIISGLNVAR	368	24.73	noMatch	noMatch
Ma09_t24180	chr09:35862365-35867322	luminal-binding protein 2-like	Cach	IINEPTAAAIAYGLDKKGG	274	noMatch	noMatch	0.0057
Ma09_t24180	chr09:35862365-35867322	luminal-binding protein 2-like	Cach	IINEPTAAAIAYGLDKK	274	73.03	4.02834e-21	3.2e-11
Ma09_t24180	chr09:35862365-35867322	luminal-binding protein 2-like	GN	IINEPTAAAIAYGMDKKG	306	-	-	-
Ma09_t24180	chr09:35862365-35867322	luminal-binding protein 2-like	GN	IINEPTAAAIAYGMDKKGG	306	-	-	-
Ma09_t24180	chr09:35862365-35867322	luminal-binding protein 2-like	GN	IINEPTAAAIAYGMDKK	306	-	-	-
Ma09_t24180	chr09:35862365-35867322	luminal-binding protein 2-like	GN	QATKDAGIIAGLNVAR	315	26.22	5.69109e-11	0.018
Ma09_t24180	chr09:35862365-35867322	luminal-binding protein 2-like	Mbw	IINEPTAAAIAYGMDKKG	540	-	-	-
Ma09_t24180	chr09:35862365-35867322	luminal-binding protein 2-like	Mbw	IINEPTAAAIAYGMDKKGG	540	-	-	-
Ma09_t24180	chr09:35862365-35867322	luminal-binding protein 2-like	Mbw	IINEPTAAAIAYGMDKK	540	-	-	-
Ma09_t24180	chr09:35862365-35867322	luminal-binding protein 2-like	Mbw	QATKDAGIIAGLNVAR	533	26.22	5.69109e-11	0.018
Ma04_t28520	chr04:29566600-29571041	malate dehydrogenase	Cach	NXIIWGNHSSTQYPDVXHATVK	1504	-	-	-
Ma04_t28520	chr04:29566600-29571041	malate dehydrogenase	GN	NVIIWGNHSSTQYPDVSHATVK	1421	33.07	2.06259e-17	0.00076
Ma04_t28520	chr04:29566600-29571041	malate dehydrogenase	Mbw	NVIIWGNHSSTQYPDVSHATVK	1741	33.07	2.06259e-17	0.00076
Ma04_t08620	chr04:6155452-6159487	malate dehydrogenase, mitochondrial-like	Cach	ALEGSDVVIIPAGVPR	324	47.46	2.74182e-10	0.00015
Ma04_t08620	chr04:6155452-6159487	malate dehydrogenase, mitochondrial-like	GN	ALEDSDVVIIPAGVPR	308	63.41	noMatch	noMatch
Ma04_t08620	chr04:6155452-6159487	malate dehydrogenase, mitochondrial-like	GN	ALDDSDVVIIPAGVPR	308	32.09	noMatch	noMatch
Ma04_t08620	chr04:6155452-6159487	malate dehydrogenase, mitochondrial-like	Mbw	ALEDSDVVIIPAGVPR	575	63.41	noMatch	noMatch
Ma10_t09780	chr10:23879136-23896916	Mannose-specific lectin	Cach	EGPWGANEGNAFDTGR	244	81.17	5.03238e-08	0.04
Ma10_t09780	chr10:23879136-23896916	Mannose-specific lectin	GN	EGPWGANAGNAFDTGR	349	92.36	2.72911e-21	4.9e-12
Ma10_t09780	chr10:23879136-23896916	Mannose-specific lectin	Mbw	XGPWGXXAGXXFDTGX	1084	-	-	-
Ma10_t25370	chr10:33539149-33543561	mitochondrial dicarboxylate/tricarboxylate transporter DTC-like	Cach	IIADEGVLALWK	41	62.81	3.42459e-12	0.0095
Ma10_t25370	chr10:33539149-33543561	mitochondrial dicarboxylate/tricarboxylate transporter DTC-like	GN	IITDEGVLALWK	61	-	-	-
Ma10_t25370	chr10:33539149-33543561	mitochondrial dicarboxylate/tricarboxylate transporter DTC-like	Mbw	IITDEGVLALWK	115	-	-	-
Ma00_t02990	chrUn_random:23844078-23845136	momilactone A synthase-like	Cach	VVVADIQDEKGR	75	41.58	noMatch	noMatch
Ma00_t02990	chrUn_random:23844078-23845136	momilactone A synthase-like	Cach	DHGFLNGENSASLFER	83	37.92	noMatch	noMatch
Ma00_t02990	chrUn_random:23844078-23845136	momilactone A synthase-like	GN	VVVADIKDEKGR	353	-	-	-
Ma00_t02990	chrUn_random:23844078-23845136	momilactone A synthase-like	GN	DHGFLNGEHSASLFER	302	19.19	4.55919e-09	0.1
Ma00_t02990	chrUn_random:23844078-23845136	momilactone A synthase-like	Mbw	VVVADIKDEKGR	155	-	-	-
Ma00_t02990	chrUn_random:23844078-23845136	momilactone A synthase-like	Mbw	DHGFLNGEHSASLFER	122	19.19	4.55919e-09	0.1
Ma04_t21440	chr04:23989414-24013198	NAD-dependent malic enzyme 59 kDa isoform, mitochondrial	Cach	VISFEQQYER	48	28.46	noMatch	noMatch
Ma04_t21440	chr04:23989414-24013198	NAD-dependent malic enzyme 59 kDa isoform, mitochondrial	GN	VISFKQQYER	68	-	-	-
Ma04_t21440	chr04:23989414-24013198	NAD-dependent malic enzyme 59 kDa isoform, mitochondrial	Mbw	VISFKQQYER	77	-	-	-
Ma05_t20630	chr05:32319299-32320923	nucleoside diphosphate kinase 1	Cach	GLVGEIINRFEK	698	30.39	noMatch	noMatch
Ma05_t20630	chr05:32319299-32320923	nucleoside diphosphate kinase 1	Cach	GDFAIEIGR	310	46.82	noMatch	noMatch
Ma05_t20630	chr05:32319299-32320923	nucleoside diphosphate kinase 1	GN	GDLAIEIGR	1162	-	-	-
Ma05_t20630	chr05:32319299-32320923	nucleoside diphosphate kinase 1	GN	GLVGEIISRFEK	839	24.38	2.70292e-10	0.0097
Ma05_t20630	chr05:32319299-32320923	nucleoside diphosphate kinase 1	Mbw	GDLAIEIGR	1256	-	-	-
Ma05_t20630	chr05:32319299-32320923	nucleoside diphosphate kinase 1	Mbw	GLVGEIISRFEK	969	24.38	2.70292e-10	0.0097
Ma01_t06020	chr01:4261784-4270281	omega-amidase,chloroplastic-like, transcript variant X1	Cach	IALCQLSVTPDKER	36	46.94	5.84342e-14	0.00026
Ma01_t06020	chr01:4261784-4270281	omega-amidase,chloroplastic-like, transcript variant X1	GN	IALCQLSVTPEKER	76	41.84	2.03487e-11	0.0025
Ma01_t06020	chr01:4261784-4270281	omega-amidase,chloroplastic-like, transcript variant X1	Mbw	IALCQLSVTPEKER	80	41.84	2.03487e-11	0.0025
Ma02_t24190	chr02:28891630-28893558	patatin-like protein 2, transcript variant X2	Cach	IEDDTLTGETSSVDVSTKK	154	33.5	noMatch	noMatch
Ma02_t24190	chr02:28891630-28893558	patatin-like protein 2, transcript variant X2	GN	IEDDTLTGQTSSVDVSTKK	652	54.65	3.78462e-15	0.0009
Ma02_t24190	chr02:28891630-28893558	patatin-like protein 2, transcript variant X2	Mbw	IEDDTLTGQTSSVDVSTKK	522	54.65	3.78462e-15	0.0009
Ma05_t28340	chr05:39381333-39383552	patellin-3-like	Cach	AIXEAVGXAAAEDVSPAAK	59	-	-	-
Ma06_t20100	chr06:14152719-14155562	patellin-3-like	Cach	YIAPEQVPVAFGGLSK	588	39.78	1.03353e-14	0.00022
Ma06_t20100	chr06:14152719-14155562	patellin-3-like	Cach	QFGIEALLAEDLGLPELEK	168	26.3	noMatch	noMatch
Ma05_t28340	chr05:39381333-39383552	patellin-3-like	GN	AIKEAVGSAAAEDVSPAAK	126	38.15	1.98353e-13	4.4e-05
Ma06_t20100	chr06:14152719-14155562	patellin-3-like	GN	YIAPEQVPVAIGGLSK	828	18.63	9.29701e-09	0.31
Ma06_t20100	chr06:14152719-14155562	patellin-3-like	GN	QFGIEALLEEDLGLPELEK	523	noMatch	1.90579e-14	0.25
Ma05_t28340	chr05:39381333-39383552	patellin-3-like	Mbw	AIKEAVGSAAAEDVSPAAK	182	38.15	1.98353e-13	4.4e-05
Ma06_t20100	chr06:14152719-14155562	patellin-3-like	Mbw	YIAPEQVPVAIGGLSK	667	18.63	9.29701e-09	0.31
Ma06_t20100	chr06:14152719-14155562	patellin-3-like	Mbw	QFGIEALLEEDLGLPELEK	377	noMatch	1.90579e-14	0.25
Ma08_t34150	chr08:44272751-44273905	pathogenesis-related protein 1-like	Cach	TKTEYDTIDDAPLPEEEVQK	390	20.24	noMatch	noMatch
Ma08_t34150	chr08:44272751-44273905	pathogenesis-related protein 1-like	GN	TKTEYDTIDDAPLPEDEVQK	1769	38.75	5.34925e-16	1.6e-07
Ma08_t34150	chr08:44272751-44273905	pathogenesis-related protein 1-like	Mbw	TKTEYDTIDDAPLPEDEVQK	1771	38.75	5.34925e-16	1.6e-07
Ma10_t11500	chr10:25012952-25014141	pathogen-related protein-like, transcript variant X1	Cach	GISLQELR	102	-	-	-
Ma10_t11500	chr10:25012952-25014141	pathogen-related protein-like, transcript variant X1	GN	GISLQEIR	37	44.95	noMatch	noMatch
Ma10_t11500	chr10:25012952-25014141	pathogen-related protein-like, transcript variant X1	Mbw	GISLQEIR	24	44.95	noMatch	noMatch
Ma04_t40060	chr04:36981349-36983773	pectinesterase-like	Cach	CRLDGYQDTLYAHSLR	631	40.34	noMatch	noMatch
Ma04_t40060	chr04:36981349-36983773	pectinesterase-like	GN	CRLDXYQDTLYAHTLR	379	-	-	-
Ma04_t40060	chr04:36981349-36983773	pectinesterase-like	Mbw	CRLDXYQDTLYAHTLR	211	-	-	-
Ma09_t28660	chr09:39311196-39317793	pentatricopeptide repeat-containing protein At5g65560-like, transcript variant X5	Cach	LLNEIFYR	2	19.39	noMatch	noMatch
Ma09_t28660	chr09:39311196-39317793	pentatricopeptide repeat-containing protein At5g65560-like, transcript variant X5	GN	LLNEIFDR	4	-	-	-
Ma09_t28660	chr09:39311196-39317793	pentatricopeptide repeat-containing protein At5g65560-like, transcript variant X5	Mbw	LLNEIFDR	6	-	-	-
Ma03_t12380	chr03:9555062-9555950	peptidyl-prolyl cis-trans isomerase-like	Cach	IVMELYADVTPK	5313	37.2	2.46732e-12	0.0013
Ma03_t12380	chr03:9555062-9555950	peptidyl-prolyl cis-trans isomerase-like	GN	IVIELYADVTPK	1467	16.07	noMatch	noMatch
Ma03_t12380	chr03:9555062-9555950	peptidyl-prolyl cis-trans isomerase-like	Mbw	IVIELYADVTPK	3103	16.07	noMatch	noMatch
Ma09_t11490	chr09:7764684-7766907	Peroxidase 1	Cach	ACPGIVSCADILALIAR	76	20.72	4.3769e-09	0.06
Ma09_t11490	chr09:7764684-7766907	Peroxidase 1	GN	ACPGVVSCADILALVAR	642	83.71	2.05418e-17	2.3e-11
Ma09_t11490	chr09:7764684-7766907	Peroxidase 1	GN	ACPGIVSCADILALVAR	642	87.41	noMatch	noMatch
Ma09_t11490	chr09:7764684-7766907	Peroxidase 1	Mbw	ACPGVVSCADILALVAR	1268	83.71	2.05418e-17	2.3e-11
Ma03_t02760	chr03:1889804-1891324	Peroxidase 12	Cach	TPNTFDNKYYVDLVNK	1964	65.03	noMatch	noMatch
Ma03_t02760	chr03:1889804-1891324	Peroxidase 12	Cach	YYVDLVNK	1964	52.06	noMatch	noMatch
Ma03_t02760	chr03:1889804-1891324	Peroxidase 12	GN	TPNTFDNKYYVDLVSK	8658	68.5	1.93541e-15	0.00044
Ma03_t02760	chr03:1889804-1891324	Peroxidase 12	GN	YYVDLVSK	8658	40.66	1.29003e-11	0.043
Ma03_t02760	chr03:1889804-1891324	Peroxidase 12	Mbw	TPNTFDNKYYVDLVSK	5886	68.5	1.93541e-15	0.00044
Ma03_t02760	chr03:1889804-1891324	Peroxidase 12	Mbw	YYVDLVSK	5886	40.66	1.29003e-11	0.043
Ma10_t05350	chr10:16426522-16428260	Peroxidase 21	Cach	CSSPNPDPEAVLYSR	4109	22.81	noMatch	noMatch
Ma10_t05350	chr10:16426522-16428260	Peroxidase 21	GN	CPSPNPDPEAVLYSR	5715	noMatch	noMatch	0.02
Ma10_t05350	chr10:16426522-16428260	Peroxidase 21	Mbw	CPSPNPDPEAVLYSR	2207	noMatch	noMatch	0.02
Ma11_t23900	chr11:27090067-27092027	Peroxidase 3	Cach	LLXPGDFFDXFKNSITR	158	-	-	-
Ma11_t23900	chr11:27090067-27092027	Peroxidase 3	GN	LLHPGDFFDDFKNSITR	396	48.25	1.84621e-16	4.3e-06
Ma11_t23900	chr11:27090067-27092027	Peroxidase 3	Mbw	LLHPGDFFDDFKNSITR	485	48.25	1.84621e-16	4.3e-06
Ma04_t06420	chr04:4739559-4741166	Peroxidase 72	Cach	TVSCADILALAAR	420	44.39	3.12769e-10	0.055
Ma04_t06420	chr04:4739559-4741166	Peroxidase 72	Cach	GLDLVDFVALSGSHTIGLSR	670	45.07	noMatch	noMatch
Ma04_t06420	chr04:4739559-4741166	Peroxidase 72	GN	TVSCADVLALAAR	1728	-	-	-
Ma04_t06420	chr04:4739559-4741166	Peroxidase 72	GN	GLDLVDLVALSGSHTIGLSR	2510	87.9	3.81029e-22	7.8e-13
Ma04_t06420	chr04:4739559-4741166	Peroxidase 72	Mbw	TVSCADVLALAAR	803	-	-	-
Ma04_t06420	chr04:4739559-4741166	Peroxidase 72	Mbw	GLDLVDLVALSGSHTIGLSR	1257	87.9	3.81029e-22	7.8e-13
Ma04_t08080	chr04:5787665-5795940	phosphoenolpyruvate carboxylase 2	Cach	GDFADENSAITESDIEETLKR	38	42.89	4.83792e-13	8.3e-05
Ma04_t08080	chr04:5787665-5795940	phosphoenolpyruvate carboxylase 2	GN	GDFADENSATTESDIEETLKR	168	-	-	-
Ma04_t08080	chr04:5787665-5795940	phosphoenolpyruvate carboxylase 2	Mbw	GDFADENSATTESDIEETLKR	136	-	-	-
Ma08_t15070	chr08:15015001-15022685	phosphoglucomutase, chloroplastic	Cach	XFEVPTGWK	6	-	-	-
Ma08_t15070	chr08:15015001-15022685	phosphoglucomutase, chloroplastic	GN	FFEVPTGWK	23	18.78	1.43459e-08	0.091
Ma08_t15070	chr08:15015001-15022685	phosphoglucomutase, chloroplastic	Mbw	FFEVPTGWK	28	18.78	1.43459e-08	0.091
Ma11_t16870	chr11:22274071-22277030	phosphoglycerate kinase, cytosolic	Cach	SKGVSLLLPTDVVXADKFXADADSK	76	-	-	-
Ma11_t16870	chr11:22274071-22277030	phosphoglycerate kinase, cytosolic	Cach	KLAXLSGTGVTTIIGGGDSVAAVEK	85	-	-	-
Ma11_t16870	chr11:22274071-22277030	phosphoglycerate kinase, cytosolic	Cach	ELDYLVGAVANPK	60	56.8	1.38039e-08	0.15
Ma11_t16870	chr11:22274071-22277030	phosphoglycerate kinase, cytosolic	GN	ELDYLVGAVTNPK	147	-	-	-
Ma11_t16870	chr11:22274071-22277030	phosphoglycerate kinase, cytosolic	GN	SKGVSLLLPTDVVIADKFAADADSK	170	7.11	2.54876e-08	0.002
Ma11_t16870	chr11:22274071-22277030	phosphoglycerate kinase, cytosolic	GN	KLADLSGTGVTTIIGGGDSVAAVEK	216	26.43	3.69941e-12	5.8e-05
Ma11_t16870	chr11:22274071-22277030	phosphoglycerate kinase, cytosolic	Mbw	ELDYLVGAVTNPK	362	-	-	-
Ma11_t16870	chr11:22274071-22277030	phosphoglycerate kinase, cytosolic	Mbw	SKGVSLLLPTDVVIADKFAADADSK	431	7.11	2.54876e-08	0.002
Ma11_t16870	chr11:22274071-22277030	phosphoglycerate kinase, cytosolic	Mbw	KLADLSGTGVTTIIGGGDSVAAVEK	506	26.43	3.69941e-12	5.8e-05
Ma08_t33800	chr08:44000904-44004899	phosphoglycerate kinase, cytosolic-like	Cach	VDLNVPLDDNQKITDDTR	185	40.79	noMatch	noMatch
Ma08_t33800	chr08:44000904-44004899	phosphoglycerate kinase, cytosolic-like	Cach	ELDYLVGAVANPK	191	56.8	1.38039e-08	0.15
Ma08_t33800	chr08:44000904-44004899	phosphoglycerate kinase, cytosolic-like	GN	VDLNVPLDDNLKITDDTR	257	54.55	2.33595e-11	0.021
Ma08_t33800	chr08:44000904-44004899	phosphoglycerate kinase, cytosolic-like	GN	ELDYLVGAVGNPK	279	25.35	8.39945e-10	0.19
Ma08_t33800	chr08:44000904-44004899	phosphoglycerate kinase, cytosolic-like	Mbw	VDLNVPLDDNLKITDDTR	323	54.55	2.33595e-11	0.021
Ma08_t33800	chr08:44000904-44004899	phosphoglycerate kinase, cytosolic-like	Mbw	ELDYLVGAVGNPK	350	25.35	8.39945e-10	0.19
Ma10_t30850	chr10:37080740-37085507	plasma membrane ATPase-like	Cach	ALNLGVNVK	75	33.06	2.80511e-11	0.15
Ma10_t30850	chr10:37080740-37085507	plasma membrane ATPase-like	GN	ALDLGVNVK	89	-	-	-
Ma10_t30850	chr10:37080740-37085507	plasma membrane ATPase-like	Mbw	ALDLGVNVK	84	-	-	-
Ma08_t09150	chr08:6627221-6629449	polyphenol oxidase, chloroplastic-like	Cach	VEVIQIKDIXVTTNETAR	121	-	-	-
Ma08_t09150	chr08:6627221-6629449	polyphenol oxidase, chloroplastic-like	Cach	LGITPLLEDXDAEDADKLVVTLVLR	407	-	-	-
Ma08_t09150	chr08:6627221-6629449	polyphenol oxidase, chloroplastic-like	Cach	DIXVTTNETAR	121	-	-	-
Ma08_t09150	chr08:6627221-6629449	polyphenol oxidase, chloroplastic-like	Cach	FDVYVAVPYGDLAGPDYGEFAGSFVR	595	54.78	noMatch	noMatch
Ma08_t09150	chr08:6627221-6629449	polyphenol oxidase, chloroplastic-like	Cach	DSVFFCHHSNVDR	463	24.77	1.33649e-13	0.0038
Ma08_t09160	chr08:6637297-6639154	polyphenol oxidase, chloroplastic-like	Cach	DSVFFCHHSNVDR	45	24.77	1.33649e-13	0.0038
Ma08_t09170	chr08:6651078-6653081	polyphenol oxidase, chloroplastic-like	Cach	LRYTFEQVPLPWLGK	143	14.89	2.86325e-11	0.011
Ma08_t09150	chr08:6627221-6629449	polyphenol oxidase, chloroplastic-like	GN	FDVYVAVPYGDLAGPDYGEFAGSYVR	850	51.8	2.61287e-19	4.3e-10
Ma08_t09150	chr08:6627221-6629449	polyphenol oxidase, chloroplastic-like	GN	DSVFFCHHCNVDR	2272	38.68	3.29201e-19	4.1e-06
Ma08_t09150	chr08:6627221-6629449	polyphenol oxidase, chloroplastic-like	GN	VEVIQIKDIQVTTNETAR	363	63.11	5.71522e-19	6.9e-07
Ma08_t09150	chr08:6627221-6629449	polyphenol oxidase, chloroplastic-like	GN	LGITPLLEDIDAEDADKLVVTLVLR	1091	79.72	7.17354e-20	1e-15
Ma08_t09150	chr08:6627221-6629449	polyphenol oxidase, chloroplastic-like	GN	DIQVTTNETAR	363	27.49	2.02749e-11	0.011
Ma08_t09160	chr08:6637297-6639154	polyphenol oxidase, chloroplastic-like	GN	DSVFFCHHCNVDR	1389	38.68	3.29201e-19	4.1e-06
Ma08_t09170	chr08:6651078-6653081	polyphenol oxidase, chloroplastic-like	GN	LRYTFEQVPLPWLGN	2	-	-	-
Ma08_t09150	chr08:6627221-6629449	polyphenol oxidase, chloroplastic-like	Mbw	FDVYVAVPYGDLAGPDYGEFAGSYVR	1680	51.8	2.61287e-19	4.3e-10
Ma08_t09150	chr08:6627221-6629449	polyphenol oxidase, chloroplastic-like	Mbw	DSVFFCHHCNVDR	3992	38.68	3.29201e-19	4.1e-06
Ma08_t09150	chr08:6627221-6629449	polyphenol oxidase, chloroplastic-like	Mbw	VEVIQIKDIQVTTNETAR	700	63.11	5.71522e-19	6.9e-07
Ma08_t09150	chr08:6627221-6629449	polyphenol oxidase, chloroplastic-like	Mbw	LGITPLLEDIDAEDADKLVVTLVLR	1489	79.72	7.17354e-20	1e-15
Ma08_t09150	chr08:6627221-6629449	polyphenol oxidase, chloroplastic-like	Mbw	DIQVTTNETAR	700	27.49	2.02749e-11	0.011
Ma08_t09160	chr08:6637297-6639154	polyphenol oxidase, chloroplastic-like	Mbw	DSVFFCHHCNVDR	1831	38.68	3.29201e-19	4.1e-06
Ma08_t09170	chr08:6651078-6653081	polyphenol oxidase, chloroplastic-like	Mbw	LRYTFEQVPLPWLGN	2	-	-	-
Ma07_t18280	chr07:24928023-24929531	Probable aquaporin PIP1-2	Cach	SLGAAIIYDK	5064	18.63	noMatch	noMatch
Ma07_t18280	chr07:24928023-24929531	Probable aquaporin PIP1-2	GN	SLGAAIXYDK	19853	-	-	-
Ma07_t18280	chr07:24928023-24929531	Probable aquaporin PIP1-2	Mbw	SLGAAIVYDK	7644	-	-	-
Ma04_t22160	chr04:24524547-24526119	Probable aquaporin PIP2-6	Cach	HQYNSLGGGANVVAAGYSK	2412	53.68	noMatch	noMatch
Ma04_t22160	chr04:24524547-24526119	Probable aquaporin PIP2-6	GN	HQYNSLGGGANVVATGYSK	2050	25.26	3.02416e-09	0.029
Ma04_t22160	chr04:24524547-24526119	Probable aquaporin PIP2-6	Mbw	HQYNSLGGGANVVATGYSK	2750	25.26	3.02416e-09	0.029
Ma03_t27910	chr03:31138429-31142519	probable calcium-binding protein CML7	Cach	VLDKDATGNVAVADLR	237	40.25	noMatch	noMatch
Ma03_t27910	chr03:31138429-31142519	probable calcium-binding protein CML7	GN	VLDKDATGTVAVADLR	182	-	-	-
Ma03_t27910	chr03:31138429-31142519	probable calcium-binding protein CML7	Mbw	VLDKDATGTVAVADLR	166	-	-	-
Ma08_t05750	chr08:3905893-3907105	probable carboxylesterase 15	Cach	LRXLARXPEXELLR	86	-	-	-
Ma08_t05750	chr08:3905893-3907105	probable carboxylesterase 15	GN	LRDLARDPESELLR	141	23.81	4.9058e-09	0.0066
Ma08_t05750	chr08:3905893-3907105	probable carboxylesterase 15	Mbw	LRDLARDPESELLR	105	23.81	4.9058e-09	0.0066
Ma01_t16400	chr01:11878658-11882747	probable linoleate 9S-lipoxygenase 5	Cach	VYGDHTSSIXASHIEK	750	-	-	-
Ma01_t16400	chr01:11878658-11882747	probable linoleate 9S-lipoxygenase 5	Cach	VLKLPLPQVIKEDR	353	34.23	noMatch	noMatch
Ma01_t18020	chr01:13322958-13326238	probable linoleate 9S-lipoxygenase 5	Cach	SWNFPEQALPADLIKR	154	24.39	noMatch	noMatch
Ma01_t18040	chr01:13344016-13347394	probable linoleate 9S-lipoxygenase 5	Cach	LFILDHHDAYIPYLNR	8	34.27	2.62303e-11	0.0069
Ma01_t16400	chr01:11878658-11882747	probable linoleate 9S-lipoxygenase 5	GN	VLKLPLPQVIQEDR	1291	51.05	1.20309e-14	7.6e-10
Ma01_t16400	chr01:11878658-11882747	probable linoleate 9S-lipoxygenase 5	GN	VYGDHTSSINASHIEK	1190	25.05	noMatch	noMatch
Ma01_t18020	chr01:13322958-13326238	probable linoleate 9S-lipoxygenase 5	GN	SWNFREQALPADLIKR	446	noMatch	2.80055e-07	0.28
Ma01_t18040	chr01:13344016-13347394	probable linoleate 9S-lipoxygenase 5	GN	LFILDHHDAYLPYLNR	190	-	-	-
Ma01_t16400	chr01:11878658-11882747	probable linoleate 9S-lipoxygenase 5	Mbw	VLKLPLPQVIQEDR	1159	51.05	1.20309e-14	7.6e-10
Ma01_t16400	chr01:11878658-11882747	probable linoleate 9S-lipoxygenase 5	Mbw	VYGDHTSSINASHIEK	874	25.05	noMatch	noMatch
Ma01_t18020	chr01:13322958-13326238	probable linoleate 9S-lipoxygenase 5	Mbw	SWNFREQALPADLIKR	948	noMatch	2.80055e-07	0.28
Ma01_t18040	chr01:13344016-13347394	probable linoleate 9S-lipoxygenase 5	Mbw	LFILDHHDAYLPYLNR	115	-	-	-
Ma08_t21650	chr08:35465840-35470454	probable mediator of RNA polymerase II transcription subunit 37c	Cach	EIAEAYLGSVIK	452	22.37	noMatch	noMatch
Ma08_t21650	chr08:35465840-35470454	probable mediator of RNA polymerase II transcription subunit 37c	GN	EIAEAYLGSVVK	504	32.62	1.66564e-11	0.0087
Ma08_t21650	chr08:35465840-35470454	probable mediator of RNA polymerase II transcription subunit 37c	Mbw	EIAEAYLGSVVK	814	32.62	1.66564e-11	0.0087
Ma02_t15410	chr02:23141292-23145436	probable mitochondrial-processing peptidase subunit beta	Cach	RVPVAELFAR	58	30.62	1.08886e-08	0.0006
Ma02_t15410	chr02:23141292-23145436	probable mitochondrial-processing peptidase subunit beta	Cach	RRVPVAELFAR	58	7.45	8.90061e-09	2.6
Ma02_t15410	chr02:23141292-23145436	probable mitochondrial-processing peptidase subunit beta	GN	RVPVTELFAR	19	-	-	-
Ma02_t15410	chr02:23141292-23145436	probable mitochondrial-processing peptidase subunit beta	GN	RRVPVTELFAR	19	-	-	-
Ma02_t15410	chr02:23141292-23145436	probable mitochondrial-processing peptidase subunit beta	Mbw	RVPVTELFXR	40	-	-	-
Ma02_t15410	chr02:23141292-23145436	probable mitochondrial-processing peptidase subunit beta	Mbw	RRVPVTELFXR	40	-	-	-
Ma11_t14650	chr11:20368991-20374331	probable NADH dehydrogenase [ubiquinone] 1 alpha subcomplex subunit 5, mitochondrial	Cach	TXEAVSXESVPKNEPAPQVK	393	-	-	-
Ma11_t14650	chr11:20368991-20374331	probable NADH dehydrogenase [ubiquinone] 1 alpha subcomplex subunit 5, mitochondrial	GN	TLEAVSTESVPKNEPAPQVK	406	13.21	4.71642e-10	0.13
Ma11_t14650	chr11:20368991-20374331	probable NADH dehydrogenase [ubiquinone] 1 alpha subcomplex subunit 5, mitochondrial	Mbw	TLEAVSTESVPKNEPAPQVK	414	13.21	4.71642e-10	0.13
Ma03_t10000	chr03:7453573-7460056	probable nucleoredoxin 1	Cach	VLTSEGVQVVR	203	42.86	noMatch	noMatch
Ma03_t10000	chr03:7453573-7460056	probable nucleoredoxin 1	GN	VLTSVGVQVVR	420	35.61	4.53776e-08	noMatch
Ma03_t10000	chr03:7453573-7460056	probable nucleoredoxin 1	Mbw	VLTSVGVQVVR	476	35.61	4.53776e-08	noMatch
Ma04_t32820	chr04:32712771-32716048	probable phospholipid hydroperoxide glutathione peroxidase	Cach	SSSKPAGSIHDFTVKDAX	858	-	-	-
Ma04_t32820	chr04:32712771-32716048	probable phospholipid hydroperoxide glutathione peroxidase	GN	SSSKPAGSIHDFTVKDAR	697	noMatch	noMatch	0.029
Ma04_t32820	chr04:32712771-32716048	probable phospholipid hydroperoxide glutathione peroxidase	Mbw	SSSKPAGSIHDFTVKDAR	540	noMatch	noMatch	0.029
Ma08_t20070	chr08:33920791-33927917	probable succinyl-CoA ligase [ADP-forming] subunit alpha, mitochondrial	Cach	NGTFHTEQAIEYGTK	75	41.18	7.97923e-12	0.0006
Ma08_t20070	chr08:33920791-33927917	probable succinyl-CoA ligase [ADP-forming] subunit alpha, mitochondrial	GN	NGTFHSEQAIEYGTK	69	-	-	-
Ma08_t20070	chr08:33920791-33927917	probable succinyl-CoA ligase [ADP-forming] subunit alpha, mitochondrial	Mbw	NGTFHSEQAIEYGTK	62	-	-	-
Ma11_t08760	chr11:6968277-6974099	proteasome subunit alpha type-5	Cach	VAPTYHLYTPSEVEAVIARL	179	19.61	1.18635e-09	0.008
Ma11_t08760	chr11:6968277-6974099	proteasome subunit alpha type-5	GN	VSPTYHLYTPXEVEAVIARL	130	-	-	-
Ma11_t08760	chr11:6968277-6974099	proteasome subunit alpha type-5	Mbw	VSPTYHLYTPSEVEAVIARL	211	-	-	-
Ma11_t13750	chr11:18903059-18909225	proteasome subunit beta type-4	Cach	ITEEGVTISQPYALK	448	19.66	noMatch	noMatch
Ma11_t13750	chr11:18903059-18909225	proteasome subunit beta type-4	GN	ITDEGVTISQPYALK	230	-	-	-
Ma11_t13750	chr11:18903059-18909225	proteasome subunit beta type-4	Mbw	ITDEGVTISQPYALK	514	-	-	-
Ma01_t10230	chr01:7372828-7383257	protein disulfide-isomerase-like	Cach	VDANEDANKELASKYEVK	300	20.16	noMatch	noMatch
Ma01_t10230	chr01:7372828-7383257	protein disulfide-isomerase-like	Cach	IVVADTIQEVVFGSGK	538	33.17	noMatch	noMatch
Ma01_t10230	chr01:7372828-7383257	protein disulfide-isomerase-like	Cach	KSEPIPEVNNEPVKIVVADTIQEVVFGSGK	684	40.26	noMatch	noMatch
Ma01_t10230	chr01:7372828-7383257	protein disulfide-isomerase-like	GN	VDANEDVNKELASKYEVK	691	2.26	1.12874e-20	0.43
Ma01_t10230	chr01:7372828-7383257	protein disulfide-isomerase-like	GN	IVVADTLQEVVFGSGK	1101	11.49	4.5075e-09	0.16
Ma01_t10230	chr01:7372828-7383257	protein disulfide-isomerase-like	GN	KSEPIPEVNNEPVKIVVADTLQEVVFGSGK	886	36.64	4.19011e-12	6.9e-05
Ma01_t10230	chr01:7372828-7383257	protein disulfide-isomerase-like	Mbw	VDANEDVNKELASKYEVK	731	2.26	1.12874e-20	0.43
Ma01_t10230	chr01:7372828-7383257	protein disulfide-isomerase-like	Mbw	IVVADTLQEVVFGSGK	1178	11.49	4.5075e-09	0.16
Ma01_t10230	chr01:7372828-7383257	protein disulfide-isomerase-like	Mbw	KSEPIPEVNNEPVKIVVADTLQEVVFGSGK	1112	36.64	4.19011e-12	6.9e-05
Ma08_t21800	chr08:35574407-35577226	protein IN2-1 homolog B-like	Cach	IKLVPIDLDNRPAWYK	42	17.17	noMatch	noMatch
Ma08_t21800	chr08:35574407-35577226	protein IN2-1 homolog B-like	GN	IKLVPIDLDNKPAWYK	117	-	-	-
Ma08_t21800	chr08:35574407-35577226	protein IN2-1 homolog B-like	Mbw	IKLVPIDLDNKPAWYK	110	-	-	-
Ma01_t04690	chr01:3202806-3204140	Putative Acid phosphatase 1	Cach	ADYLREATVDNLINVGFHGWTELILR	1086	26.48	noMatch	noMatch
Ma01_t04690	chr01:3202806-3204140	Putative Acid phosphatase 1	Cach	EATVDNLINVGFHGWTELILR	1058	42.73	noMatch	noMatch
Ma01_t04690	chr01:3202806-3204140	Putative Acid phosphatase 1	GN	ADYLREATVDNLINVGYHGWTELILR	1796	noMatch	8.30692e-21	1.3e-06
Ma01_t04690	chr01:3202806-3204140	Putative Acid phosphatase 1	GN	EATVDNLINVGYHGWTELILR	1903	58.25	3.47062e-22	7.3e-08
Ma01_t04690	chr01:3202806-3204140	Putative Acid phosphatase 1	Mbw	ADYLREATVDNLINVGYHGWTELILR	1226	noMatch	8.30692e-21	1.3e-06
Ma01_t04690	chr01:3202806-3204140	Putative Acid phosphatase 1	Mbw	EATVDNLINVGYHGWTELILR	1544	58.25	3.47062e-22	7.3e-08
Ma00_t00070	chrUn_random:80753-82327	Putative Cytokinin-O-glucosyltransferase 3	Cach	SWFVGPVALAAVGQGSSLATR	44	28.06	noMatch	noMatch
Ma00_t00070	chrUn_random:80753-82327	Putative Cytokinin-O-glucosyltransferase 3	GN	SWFVGPVALAAAGQGSSLATR	13	7.22	1.44407e-09	0.034
Ma00_t00070	chrUn_random:80753-82327	Putative Cytokinin-O-glucosyltransferase 3	Mbw	SWFVGPVALAAAGQGSSLATR	34	7.22	1.44407e-09	0.034
Ma08_t18940	chr08:32712283-32719462	Putative G3BP-like protein	Cach	ASAPVTVYAPSRPASIK	151	16.03	noMatch	noMatch
Ma08_t18940	chr08:32712283-32719462	Putative G3BP-like protein	GN	ASAPVTVYAPSRPVSIK	132	-	-	-
Ma08_t18940	chr08:32712283-32719462	Putative G3BP-like protein	Mbw	ASAPVTVYAPSRPVSIK	151	-	-	-
Ma10_t06370	chr10:18933242-18936736	heat shock protein 81-1-like	Mbw	SGDEMTSLKDYVTR	1061	-	-	-
Ma10_t06370	chr10:18933242-18936736	heat shock protein 81-1-like	Mbw	ELISNSSDALDKIRFESLTDK	750	noMatch	3.23279e-15	2.6e-06
Ma10_t06370	chr10:18933242-18936736	heat shock protein 81-1-like	Mbw	ELISNSSDALDKIR	750	60.8	1.19701e-16	4.9e-08
Ma11_t03550	chr11:2631575-2636637	hsp70-Hsp90 organizing protein	Cach	LGAAHLGLSDAEQAVSAYEK	102	33.05	noMatch	noMatch
Ma11_t03550	chr11:2631575-2636637	hsp70-Hsp90 organizing protein	GN	LGAAHLGLSDAEQAVAAYEK	206	33	1.61716e-12	8e-05
Ma11_t03550	chr11:2631575-2636637	hsp70-Hsp90 organizing protein	Mbw	LGAAHLGLSDAEQAVAAYEK	200	33	1.61716e-12	8e-05
Ma09_t10350	chr09:7048518-7049832	Putative Horcolin	Cach	IDSIKINAGDIIDAIEITFTR	172	53.55	noMatch	noMatch
Ma09_t10350	chr09:7048518-7049832	Putative Horcolin	GN	IDSVKINAGDIIDAIEITFTR	1214	76.11	1.00763e-18	3.7e-11
Ma09_t10350	chr09:7048518-7049832	Putative Horcolin	Mbw	IDSVKINAGDIIDAIEITFTR	4298	76.11	1.00763e-18	3.7e-11
Ma11_t16880	chr11:22293396-22302450	putative leucine-rich repeat-containing protein DDB_G0290503, transcript variant X3	Cach	XVGELELSLEAANHR	65	-	-	-
Ma11_t16880	chr11:22293396-22302450	putative leucine-rich repeat-containing protein DDB_G0290503, transcript variant X3	GN	RVGELELSLEAANHR	55	16.69	1.65375e-09	2.5
Ma11_t16880	chr11:22293396-22302450	putative leucine-rich repeat-containing protein DDB_G0290503, transcript variant X3	Mbw	RVGELELSLEAANHR	67	16.69	1.65375e-09	2.5
Ma10_t15480	chr10:27553462-27562678	Putative Pyruvate kinase, cytosolic isozyme	Cach	LGDLYQTQIFAK	162	37.71	8.31267e-11	0.066
Ma10_t15480	chr10:27553462-27562678	Putative Pyruvate kinase, cytosolic isozyme	Cach	IESIEGLTHFDEILQEADGIILSR	140	72.29	noMatch	noMatch
Ma10_t15480	chr10:27553462-27562678	Putative Pyruvate kinase, cytosolic isozyme	GN	VESIEGLTHFDEILQEADGIILSR	305	-	-	-
Ma10_t15480	chr10:27553462-27562678	Putative Pyruvate kinase, cytosolic isozyme	GN	LGDLCQTQIFAK	332	34.6	4.41509e-09	1.7
Ma10_t15480	chr10:27553462-27562678	Putative Pyruvate kinase, cytosolic isozyme	Mbw	VESIEGLTHFDEILQEADGIILSR	371	-	-	-
Ma10_t15480	chr10:27553462-27562678	Putative Pyruvate kinase, cytosolic isozyme	Mbw	LGDLCQTQIFAK	413	34.6	4.41509e-09	1.7
Ma10_t09760	chr10:23853044-23853766	Putative Salt stress-induced protein	Cach	VVKEGPWGANEGNAFDTGR	52	33.66	noMatch	noMatch
Ma10_t09760	chr10:23853044-23853766	Putative Salt stress-induced protein	Cach	EGPWGANEGNAFDTGR	52	81.17	5.03238e-08	0.04
Ma10_t09760	chr10:23853044-23853766	Putative Salt stress-induced protein	GN	VVKEGPWGANAGNAFDTGR	605	78.06	1.34663e-20	3e-07
Ma10_t09760	chr10:23853044-23853766	Putative Salt stress-induced protein	GN	EGPWGANAGNAFDTGR	605	92.36	2.72911e-21	4.9e-12
Ma10_t09760	chr10:23853044-23853766	Putative Salt stress-induced protein	Mbw	VVKEGPWGANAGNAFDTGR	2909	78.06	1.34663e-20	3e-07
Ma10_t09760	chr10:23853044-23853766	Putative Salt stress-induced protein	Mbw	EGPWGANAGNAFDTGR	2909	92.36	2.72911e-21	4.9e-12
Ma04_t35100	chr04:34037201-34038225	Putative Small heat shock protein, chloroplastic	Cach	RPLEIKEXDXEIR	112	-	-	-
Ma04_t35100	chr04:34037201-34038225	Putative Small heat shock protein, chloroplastic	GN	RPLEIKETDDEIR	304	39.82	4.1914e-14	0.0008
Ma04_t35100	chr04:34037201-34038225	Putative Small heat shock protein, chloroplastic	Mbw	RPLEIKETDDEIR	112	39.82	4.1914e-14	0.0008
Ma06_t35400	chr06:35249607-35250229	Putative Universal stress protein A-like protein	Cach	ALQWTIDNLLDIGETLFVIHVLRPK	396	36.37	noMatch	noMatch
Ma06_t35400	chr06:35249607-35250229	Putative Universal stress protein A-like protein	GN	ALQWTIDNLLDIGETLIVIHVLRPK	586	24.48	1.09156e-14	4.2e-05
Ma06_t35400	chr06:35249607-35250229	Putative Universal stress protein A-like protein	Mbw	ALQWTIDNLLDIGETLIVIHVLRPK	508	24.48	1.09156e-14	4.2e-05
Ma10_t17190	chr10:28671934-28681101	ras GTPase-activating protein-binding protein 1-like, transcript variant X2	Cach	GFYVLNDIFR	40	24.7	7.0167e-10	0.7
Ma10_t17190	chr10:28671934-28681101	ras GTPase-activating protein-binding protein 1-like, transcript variant X2	Cach	NLPLDATPAQLEEEFKK	14	12.56	6.37028e-13	0.031
Ma10_t17190	chr10:28671934-28681101	ras GTPase-activating protein-binding protein 1-like, transcript variant X2	GN	NLPLDATPAQLEEEFRK	70	-	-	-
Ma10_t17190	chr10:28671934-28681101	ras GTPase-activating protein-binding protein 1-like, transcript variant X2	GN	GYYVLNDIFR	42	39.74	5.85352e-12	0.017
Ma10_t17190	chr10:28671934-28681101	ras GTPase-activating protein-binding protein 1-like, transcript variant X2	Mbw	NLPLDATPAQLEEEFRK	79	-	-	-
Ma10_t17190	chr10:28671934-28681101	ras GTPase-activating protein-binding protein 1-like, transcript variant X2	Mbw	GYYVLNDIFR	64	39.74	5.85352e-12	0.017
Ma05_t09340	chr05:6763607-6766570	ras-associated and pleckstrin homology domains-containing protein 1-like	Cach	SVVVPIPAPIK	189	9.23	noMatch	noMatch
Ma05_t09340	chr05:6763607-6766570	ras-associated and pleckstrin homology domains-containing protein 1-like	GN	SVVVPTPAPIK	418	10.91	3.92821e-08	2.8
Ma05_t09340	chr05:6763607-6766570	ras-associated and pleckstrin homology domains-containing protein 1-like	Mbw	SVVVPTPAPIK	369	10.91	3.92821e-08	2.8
Ma05_t15510	chr05:11641238-11654346	ras-related protein RABC2a-like	Cach	ILLIGDAGVGK	25	18.86	noMatch	noMatch
Ma05_t15510	chr05:11641238-11654346	ras-related protein RABC2a-like	GN	ILLXGDAGVGK	104	-	-	-
Ma05_t15510	chr05:11641238-11654346	ras-related protein RABC2a-like	Mbw	ILLXGDAGVGK	72	-	-	-
Ma09_t07610	chr09:4998026-4999396	ribonuclease 1-like	Cach	XKVXPLVNLGSSGIIPHATK	512	-	-	-
Ma09_t07610	chr09:4998026-4999396	ribonuclease 1-like	Cach	VKPLVNLGSSGIIPHATK	485	23.8	noMatch	noMatch
Ma09_t07610	chr09:4998026-4999396	ribonuclease 1-like	Cach	SYSLEDINDALVPR	326	70.46	noMatch	noMatch
Ma09_t07610	chr09:4998026-4999396	ribonuclease 1-like	Cach	NYILWPFFYEDYLSQIR	223	81.26	noMatch	noMatch
Ma09_t07610	chr09:4998026-4999396	ribonuclease 1-like	GN	VDPLVNLGSSGIIPHATK	935	-	-	-
Ma09_t07610	chr09:4998026-4999396	ribonuclease 1-like	GN	SYSLDDINDALVPR	1132	57.41	1.03513e-13	0.0029
Ma09_t07610	chr09:4998026-4999396	ribonuclease 1-like	GN	NYILWPFFYEDYLYQIR	1234	65.77	1.71906e-19	5.2e-07
Ma09_t07610	chr09:4998026-4999396	ribonuclease 1-like	GN	KKVDPLVNLGSSGIIPHATK	1081	36.85	2.48412e-17	3.4e-08
Ma09_t07610	chr09:4998026-4999396	ribonuclease 1-like	Mbw	VDPLVNLGSSGIIPHATK	2575	-	-	-
Ma09_t07610	chr09:4998026-4999396	ribonuclease 1-like	Mbw	SYSLDDINDALVPR	2271	57.41	1.03513e-13	0.0029
Ma09_t07610	chr09:4998026-4999396	ribonuclease 1-like	Mbw	NYILWPFFYEDYLYQIR	2600	65.77	1.71906e-19	5.2e-07
Ma09_t07610	chr09:4998026-4999396	ribonuclease 1-like	Mbw	KKVDPLVNLGSSGIIPHATK	2711	36.85	2.48412e-17	3.4e-08
Ma04_t08930	chr04:6376855-6378353	ribonuclease 3-like	Cach	GIKPSLLYIYGASDIEK	1738	36.36	noMatch	noMatch
Ma04_t08930	chr04:6376855-6378353	ribonuclease 3-like	Cach	AEVDVLSLLDKK	1529	54.41	noMatch	noMatch
Ma04_t08930	chr04:6376855-6378353	ribonuclease 3-like	Cach	KGIKPSLLYIYGASDIEK	1738	31.77	noMatch	noMatch
Ma04_t08930	chr04:6376855-6378353	ribonuclease 3-like	Cach	GLWPFDSTTGKPVTK	1898	40.12	noMatch	noMatch
Ma04_t08930	chr04:6376855-6378353	ribonuclease 3-like	GN	GIKPSLLYIHGASDIEK	4764	27.38	1.1458e-10	0.00011
Ma04_t08930	chr04:6376855-6378353	ribonuclease 3-like	GN	AKVDVLSLLDKK	4363	54.85	6.12306e-14	1.9e-07
Ma04_t08930	chr04:6376855-6378353	ribonuclease 3-like	GN	KGIKPSLLYIHGASDIEK	4764	noMatch	1.0166e-12	0.023
Ma04_t08930	chr04:6376855-6378353	ribonuclease 3-like	GN	GLWPFDITTGKPVTK	5685	37.31	noMatch	noMatch
Ma04_t08930	chr04:6376855-6378353	ribonuclease 3-like	Mbw	GIKPSLLYIHGASDIEK	7424	27.38	1.1458e-10	0.00011
Ma04_t08930	chr04:6376855-6378353	ribonuclease 3-like	Mbw	AKVDVLSLLDKK	6784	54.85	6.12306e-14	1.9e-07
Ma04_t08930	chr04:6376855-6378353	ribonuclease 3-like	Mbw	KGIKPSLLYIHGASDIEK	7424	noMatch	1.0166e-12	0.023
Ma04_t08930	chr04:6376855-6378353	ribonuclease 3-like	Mbw	GLWPFDITTGKPVTK	8723	37.31	noMatch	noMatch
Ma03_t28660	chr03:31772591-31778897	ruBisCO large subunit-binding protein subunit beta, chloroplastic-like	Cach	DSTTIVGDGSTQEEVTKR	267	55.93	noMatch	noMatch
Ma03_t28660	chr03:31772591-31778897	ruBisCO large subunit-binding protein subunit beta, chloroplastic-like	GN	DSATIVGDGSTQEEVTKR	65	25.16	noMatch	noMatch
Ma03_t28660	chr03:31772591-31778897	ruBisCO large subunit-binding protein subunit beta, chloroplastic-like	Mbw	DSATIVGDGSTQEEVTKR	115	25.16	noMatch	noMatch
Ma05_t14280	chr05:10371988-10381154	SCAR-like protein 1	Cach	MELVSSGLVEMEIPR	4	16.68	noMatch	noMatch
Ma05_t14280	chr05:10371988-10381154	SCAR-like protein 1	GN	MELVSSGLVETEIPR	4	-	-	-
Ma05_t14280	chr05:10371988-10381154	SCAR-like protein 1	Mbw	MELVSSGLVETEIPR	3	-	-	-
Ma06_t09860	chr06:6848723-6859182	staphylococcal nuclease domain-containing protein 1-like	Cach	TNTAVTLLEAGLAK	120	20.31	noMatch	noMatch
Ma06_t09860	chr06:6848723-6859182	staphylococcal nuclease domain-containing protein 1-like	GN	TNTAITLLEAGLAK	145	41.31	1.9335e-10	0.1
Ma06_t09860	chr06:6848723-6859182	staphylococcal nuclease domain-containing protein 1-like	Mbw	TNTAITLLEAGLAK	224	41.31	1.9335e-10	0.1
Ma07_t21330	chr07:29451455-29456819	sucrose synthase 1-like	Cach	ESKDXEELAER	220	-	-	-
Ma07_t21330	chr07:29451455-29456819	sucrose synthase 1-like	Cach	ELXNLVVVAGDHGK	200	-	-	-
Ma07_t21330	chr07:29451455-29456819	sucrose synthase 1-like	Cach	LRELVNLVVVAGDHGK	200	18.31	noMatch	noMatch
Ma07_t21330	chr07:29451455-29456819	sucrose synthase 1-like	GN	LRELANLVVVAGDHGK	470	48.65	2.98166e-09	0.00061
Ma07_t21330	chr07:29451455-29456819	sucrose synthase 1-like	GN	ESKDIEELAER	469	23.27	1.29896e-09	1.1
Ma07_t21330	chr07:29451455-29456819	sucrose synthase 1-like	GN	ELANLVVVAGDHGK	470	13.73	1.48555e-12	6e-05
Ma07_t21330	chr07:29451455-29456819	sucrose synthase 1-like	Mbw	LRELANLVVVAGDHGK	253	48.65	2.98166e-09	0.00061
Ma07_t21330	chr07:29451455-29456819	sucrose synthase 1-like	Mbw	ESKDIEELAER	248	23.27	1.29896e-09	1.1
Ma07_t21330	chr07:29451455-29456819	sucrose synthase 1-like	Mbw	ELANLVVVAGDHGK	253	13.73	1.48555e-12	6e-05
Ma02_t23730	chr02:28633167-28639039	sucrose synthase 2-like	Cach	VPFRTENGIVR	1110	27.17	4.22118e-15	0.00082
Ma02_t23730	chr02:28633167-28639039	sucrose synthase 2-like	Cach	IGDSLSSQPNELVALFSR	1559	92.11	noMatch	noMatch
Ma02_t23730	chr02:28633167-28639039	sucrose synthase 2-like	Cach	AAEIVTNFFEK	2872	43.06	noMatch	noMatch
Ma02_t23730	chr02:28633167-28639039	sucrose synthase 2-like	GN	VPFRTDNGIVR	3570	29.35	3.32313e-15	0.0048
Ma02_t23730	chr02:28633167-28639039	sucrose synthase 2-like	GN	IGDSLSSHPNELVALFSR	2366	20.63	1.66172e-12	0.00044
Ma02_t23730	chr02:28633167-28639039	sucrose synthase 2-like	GN	AAEIVTNFFDK	5073	39.18	5.31751e-12	0.052
Ma02_t23730	chr02:28633167-28639039	sucrose synthase 2-like	Mbw	VPFRTDNGIVR	3567	29.35	3.32313e-15	0.0048
Ma02_t23730	chr02:28633167-28639039	sucrose synthase 2-like	Mbw	IGDSLSSHPNELVALFSR	2476	20.63	1.66172e-12	0.00044
Ma02_t23730	chr02:28633167-28639039	sucrose synthase 2-like	Mbw	AAEIVTNFFDK	4216	39.18	5.31751e-12	0.052
Ma10_t18610	chr10:29480124-29485754	sucrose synthase 2-like, transcript variant X2	Cach	FNIVSPGADTSIYFPYTEK	789	37.37	noMatch	noMatch
Ma10_t18610	chr10:29480124-29485754	sucrose synthase 2-like, transcript variant X2	GN	FNIVSPGADLSIYFPYTEK	1051	48.04	1.85704e-13	0.0014
Ma10_t18610	chr10:29480124-29485754	sucrose synthase 2-like, transcript variant X2	Mbw	FNIVSPGADLSIYFPYTEK	1183	48.04	1.85704e-13	0.0014
Ma09_t20440	chr09:29376551-29381588	superoxide dismutase [Cu-Zn], chloroplastic-like	Cach	AFVVHELEDDLGKGGHELSLTTGNAGGR	32	22.83	3.14402e-11	0.00041
Ma09_t20440	chr09:29376551-29381588	superoxide dismutase [Cu-Zn], chloroplastic-like	GN	ALVVHELEDDLGKGGHELSLTTGNAGGR	84	-	-	-
Ma09_t20440	chr09:29376551-29381588	superoxide dismutase [Cu-Zn], chloroplastic-like	Mbw	ALVVHELEDDLGKGGHELSLTTGNAGGR	114	-	-	-
Ma11_t14890	chr11:20588621-20598961	T-complex protein 1 subunit alpha-like	Cach	AIVAQTPDILGXR	128	-	-	-
Ma11_t14890	chr11:20588621-20598961	T-complex protein 1 subunit alpha-like	GN	AIVAQTPDILGER	106	noMatch	noMatch	0.0005
Ma11_t14890	chr11:20588621-20598961	T-complex protein 1 subunit alpha-like	Mbw	AIVAQTPDILGER	174	noMatch	noMatch	0.0005
Ma08_t18860	chr08:32630732-32642537	T-complex protein 1 subunit eta-like	Cach	MVVDAVLAIGNDDRLNLIGIKK	125	12.96	1.16083e-09	0.011
Ma08_t18860	chr08:32630732-32642537	T-complex protein 1 subunit eta-like	GN	IVVDAVLAIGNDDRLNMIGIKK	161	-	-	-
Ma08_t18860	chr08:32630732-32642537	T-complex protein 1 subunit eta-like	Mbw	IVVDAVLAIGNDDRLNMIGIKK	225	-	-	-
Ma03_t26770	chr03:30369748-30377283	T-complex protein 1 subunit theta-like	Cach	LLGGGLHNSTVVR	102	22.57	1.33603e-11	0.014
Ma08_t04480	chr08:3115206-3121199	T-complex protein 1 subunit theta-like	Cach	TEEAKVEELIK	38	11.43	1.73796e-08	2.8
Ma08_t04480	chr08:3115206-3121199	T-complex protein 1 subunit theta-like	Cach	GTVLIQSAEQLENYAKTEEAKVEELIK	40	noMatch	2.44688e-09	1.9
Ma03_t26770	chr03:30369748-30377283	T-complex protein 1 subunit theta-like	GN	LLGGGLHNSTVIR	143	noMatch	1.59746e-09	1.2
Ma08_t04480	chr08:3115206-3121199	T-complex protein 1 subunit theta-like	GN	TEESKVEELIK	30	-	-	-
Ma08_t04480	chr08:3115206-3121199	T-complex protein 1 subunit theta-like	GN	GTVLIQSAEQLXNYAKTEESKVEELIK	16	-	-	-
Ma03_t26770	chr03:30369748-30377283	T-complex protein 1 subunit theta-like	Mbw	LLGGGLHNSTVIR	218	noMatch	1.59746e-09	1.2
Ma08_t04480	chr08:3115206-3121199	T-complex protein 1 subunit theta-like	Mbw	TEESKVEELIK	55	-	-	-
Ma08_t04480	chr08:3115206-3121199	T-complex protein 1 subunit theta-like	Mbw	GTVLIQSAEQLXNYAKTEESKVEELIK	42	-	-	-
Ma04_t17090	chr04:17285463-17294542	T-complex protein 1 subunit zeta-like	Cach	NKVCSGNDNNFVVINQK	34	17.37	6.05615e-11	0.049
Ma04_t17090	chr04:17285463-17294542	T-complex protein 1 subunit zeta-like	GN	NKVCSGNDNNFVIINQK	50	-	-	-
Ma04_t17090	chr04:17285463-17294542	T-complex protein 1 subunit zeta-like	Mbw	NKVCSGNDNNFVIINQK	90	-	-	-
Ma04_t28960	chr04:29945802-29949011	thioredoxin H1-like	Cach	AEEGAVIGCHXVDEWKQHLLQANESK	2433	-	-	-
Ma04_t28960	chr04:29945802-29949011	thioredoxin H1-like	GN	AEEGAVIGCHSVDEWKQHLLQANESK	2512	noMatch	noMatch	8.7e-06
Ma04_t28960	chr04:29945802-29949011	thioredoxin H1-like	Mbw	AEEGAVIGCHSVDEWKQHLLQANESK	2222	noMatch	noMatch	8.7e-06
Ma10_t13130	chr10:26050301-26052728	trans-cinnamate 4-monooxygenase-like, transcript variant X2	Cach	DVLHAQGVEFGSR	511	22.01	noMatch	noMatch
Ma10_t13130	chr10:26050301-26052728	trans-cinnamate 4-monooxygenase-like, transcript variant X2	GN	EVLHAQGVEFGSR	605	-	-	-
Ma10_t13130	chr10:26050301-26052728	trans-cinnamate 4-monooxygenase-like, transcript variant X2	Mbw	EVLHAQGVEFGSR	420	-	-	-
Ma11_t13030	chr11:17087608-17092795	transcription factor TGA2-like, transcript variant X1	Cach	SDVFHLLSGSWTTPXER	92	-	-	-
Ma11_t13030	chr11:17087608-17092795	transcription factor TGA2-like, transcript variant X1	GN	SDVFHLLSGSWTTPAER	129	noMatch	1.61858e-07	0.28
Ma11_t13030	chr11:17087608-17092795	transcription factor TGA2-like, transcript variant X1	Mbw	SDVFHLLSGSWTTPAER	77	noMatch	1.61858e-07	0.28
Ma09_t24600	chr09:36250001-36260930	triosephosphate isomerase, chloroplastic-like	Cach	HIIGEDDQFIGKK	146	22.72	1.43633e-09	0.00015
Ma09_t24600	chr09:36250001-36260930	triosephosphate isomerase, chloroplastic-like	GN	HVIGEDDQFIGKK	199	4.78	2.43836e-10	0.52
Ma09_t24600	chr09:36250001-36260930	triosephosphate isomerase, chloroplastic-like	Mbw	HVIGEDDQFIGKK	180	4.78	2.43836e-10	0.52
Ma11_t22690	chr11:26377064-26382884	triosephosphate isomerase, cytosolic	Cach	VASADVVDVVVSPXFVFLPLVK	810	-	-	-
Ma11_t22690	chr11:26377064-26382884	triosephosphate isomerase, cytosolic	Cach	VATPAQAQEVHXELR	677	-	-	-
Ma11_t22690	chr11:26377064-26382884	triosephosphate isomerase, cytosolic	Cach	VATPAQAQEVHSELRK	677	34.46	noMatch	noMatch
Ma11_t22690	chr11:26377064-26382884	triosephosphate isomerase, cytosolic	GN	VATPAQAQEVHLELRK	786	39.14	1.1543e-17	8.2e-07
Ma11_t22690	chr11:26377064-26382884	triosephosphate isomerase, cytosolic	GN	VASADVVDVVVSPSFVFLPLVK	712	48.16	3.75317e-15	2.6e-10
Ma11_t22690	chr11:26377064-26382884	triosephosphate isomerase, cytosolic	GN	VATPAQAQEVHLELR	786	64.43	4.6723e-15	1.1e-06
Ma11_t22690	chr11:26377064-26382884	triosephosphate isomerase, cytosolic	Mbw	VATPAQAQEVHLELRK	1327	39.14	1.1543e-17	8.2e-07
Ma11_t22690	chr11:26377064-26382884	triosephosphate isomerase, cytosolic	Mbw	VASADVVDVVVSPSFVFLPLVK	1301	48.16	3.75317e-15	2.6e-10
Ma11_t22690	chr11:26377064-26382884	triosephosphate isomerase, cytosolic	Mbw	VATPAQAQEVHLELR	1327	64.43	4.6723e-15	1.1e-06
Ma11_t22380	chr11:26169892-26171324	tropinone reductase homolog At1g07440-like	Cach	NEAELXKCLKEWGAK	622	-	-	-
Ma11_t22380	chr11:26169892-26171324	tropinone reductase homolog At1g07440-like	Cach	GIGHAIVEELAR	565	51.06	2.48587e-10	0.0098
Ma11_t22380	chr11:26169892-26171324	tropinone reductase homolog At1g07440-like	GN	GIGYAIVEELAR	334	35.42	noMatch	noMatch
Ma11_t22380	chr11:26169892-26171324	tropinone reductase homolog At1g07440-like	GN	NEAELNNCLKEWGAK	706	31.15	noMatch	noMatch
Ma11_t22380	chr11:26169892-26171324	tropinone reductase homolog At1g07440-like	Mbw	GIGYAIVEELAR	260	35.42	noMatch	noMatch
Ma11_t22380	chr11:26169892-26171324	tropinone reductase homolog At1g07440-like	Mbw	NEAELNNCLKEWGAK	542	31.15	noMatch	noMatch
Ma07_t08050	chr07:5997810-6000659	tubulin alpha chain-like	Cach	IHFMISSYAPVISAEK	39	20.82	2.03756e-11	0.00065
Ma07_t08050	chr07:5997810-6000659	tubulin alpha chain-like	GN	IHFMLSSYAPVISAEK	690	20.82	2.03756e-11	0.00065
Ma07_t08050	chr07:5997810-6000659	tubulin alpha chain-like	Mbw	IHFMLSSYAPVISAEK	585	20.82	2.03756e-11	0.00065
Ma04_t05500	chr04:4099767-4102736	Tubulin beta-1 chain	Cach	GHYTEGAELIDSVLDVVRK	49	33.64	1.00263e-10	0.0001
Ma04_t05500	chr04:4099767-4102736	Tubulin beta-1 chain	Cach	GHYTEGAELIDSVLDVVR	49	67.72	2.49762e-14	9.8e-06
Ma04_t05500	chr04:4099767-4102736	Tubulin beta-1 chain	GN	GHYTEGAELIDAVLDVVRK	135	48.76	5.97174e-14	1.9e-08
Ma04_t05500	chr04:4099767-4102736	Tubulin beta-1 chain	GN	GHYTEGAELIDAVLDVVR	135	57.64	2.12511e-13	3.6e-05
Ma04_t05500	chr04:4099767-4102736	Tubulin beta-1 chain	Mbw	GHYTEGAELIDAVLDVVRK	166	48.76	5.97174e-14	1.9e-08
Ma04_t05500	chr04:4099767-4102736	Tubulin beta-1 chain	Mbw	GHYTEGAELIDAVLDVVR	166	57.64	2.12511e-13	3.6e-05
Ma03_t06800	chr03:4667748-4669003	tuliposide A-converting enzyme 2, chloroplastic-like	Cach	LAGISGLGTGAR	190	-	-	-
Ma03_t06800	chr03:4667748-4669003	tuliposide A-converting enzyme 2, chloroplastic-like	GN	LVGISGLGTGAR	163	31.29	noMatch	noMatch
Ma03_t06800	chr03:4667748-4669003	tuliposide A-converting enzyme 2, chloroplastic-like	Mbw	LVGISGLGTGAR	58	31.29	noMatch	noMatch
Ma03_t11010	chr03:8306216-8310481	ubiquitin-conjugating enzyme E2 variant 1C-like	Cach	LFCDKDYPDKPPSVR	218	22.34	2.89139e-15	0.00047
Ma03_t11010	chr03:8306216-8310481	ubiquitin-conjugating enzyme E2 variant 1C-like	GN	LFCNKDYPDKPPSVR	304	-	-	-
Ma03_t11010	chr03:8306216-8310481	ubiquitin-conjugating enzyme E2 variant 1C-like	Mbw	LFCNKDYPDKPPSVR	334	-	-	-
Ma05_t09220	chr05:6709535-6712790	UBP1-associated protein 2C-like, transcript variant X2	Cach	IIDAFSLDQLRDIVAAAVCR	65	26.73	noMatch	noMatch
Ma05_t09220	chr05:6709535-6712790	UBP1-associated protein 2C-like, transcript variant X2	GN	IIDAFSLDQLRDIVAAAVSR	37	70.52	2.11999e-23	3.2e-08
Ma05_t09220	chr05:6709535-6712790	UBP1-associated protein 2C-like, transcript variant X2	Mbw	IIDAFSLDQLRDIVAAAVSR	44	70.52	2.11999e-23	3.2e-08
Ma03_t26500	chr03:30197548-30200598	UDP-arabinopyranose mutase 1-like	Cach	NLLSPSTPFFFNTLYDPYREGADFVR	36	12.49	1.84793e-09	0.04
Ma03_t26500	chr03:30197548-30200598	UDP-arabinopyranose mutase 1-like	GN	NLLSPSTPFFFNTLYDPYHEGADFVR	28	-	-	-
Ma03_t26500	chr03:30197548-30200598	UDP-arabinopyranose mutase 1-like	Mbw	NLLSPSTPFFFNTLYDPYHEGADFVR	18	-	-	-
Ma04_t39430	chr04:36595577-36598300	UDP-arabinopyranose mutase 3	Cach	XVPGTPLLKDELDIVIPTIR	361	-	-	-
Ma04_t39430	chr04:36595577-36598300	UDP-arabinopyranose mutase 3	GN	LVPGTPLLKDELDIVIPTIR	232	29.01	5.56306e-11	0.048
Ma04_t39430	chr04:36595577-36598300	UDP-arabinopyranose mutase 3	Mbw	LVPGTPLLKDELDIVIPTIR	493	29.01	5.56306e-11	0.048
Ma04_t10810	chr04:7658867-7661115	UDP-glucose 6-dehydrogenase 4-like	Cach	DILNLVYICECNGLPEVANYWK	67	11.47	2.99546e-11	0.0028
Ma04_t10810	chr04:7658867-7661115	UDP-glucose 6-dehydrogenase 4-like	Cach	GINYQILSNPEFLAEGTAIQDLFNPDR	30	51.03	1.08438e-15	1.1e-05
Ma04_t10810	chr04:7658867-7661115	UDP-glucose 6-dehydrogenase 4-like	GN	DILNLVYICACNGLPEVANYWK	98	-	-	-
Ma04_t10810	chr04:7658867-7661115	UDP-glucose 6-dehydrogenase 4-like	GN	GISYQILSNPEFLAEGTAIQDLFNPDR	112	-	-	-
Ma04_t10810	chr04:7658867-7661115	UDP-glucose 6-dehydrogenase 4-like	Mbw	DILNLVYICACNGLPEVANYWK	112	-	-	-
Ma04_t10810	chr04:7658867-7661115	UDP-glucose 6-dehydrogenase 4-like	Mbw	GISYQILSNPEFLAEGTAIQDLFNPDR	130	-	-	-
Ma10_t17740	chr10:29003863-29004599	uncharacterized LOC103968529	Cach	SVDERFAALDLNGDGVLSR	592	-	-	-
Ma10_t17740	chr10:29003863-29004599	uncharacterized LOC103968529	GN	SVDERFEALDLNGDGVLSR	390	62.08	noMatch	noMatch
Ma10_t17740	chr10:29003863-29004599	uncharacterized LOC103968529	Mbw	SVDERFEALDLNGDGVLSR	323	62.08	noMatch	noMatch
Ma11_t23390	chr11:26753402-26755386	uncharacterized LOC103972370	Cach	AGPDYSLAVR	595	38.34	noMatch	noMatch
Ma11_t23390	chr11:26753402-26755386	uncharacterized LOC103972370	GN	AGPDYSLTVR	522	24.52	7.01377e-12	0.00089
Ma11_t23390	chr11:26753402-26755386	uncharacterized LOC103972370	Mbw	AGPDYSLTVR	703	24.52	7.01377e-12	0.00089
Ma02_t23270	chr02:28341716-28345699	uncharacterized LOC103976773	Cach	LGIDWNEVGAQLEAEGVESFKK	738	59.27	noMatch	noMatch
Ma02_t23270	chr02:28341716-28345699	uncharacterized LOC103976773	GN	LGIDWDEVGAQLEAEGVESFKK	1216	63.72	3.14844e-24	7.7e-13
Ma02_t23270	chr02:28341716-28345699	uncharacterized LOC103976773	Mbw	LGIDWDEVGAQLEAEGVESFKK	1317	63.72	3.14844e-24	7.7e-13
Ma03_t05640	chr03:3874056-3876954	uncharacterized LOC103977422	Cach	IPFDLPPLSNFXHCGK	234	-	-	-
Ma03_t05640	chr03:3874056-3876954	uncharacterized LOC103977422	GN	IPFDLPPLSNFTHCGK	1605	59.61	noMatch	noMatch
Ma03_t05640	chr03:3874056-3876954	uncharacterized LOC103977422	Mbw	IPFDLPPLSNFTHCGK	641	59.61	noMatch	noMatch
Ma04_t01890	chr04:1656370-1657591	uncharacterized LOC103980308	Cach	KFKAHLEFFK	42	6.41	1.90365e-10	3.4
Ma04_t01890	chr04:1656370-1657591	uncharacterized LOC103980308	GN	NFKAHLEFFK	37	-	-	-
Ma04_t01890	chr04:1656370-1657591	uncharacterized LOC103980308	Mbw	NFKAHLEFFK	26	-	-	-
Ma01_t02780	chr01:1818580-1845833	uncharacterized LOC103980779	Cach	XTALGXEIIGTFVLVYTVFSATDPKR	3	-	-	-
Ma01_t02780	chr01:1818580-1845833	uncharacterized LOC103980779	Cach	XTALGXEIIGTFVLVYTVFSATDPKRSAR	3	-	-	-
Ma01_t02780	chr01:1818580-1845833	uncharacterized LOC103980779	GN	GTALGAEIIGTFVLVYTVFSATDPKR	3	62.64	1.02412e-16	1.1e-07
Ma01_t02780	chr01:1818580-1845833	uncharacterized LOC103980779	GN	GTALGAEIIGTFVLVYTVFSATDPKRSAR	3	24.75	2.88205e-13	9.4e-05
Ma01_t02780	chr01:1818580-1845833	uncharacterized LOC103980779	GN	GTGLAAEIIGTFVLVYTVFSATDPKR	3	49.72	3.42737e-13	1.1e-07
Ma01_t02780	chr01:1818580-1845833	uncharacterized LOC103980779	Mbw	GTALGAEIIGTFVLVYTVFSATDPKR	1	62.64	1.02412e-16	1.1e-07
Ma01_t02780	chr01:1818580-1845833	uncharacterized LOC103980779	Mbw	GTALGAEIIGTFVLVYTVFSATDPKRSAR	1	24.75	2.88205e-13	9.4e-05
Ma01_t02780	chr01:1818580-1845833	uncharacterized LOC103980779	Mbw	GTGLAAEIIGTFVLVYTVFSATDPKR	1	49.72	3.42737e-13	1.1e-07
Ma05_t30150	chr05:40658181-40661189	uncharacterized LOC103986215	Cach	VKDEEGFPSFALINK	56	48.31	9.39027e-13	0.0024
Ma05_t30150	chr05:40658181-40661189	uncharacterized LOC103986215	GN	VKDEEGFPSFSLINK	217	-	-	-
Ma05_t30150	chr05:40658181-40661189	uncharacterized LOC103986215	Mbw	VKDEEGFPSFSLINK	174	-	-	-
Ma01_t06000	chr01:4246203-4254267	uncharacterized LOC103987662	Cach	HFTHPNCYLTR	410	21.91	noMatch	noMatch
Ma01_t06000	chr01:4246203-4254267	uncharacterized LOC103987662	GN	HFTHPSCYLTR	1582	33.76	1.61439e-13	0.0076
Ma01_t06000	chr01:4246203-4254267	uncharacterized LOC103987662	Mbw	HFTHPSCYLTR	799	33.76	1.61439e-13	0.0076
Ma06_t31440	chr06:32573658-32577442	uncharacterized LOC103989428	Cach	RGPQESLGR	10	23.13	noMatch	noMatch
Ma06_t31440	chr06:32573658-32577442	uncharacterized LOC103989428	GN	RGAQESLGR	30	-	-	-
Ma06_t31440	chr06:32573658-32577442	uncharacterized LOC103989428	Mbw	RGAQESLGR	26	-	-	-
Ma08_t27840	chr08:39966957-39984607	uncharacterized LOC103996133, transcript variant X2	Cach	REEQMRREMERHDRERRKEEERMMR	18	noMatch	8.45811e-12	noMatch
Ma08_t27840	chr08:39966957-39984607	uncharacterized LOC103996133, transcript variant X2	GN	REEQMRREXERHDRERRKEEERMMR	8	-	-	-
Ma08_t27840	chr08:39966957-39984607	uncharacterized LOC103996133, transcript variant X2	Mbw	REEQMRREXERHDRERRKEEERMMR	12	-	-	-
Ma09_t21180	chr09:31964907-31966154	uncharacterized LOC103998544	Cach	LFIAQTFAHGFADR	284	27.58	noMatch	noMatch
Ma09_t21180	chr09:31964907-31966154	uncharacterized LOC103998544	GN	LFIAQTFAQGFADR	538	33.75	7.39167e-14	0.0054
Ma09_t21180	chr09:31964907-31966154	uncharacterized LOC103998544	Mbw	LFIAQTFAQGFADR	224	33.75	7.39167e-14	0.0054
Ma10_t04140	chr10:14837487-14840325	uncharacterized LOC103999963	Cach	FSFEETTANLHLK	440	26.07	noMatch	noMatch
Ma10_t04140	chr10:14837487-14840325	uncharacterized LOC103999963	GN	FSFEETIANLHLK	501	26.96	8.97396e-14	0.0081
Ma10_t04140	chr10:14837487-14840325	uncharacterized LOC103999963	Mbw	FSFEETIANLHLK	699	26.96	8.97396e-14	0.0081
Ma06_t27080	chr06:29101104-29106028	uncharacterized protein At1g47420, mitochondrial-like, transcript variant X1	Cach	TTEDKAGQEALANVFR	148	65.36	noMatch	noMatch
Ma06_t27080	chr06:29101104-29106028	uncharacterized protein At1g47420, mitochondrial-like, transcript variant X1	GN	TTEDIAGQEALANVFR	151	-	-	-
Ma06_t27080	chr06:29101104-29106028	uncharacterized protein At1g47420, mitochondrial-like, transcript variant X1	Mbw	TTEDIXXQEALANVFR	103	-	-	-
Ma11_t17370	chr11:22685002-22689346	uncharacterized protein At2g27730, mitochondrial-like	Cach	NYAVLAGTVAVVCGLGWYLLSKPK	286	23.32	noMatch	noMatch
Ma11_t17370	chr11:22685002-22689346	uncharacterized protein At2g27730, mitochondrial-like	GN	NYAVLAGTVAAVCGLGWYLLSKPK	410	noMatch	3.67229e-16	0.016
Ma11_t17370	chr11:22685002-22689346	uncharacterized protein At2g27730, mitochondrial-like	Mbw	NYAVLAGTVAAVCGLGWYLLSKPK	311	noMatch	3.67229e-16	0.016
Ma09_t10980	chr09:7436196-7437820	uncharacterized protein At4g06744-like	Cach	VEQLNLAGNLLYGEVPDVVCR	144	21.16	1.60839e-12	0.0092
Ma09_t10980	chr09:7436196-7437820	uncharacterized protein At4g06744-like	GN	VEQLNLAGNLLYGEVPDVVCQ	167	-	-	-
Ma09_t10980	chr09:7436196-7437820	uncharacterized protein At4g06744-like	Mbw	VEQLNLAGNLLYGEVPDVVCQ	73	-	-	-
Ma11_t12790	chr11:16685550-16688825	uncharacterized protein C167.05	Cach	YGVKPDAETLDILXTXAR	706	-	-	-
Ma11_t12790	chr11:16685550-16688825	uncharacterized protein C167.05	GN	YGVKPDAETLDILNTVAR	581	62.21	8.94799e-15	4.1e-08
Ma11_t12790	chr11:16685550-16688825	uncharacterized protein C167.05	Mbw	YGVKPDAETLDILNTVAR	660	62.21	8.94799e-15	4.1e-08
Ma10_t29490	chr10:36056622-36057729	universal stress protein A-like protein	Cach	ICDAVEDLKLDSLVVGSR	336	66.65	noMatch	noMatch
Ma10_t29490	chr10:36056622-36057729	universal stress protein A-like protein	Cach	YGITPDGEVLDILHTASETK	348	49.91	noMatch	noMatch
Ma10_t29490	chr10:36056622-36057729	universal stress protein A-like protein	Cach	EKICDAVEDLKLDSLVVGSR	336	22.33	noMatch	noMatch
Ma10_t29490	chr10:36056622-36057729	universal stress protein A-like protein	GN	ICDAVEELKLDSLVVGSR	1355	66.88	1.88345e-20	2.5e-09
Ma10_t29490	chr10:36056622-36057729	universal stress protein A-like protein	GN	YGISPDGEVLDILHTASETK	1435	87.37	2.66697e-21	1.3e-11
Ma10_t29490	chr10:36056622-36057729	universal stress protein A-like protein	GN	EKICDAVEELKLDSLVVGSR	1355	54.54	2.30178e-14	0.003
Ma10_t29490	chr10:36056622-36057729	universal stress protein A-like protein	Mbw	ICDAVEELKLDSLVVGSR	1073	66.88	1.88345e-20	2.5e-09
Ma10_t29490	chr10:36056622-36057729	universal stress protein A-like protein	Mbw	YGISPDGEVLDILHTASETK	1112	87.37	2.66697e-21	1.3e-11
Ma10_t29490	chr10:36056622-36057729	universal stress protein A-like protein	Mbw	EKICDAVEELKLDSLVVGSR	1073	54.54	2.30178e-14	0.003
Ma03_t13560	chr03:10671424-10673995	upstream activation factor subunit spp27-like	Cach	FVGVPEISR	288	33.19	noMatch	noMatch
Ma03_t13560	chr03:10671424-10673995	upstream activation factor subunit spp27-like	GN	FLGVPEISR	435	-	-	-
Ma03_t13560	chr03:10671424-10673995	upstream activation factor subunit spp27-like	Mbw	FLGVPEISR	528	-	-	-
Ma08_t30030	chr08:41438327-41444504	uridine 5'-monophosphate synthase	Cach	VAVSTPAVAKPIVR	34	20.92	noMatch	noMatch
Ma08_t30030	chr08:41438327-41444504	uridine 5'-monophosphate synthase	GN	VAVSTPAVTKPIVR	42	12.65	4.21536e-09	1.6
Ma08_t30030	chr08:41438327-41444504	uridine 5'-monophosphate synthase	Mbw	VAVSTPAVTKPIVR	68	12.65	4.21536e-09	1.6
Ma09_t24400	chr09:36062155-36072700	UTP--glucose-1-phosphate uridylyltransferase	Cach	SIPSIVELDNLK	391	47.92	noMatch	noMatch
Ma09_t24400	chr09:36062155-36072700	UTP--glucose-1-phosphate uridylyltransferase	GN	SIPSIVELDSLK	526	63.53	8.14823e-14	6.5e-07
Ma09_t24400	chr09:36062155-36072700	UTP--glucose-1-phosphate uridylyltransferase	Mbw	SIPSIVELDSLK	816	63.53	8.14823e-14	6.5e-07
Ma04_t06320	chr04:4663620-4668775	vacuolar protein sorting-associated protein 32 homolog 2-like, transcript variant X2	Cach	LYEQQVEXLGNFQLR	15	-	-	-
Ma04_t06320	chr04:4663620-4668775	vacuolar protein sorting-associated protein 32 homolog 2-like, transcript variant X2	GN	LYEQQVEQLGNFQLR	20	41.03	1.60402e-13	0.00049
Ma04_t06320	chr04:4663620-4668775	vacuolar protein sorting-associated protein 32 homolog 2-like, transcript variant X2	Mbw	LYEQQVEQLGNFQLR	19	41.03	1.60402e-13	0.00049
Ma07_t01750	chr07:1361634-1366253	vesicle-associated membrane protein 721-like	Cach	QIPIAFLER	161	9.3	1.06673e-10	0.00026
Ma07_t01750	chr07:1361634-1366253	vesicle-associated membrane protein 721-like	GN	QIPIAFLDR	342	14.28	5.64054e-10	noMatch
Ma07_t01750	chr07:1361634-1366253	vesicle-associated membrane protein 721-like	Mbw	QIPIAFLDR	344	14.28	5.64054e-10	noMatch
Ma09_t05670	chr09:3625505-3637508	vesicle-fusing ATPase-like	Cach	LGIGGLSAEFTEIFRR	9	13.93	7.64765e-10	noMatch
Ma09_t05670	chr09:3625505-3637508	vesicle-fusing ATPase-like	GN	LGIGGLSVEFTEIFRR	43	-	-	-
Ma09_t05670	chr09:3625505-3637508	vesicle-fusing ATPase-like	Mbw	LGIGGLSVEFTEIFRR	59	-	-	-
Ma11_t05890	chr11:4671023-4702553	villin-3-like, transcript variant X1	Cach	SSLNHDDVFILDTEKK	13	8.37	3.09911e-10	0.099
Ma11_t05890	chr11:4671023-4702553	villin-3-like, transcript variant X1	GN	XSLNHDDVFILDTEKK	2	-	-	-
Ma11_t05890	chr11:4671023-4702553	villin-3-like, transcript variant X1	Mbw	XSLNHDDVFILDTEKK	7	-	-	-
Ma01_t01200	chr01:823524-831837	V-type proton ATPase catalytic subunit A-like	Cach	VGYDNLIGEIIR	121	42.26	noMatch	noMatch
Ma11_t07700	chr11:6131593-6140711	V-type proton ATPase catalytic subunit A-like	Cach	LTTFEDSEKESEYGYVR	60	39.02	2.36148e-15	0.00027
Ma01_t01200	chr01:823524-831837	V-type proton ATPase catalytic subunit A-like	GN	VGYDKLIGEIIR	176	44.24	2.44577e-11	0.029
Ma11_t07700	chr11:6131593-6140711	V-type proton ATPase catalytic subunit A-like	GN	MTTFEDSEKESEYGYVR	102	-	-	-
Ma01_t01200	chr01:823524-831837	V-type proton ATPase catalytic subunit A-like	Mbw	VGYDKLIGEIIR	255	44.24	2.44577e-11	0.029
Ma11_t07700	chr11:6131593-6140711	V-type proton ATPase catalytic subunit A-like	Mbw	MTTFEDSEKESEYGYVR	116	-	-	-
Ma08_t05390	chr08:3692456-3700018	V-type proton ATPase subunit B 2, transcript variant X1	Cach	NIFQSLDLAWTLLR	42	77.29	1.92121e-16	0.00014
Ma08_t05390	chr08:3692456-3700018	V-type proton ATPase subunit B 2, transcript variant X1	GN	NIFQSLDLAWTMLR	53	-	-	-
Ma08_t05390	chr08:3692456-3700018	V-type proton ATPase subunit B 2, transcript variant X1	Mbw	NIFQSLDLAWTMLR	69	-	-	-
