# Supplementary material for: Homeolog expression analysis in an allotriploid non-model crop via integration of transcriptomics and proteomics
Source: Sci Rep. 2018 Jan 22;8:1353. doi: 10.1038/s41598-018-19684-5 (PMC5777989; doi:10.1038/s41598-018-19684-5)
Supplement: Supplementary file 5 — Table S4 [file 41598_2018_19684_MOESM5_ESM.xls]

## Sheet: Sheet1
"Homeolog expression analysis in an allotriploid non-model crop via integration of transcriptomics and proteomics."
Jelle van Wesemael1, Yann Hueber2, Ewaut Kissel1, Nádia Campos1, Rony Swennen1,3,4, Sebastien Carpentier1,3,5, *
1Laboratory of Tropical Crop Improvement, KU Leuven, Willem Decroylaan 42, Leuven, Belgium.
2Bioversity International, Parc Scientifique Argropolis II, Montpellier, France
3Bioversity International, Willem Decroylaan 42, Leuven, Belgium
4International Institute for Tropical Agriculture, C/O Nelson Mandela Institute of Science and technology, P.O. Box 44, Arusha, Tanzania
5Facility for SYstems BIOlogy based MAss spectrometry, Herestraat 49, Leuven, Belgium
*Corresponding author: sebastien.carpentier@kuleuven.be
Supplementary Table S4: Allele specific read count in Cachaco. (a) SAAP (b) classification of the specificity as originating from the A or B constituting genome. (c) homeoallele specific read ratio. (d) p-value (BH corrected) of two sided binomial test with expected 2/3 ratio.
Gene	location	Amino Acid (a)	Putative specificty (b)	specific read proportion ( c)	p value (d)
Ma07_t10200	chr07:7653052-7653054	L	B allele	0.736132	<0.0001
Ma07_t10200	chr07:7653043-7653045	Y	B allele	0.999583	<0.0001
Ma07_t10200	chr07:7653052-7653054	V	A allele	0.263868
Ma07_t10200	chr07:7653043-7653045	F	A allele	0.000416667
Ma01_t18040	chr01:13345558-13345560	I	B allele	0.240444	<0.0001
Ma01_t18040	chr01:13345558-13345560	L	A allele	0.759556
Ma08_t16380	chr08:18044643-18044645	V	B allele	0.584628	0.0008
Ma08_t16380	chr08:18044688-18044690	L	B allele	0.768018	<0.0001
Ma08_t16380	chr08:18044643-18044645	M	A allele	0.415372
Ma08_t16380	chr08:18044688-18044690	M	A allele	0.231982
Ma06_t00390	chr06:309824-309826	T	B allele	0.565771	0.0001
Ma06_t00390	chr06:309824-309826	S	A allele	0.434229
Ma01_t03570	chr01:2367579-2367581	S	B allele	0.826748	<0.0001
Ma01_t03570	chr01:2367579-2367581	T	A allele	0.173252
Ma08_t05390	chr08:3699784-3699786	T	B allele	0.259195	<0.0001
Ma08_t05390	chr08:3699787-3699789	L	B allele	0.738688	0.2177
Ma08_t05390	chr08:3699784-3699786	I	A allele	0.740805
Ma08_t05390	chr08:3699787-3699789	M	A allele	0.261312
Ma04_t27730	chr04:28902450-28902452	L	B allele	0.998708	<0.0001
Ma04_t27730	chr04:28902474-28902476	V	B allele	1	<0.0001
Ma04_t27730	chr04:28902450-28902452	I	A allele	0.00129199
Ma04_t27730	chr04:28902474-28902476	A	A allele	0
Ma07_t15360	chr07:11541113-11541115	D	B allele	0.366891	<0.0001
Ma07_t15360	chr07:11541134-11541136	T	B allele	0.269049	<0.0001
Ma07_t15360	chr07:11541146-11541148	L	B allele	1	<0.0001
Ma07_t15360	chr07:11541113-11541115	E	A allele	0.633109
Ma07_t15360	chr07:11541134-11541136	A	A allele	0.730951
Ma07_t15360	chr07:11541146-11541148	Q	A allele	0
Ma11_t14230	chr11:19520056-19520058	I	B allele	1	<0.0001
Ma11_t14230	chr11:19520056-19520058	M	A allele	0
Ma09_t24180	chr09:35864560-35864562	L	B allele	0.639717	0.3456
Ma09_t24180	chr09:35864560-35864562	M	A allele	0.360283
Ma03_t11610	chr03:9018411-9018413	F	B allele	0.722378	0.0343
Ma03_t11610	chr03:9018414-9018416	A	B allele	0.257304	<0.0001
Ma03_t11610	chr03:9018417-9018419	G	B allele	0.740151	0.0019
Ma03_t11610	chr03:9018411-9018413	L	A allele	0.277622
Ma03_t11610	chr03:9018414-9018416	V	A allele	0.742696
Ma03_t11610	chr03:9018417-9018419	S	A allele	0.259849
Ma10_t21320	chr10:31184373-31184375	S	B allele	0.60286	0.0002
Ma10_t21320	chr10:31184385-31184387	V	B allele	0.998869	<0.0001
Ma10_t21320	chr10:31184385-31184387	A	A allele	0.00113122
Ma10_t21320	chr10:31184373-31184375	A	A allele	0.39714
Ma07_t15360	chr07:11541134-11541136	A	B allele	0.730951	<0.0001
Ma07_t15360	chr07:11541134-11541136	T	A allele	0.269049
Ma01_t22490	chr01:25180805-25180807	V	B allele	0.696255	0.6926
Ma01_t22490	chr01:25180805-25180807	I	A allele	0.303745
Ma10_t16590	chr10:28237305-28237307	I	B allele	0.713593	0.0984
Ma10_t16590	chr10:28237305-28237307	V	A allele	0.286407
Ma02_t15410	chr02:23144942-23144944	A	B allele	0.877469	0.0002
Ma02_t15410	chr02:23144954-23144956	A	B allele	0.99359	<0.0001
Ma02_t15410	chr02:23144942-23144944	T	A allele	0.122531
Ma02_t15410	chr02:23144954-23144956	V	A allele	0.00641026
Ma10_t07390	chr10:21806328-21806330	E	B allele	0.657034	0.7796
Ma10_t07390	chr10:21806328-21806330	G	A allele	0.342966
Ma07_t01750	chr07:1365192-1365194	E	B allele	0.619329	0.1219
Ma07_t01750	chr07:1365192-1365194	D	A allele	0.380671
Ma08_t01140	chr08:1062559-1062561	V	B allele	0.64784	0.12
Ma08_t01140	chr08:1062559-1062561	I	A allele	0.35216
Ma01_t06020	chr01:4269865-4269867	D	B allele	0.579905	0.2295
Ma01_t06020	chr01:4269865-4269867	E	A allele	0.420095
Ma07_t26650	chr07:33361898-33361900	E	B allele	0.608078	0.3263
Ma07_t26650	chr07:33361898-33361900	D	A allele	0.391922
Ma01_t15700	chr01:11376980-11376982	A	B allele	0.783572	<0.0001
Ma01_t15700	chr01:11377131-11377133	Q	B allele	0.790287	<0.0001
Ma01_t15700	chr01:11376980-11376982	E	A allele	0.216428
Ma01_t15700	chr01:11376980-11376982	D	A allele	0.716428
Ma01_t15700	chr01:11377131-11377133	R	A allele	0.209713
Ma09_t01600	chr09:1194143-1194145	N	B allele	0.597607	0.002
Ma09_t01600	chr09:1194146-1194148	T	B allele	0.367003	<0.0001
Ma09_t01600	chr09:1194143-1194145	K	A allele	0.402393
Ma09_t01600	chr09:1194146-1194148	A	A allele	0.632997
Ma03_t11610	chr03:9018417-9018419	S	B allele	0.259849	0.0019
Ma03_t11610	chr03:9018417-9018419	G	A allele	0.740151
Ma04_t03360	chr04:2594675-2594677	Y	B allele	0.831352	0.0232
Ma04_t03360	chr04:2594669-2594671	T	B allele	1	<0.0001
Ma04_t03360	chr04:2594675-2594677	N	A allele	0.168648
Ma04_t03360	chr04:2594669-2594671	I	A allele	0
Ma01_t18060	chr01:13361265-13361267	S	B allele	0.518926	0.0001
Ma01_t18060	chr01:13361265-13361267	G	A allele	0.481074
Ma04_t06420	chr04:4740667-4740669	I	B allele	0.336259	<0.0001
Ma04_t06420	chr04:4740667-4740669	V	A allele	0.663741
Ma06_t20100	chr06:14153516-14153518	F	B allele	0.716701	0.004
Ma06_t20100	chr06:14153516-14153518	I	A allele	0.283299
Ma04_t08080	chr04:5794634-5794636	I	B allele	0.283468	<0.0001
Ma04_t08080	chr04:5794634-5794636	T	A allele	0.716532
Ma09_t20440	chr09:29379099-29379101	F	B allele	0.406196	<0.0001
Ma09_t20440	chr09:29379099-29379101	L	A allele	0.593804
Ma06_t03220	chr06:2393678-2393680	I	B allele	0.909695	<0.0001
Ma06_t03220	chr06:2393678-2393680	L	A allele	0.0903053
Ma02_t23730	chr02:28636782-28636784	E	B allele	0.482852	<0.0001
Ma02_t23730	chr02:28636782-28636784	D	A allele	0.517148
Ma01_t06690	chr01:4812847-4812849	S	B allele	0.75	0.4696
Ma01_t06690	chr01:4812847-4812849	G	A allele	0.25
Ma03_t11010	chr03:8309814-8309816	D	B allele	0.690389	0.5378
Ma03_t11010	chr03:8309841-8309843	S	B allele	0.614957	0.0194
Ma03_t11010	chr03:8309814-8309816	N	A allele	0.309611
Ma03_t11010	chr03:8309841-8309843	G	A allele	0.385043
Ma04_t05500	chr04:4100185-4100187	S	B allele	0.327847	<0.0001
Ma04_t05500	chr04:4100185-4100187	A	A allele	0.672153
Ma10_t11840	chr10:25221245-25221247	A	B allele	0.663519	0.8186
Ma10_t11840	chr10:25221245-25221247	G	A allele	0.336481
Ma04_t05830	chr04:4357452-4357454	E	B allele	0.435209	<0.0001
Ma04_t05830	chr04:4357452-4357454	D	A allele	0.564791
Ma11_t14090	chr11:19366644-19366646	V	B allele	0.9983	<0.0001
Ma11_t14090	chr11:19366644-19366646	I	A allele	0.00169962
Ma04_t07350	chr04:5328715-5328717	V	B allele	0.258691	<0.0001
Ma04_t07350	chr04:5328715-5328717	A	A allele	0.741309
Ma11_t17520	chr11:22817108-22817110	F	B allele	1	<0.0001
Ma11_t17520	chr11:22817108-22817110	V	A allele	0
Ma10_t25370	chr10:33542216-33542218	A	B allele	0.577614	0.2598
Ma10_t25370	chr10:33542216-33542218	T	A allele	0.422386
Ma05_t08200	chr05:6088505-6088507	P	B allele	0.630186	0.6667
Ma05_t08200	chr05:6088505-6088507	S	A allele	0.369814
Ma08_t10410	chr08:7610154-7610156	P	B allele	0.468056	0.0083
Ma08_t10410	chr08:7610154-7610156	H	A allele	0.531944
Ma08_t20070	chr08:33927652-33927654	T	B allele	0.788655	0.0186
Ma08_t20070	chr08:33927652-33927654	S	A allele	0.211345
Ma04_t08620	chr04:6158947-6158949	G	B allele	0.321927	<0.0001
Ma04_t08620	chr04:6158950-6158952	E	B allele	1	<0.0001
Ma04_t08620	chr04:6158950-6158952	D	A allele	0
Ma04_t08620	chr04:6158947-6158949	D	A allele	0.678073
Ma10_t26650	chr10:34239475-34239477	G	B allele	0.667896	1
Ma10_t26650	chr10:34239475-34239477	D	A allele	0.332104
Ma05_t15510	chr05:11641347-11641349	I	B allele	0.386403	<0.0001
Ma05_t15510	chr05:11641347-11641349	L	A allele	0.613597
Ma08_t09150	chr08:6628991-6628993	F	B allele	0.628508	0.9864
Ma08_t09150	chr08:6628991-6628993	Y	A allele	0.371492
mito11_t00040	mito11:51487-51489	V	B allele	1	0.0039
mito11_t00040	mito11:51487-51489	L	A allele	0
Ma01_t10810	chr01:7768478-7768480	I	B allele	0.601743	<0.0001
Ma01_t10810	chr01:7768478-7768480	V	A allele	0.398257
Ma09_t24180	chr09:35864620-35864622	S	B allele	0.836928	<0.0001
Ma09_t24180	chr09:35864620-35864622	A	A allele	0.163072
Ma06_t35400	chr06:35250101-35250103	F	B allele	0.727156	0.0038
Ma06_t35400	chr06:35250101-35250103	I	A allele	0.272844
Ma03_t02760	chr03:1890854-1890856	N	B allele	0.455698	<0.0001
Ma03_t02760	chr03:1890854-1890856	S	A allele	0.544302
Ma05_t07040	chr05:5157779-5157781	S	B allele	0.633351	0.0115
Ma05_t07040	chr05:5157779-5157781	N	A allele	0.366649
Ma02_t10590	chr02:20116563-20116565	E	B allele	0.390464	<0.0001
Ma02_t10590	chr02:20116524-20116526	T	B allele	1	<0.0001
Ma02_t10590	chr02:20116563-20116565	V	A allele	0.609536
Ma02_t10590	chr02:20116524-20116526	N	A allele	0
Ma04_t10810	chr04:7660357-7660359	E	B allele	0.534393	0.0017
Ma04_t10810	chr04:7660357-7660359	A	A allele	0.465607
Ma08_t29310	chr08:40963710-40963712	E	B allele	0.72627	0.2096
Ma08_t29310	chr08:40963710-40963712	K	A allele	0.27373
Ma05_t18830	chr05:25456690-25456692	E	B allele	0.666697	1
Ma05_t18830	chr05:25456690-25456692	G	A allele	0.333303
Ma06_t20100	chr06:14154611-14154613	A	B allele	0.331745	<0.0001
Ma06_t20100	chr06:14154611-14154613	E	A allele	0.668255
Ma09_t22550	chr09:34468244-34468246	L	B allele	1	<0.0001
Ma09_t22550	chr09:34468211-34468213	I	B allele	0.735732	0.1532
Ma09_t22550	chr09:34468244-34468246	V	A allele	0
Ma09_t22550	chr09:34468211-34468213	M	A allele	0.264268
Ma11_t17540	chr11:22844709-22844711	T	B allele	0.987153	<0.0001
Ma11_t17540	chr11:22844709-22844711	S	A allele	0.0128471
Ma11_t23600	chr11:26876281-26876283	E	B allele	0.998594	<0.0001
Ma11_t23600	chr11:26876281-26876283	D	A allele	0.00140647
Ma01_t16400	chr01:11880676-11880678	K	B allele	0.52903	<0.0001
Ma01_t16400	chr01:11880676-11880678	Q	A allele	0.47097
Ma02_t03590	chr02:15033019-15033021	D	B allele	0.41083	<0.0001
Ma02_t03590	chr02:15033019-15033021	E	A allele	0.58917
Ma04_t08930	chr04:6377349-6377351	Y	B allele	0.648286	0.0055
Ma04_t08930	chr04:6377349-6377351	H	A allele	0.351714
Ma09_t07610	chr09:4998535-4998537	K	B allele	0.520861	<0.0001
Ma09_t07610	chr09:4998535-4998537	N	A allele	0.260116
Ma09_t07610	chr09:4998535-4998537	D	A allele	0.240515
Ma09_t07610	chr09:4998535-4998537	E	A allele	0.50126
Ma07_t25320	chr07:32402242-32402244	T	B allele	0.754886	0.0007
Ma07_t25320	chr07:32402242-32402244	A	A allele	0.245114
Ma02_t23730	chr02:28634804-28634806	Q	B allele	0.675754	0.4624
Ma02_t23730	chr02:28634804-28634806	H	A allele	0.324246
Ma11_t23390	chr11:26754395-26754397	A	B allele	0.999491	<0.0001
Ma11_t23390	chr11:26754395-26754397	T	A allele	0.000508906
Ma02_t23730	chr02:28638358-28638360	E	B allele	0.612766	<0.0001
Ma02_t23730	chr02:28638358-28638360	D	A allele	0.387234
Ma04_t11710	chr04:8319915-8319917	A	B allele	0.398782	<0.0001
Ma04_t11710	chr04:8319915-8319917	E	A allele	0.257377
Ma04_t11710	chr04:8319915-8319917	V	A allele	0.343842
Ma09_t24600	chr09:36254102-36254104	I	B allele	0.725395	0.1366
Ma09_t24600	chr09:36254102-36254104	V	A allele	0.274605
Ma10_t29170	chr10:35833963-35833965	N	B allele	0.659063	0.7471
Ma10_t29170	chr10:35833963-35833965	D	A allele	0.340937
Ma09_t07610	chr09:4998472-4998474	E	B allele	0.437638	<0.0001
Ma09_t07610	chr09:4998472-4998474	D	A allele	0.562362
Ma10_t15480	chr10:27558784-27558786	Y	B allele	0.530319	<0.0001
Ma10_t15480	chr10:27558784-27558786	C	A allele	0.469681
Ma08_t18160	chr08:28702068-28702070	I	B allele	0.621999	<0.0001
Ma08_t18160	chr08:28702068-28702070	M	A allele	0.499263
Ma08_t18160	chr08:28702068-28702070	L	A allele	0.378001
Ma08_t09150	chr08:6628411-6628413	S	B allele	0.254008	<0.0001
Ma08_t09150	chr08:6628411-6628413	C	A allele	0.745992
Ma08_t09160	chr08:6638608-6638610	S	B allele	0.0742587	<0.0001
Ma08_t09160	chr08:6638608-6638610	C	A allele	0.925741
Ma04_t28070	chr04:29220182-29220184	F	B allele	0.681195	0.4624
Ma04_t28070	chr04:29220182-29220184	L	A allele	0.318805
Ma03_t10760	chr03:8109154-8109156	T	B allele	0.636813	0.2379
Ma03_t10760	chr03:8109154-8109156	S	A allele	0.363187
Ma10_t29490	chr10:36057262-36057264	D	B allele	0.469805	<0.0001
Ma10_t29490	chr10:36057262-36057264	E	A allele	0.530195
Ma04_t40060	chr04:36982112-36982114	G	B allele	1	<0.0001
Ma04_t40060	chr04:36982085-36982087	S	B allele	0.99915	<0.0001
Ma04_t40060	chr04:36982112-36982114	A	A allele	0
Ma04_t40060	chr04:36982085-36982087	T	A allele	0.00085034
Ma06_t12190	chr06:8475366-8475368	F	B allele	0.674153	0.6543
Ma06_t12190	chr06:8475366-8475368	Y	A allele	0.325847
Ma09_t07610	chr09:4998370-4998372	S	B allele	0.352723	<0.0001
Ma09_t07610	chr09:4998370-4998372	Y	A allele	0.647277
Ma10_t05350	chr10:16427086-16427088	S	B allele	0.705145	<0.0001
Ma10_t05350	chr10:16427086-16427088	P	A allele	0.294855
Ma01_t20870	chr01:19675973-19675975	I	B allele	0.652853	0.6543
Ma01_t20870	chr01:19675973-19675975	T	A allele	0.347147
Ma05_t08470	chr05:6227512-6227514	I	B allele	0.618608	0.049
Ma05_t08470	chr05:6227512-6227514	T	A allele	0.381392
Ma07_t26990	chr07:33531385-33531387	I	B allele	0.658178	0.828
Ma07_t26990	chr07:33531385-33531387	V	A allele	0.341822
Ma09_t02360	chr09:1673147-1673149	T	B allele	0.649057	0.7594
Ma09_t02360	chr09:1674424-1674426	L	B allele	1	<0.0001
Ma09_t02360	chr09:1674424-1674426	I	A allele	0
Ma09_t02360	chr09:1673147-1673149	I	A allele	0.350943
Ma01_t04690	chr01:3203455-3203457	F	B allele	0.870982	<0.0001
Ma01_t04690	chr01:3203500-3203502	D	B allele	1	<0.0001
Ma01_t04690	chr01:3203455-3203457	Y	A allele	0.129018
Ma01_t04690	chr01:3203500-3203502	E	A allele	0
Ma03_t21700	chr03:26644679-26644681	K	B allele	0.742169	0.0001
Ma03_t21700	chr03:26644679-26644681	N	A allele	0.257831
Ma11_t18850	chr11:23899792-23899794	G	B allele	0.337359	<0.0001
Ma11_t18850	chr11:23899792-23899794	S	A allele	0.662641
Ma05_t20630	chr05:32319501-32319503	N	B allele	0.723217	0.0004
Ma05_t20630	chr05:32319501-32319503	S	A allele	0.276783
Ma10_t18610	chr10:29484306-29484308	T	B allele	0.615943	<0.0001
Ma10_t18610	chr10:29484306-29484308	M	A allele	0.501461
Ma10_t18610	chr10:29484306-29484308	S	A allele	0.498539
Ma10_t18610	chr10:29484306-29484308	L	A allele	0.384057
Ma04_t29240	chr04:30170809-30170811	F	B allele	1	<0.0001
Ma04_t29240	chr04:30170809-30170811	Y	A allele	0
Ma07_t01550	chr07:1209801-1209803	F	B allele	0.594441	0.0001
Ma07_t01550	chr07:1209801-1209803	Y	A allele	0.405559
Ma05_t20630	chr05:32319830-32319832	F	B allele	0.526195	0.1192
Ma05_t20630	chr05:32319830-32319832	L	A allele	0.311154
Ma05_t14280	chr05:10378529-10378531	M	B allele	0.742593	0.5264
Ma05_t14280	chr05:10378529-10378531	T	A allele	0.257407
Ma05_t14280	chr05:10378529-10378531	I	A allele	0.242593
Ma01_t00210	chr01:179495-179497	V	B allele	0.576196	0.0008
Ma01_t00210	chr01:179495-179497	A	A allele	0.423804
Ma02_t23270	chr02:28342060-28342062	N	B allele	0.663789	0.872
Ma02_t23270	chr02:28342060-28342062	D	A allele	0.336211
Ma08_t33800	chr08:44001166-44001168	Q	B allele	0.660102	0.872
Ma08_t33800	chr08:44001166-44001168	L	A allele	0.339898
Ma11_t16870	chr11:22275205-22275207	A	B allele	1	<0.0001
Ma11_t16870	chr11:22275205-22275207	T	A allele	0
Ma08_t33800	chr08:44003541-44003543	A	B allele	0.642019	0.4624
Ma08_t33800	chr08:44003541-44003543	G	A allele	0.357981
Ma06_t08140	chr06:5778357-5778359	D	B allele	0.678967	0.1249
Ma06_t08140	chr06:5778357-5778359	E	A allele	0.321033
Ma10_t06370	chr10:18933451-18933453	I	B allele	0.658904	0.6543
Ma10_t06370	chr10:18933451-18933453	L	A allele	0.341096
Ma02_t08060	chr02:18524224-18524226	A	B allele	0.635266	0.4624
Ma02_t08060	chr02:18524224-18524226	S	A allele	0.364734
Ma02_t24190	chr02:28893242-28893244	E	B allele	0.628906	0.2799
Ma02_t24190	chr02:28893242-28893244	Q	A allele	0.371094
Ma03_t26770	chr03:30375644-30375646	V	B allele	0.583617	0.0306
Ma03_t26770	chr03:30375644-30375646	I	A allele	0.416383
Ma11_t17370	chr11:22685193-22685195	V	B allele	0.99777	<0.0001
Ma11_t17370	chr11:22685178-22685180	G	B allele	1	<0.0001
Ma11_t17370	chr11:22685193-22685195	A	A allele	0.00222965
Ma11_t17370	chr11:22685178-22685180	R	A allele	0
Ma08_t30030	chr08:41443819-41443821	A	B allele	0.600768	0.3263
Ma08_t30030	chr08:41443819-41443821	T	A allele	0.399232
Ma11_t08760	chr11:6973814-6973816	A	B allele	0.636542	0.3771
Ma11_t08760	chr11:6973841-6973843	S	B allele	1	<0.0001
Ma11_t08760	chr11:6973814-6973816	S	A allele	0.363458
Ma11_t08760	chr11:6973841-6973843	T	A allele	0
Ma10_t29490	chr10:36057054-36057056	T	B allele	0.461485	<0.0001
Ma10_t29490	chr10:36057054-36057056	S	A allele	0.538515
Ma03_t12210	chr03:9442705-9442707	N	B allele	0.742988	0.0398
Ma03_t12210	chr03:9442705-9442707	H	A allele	0.257012
Ma05_t09270	chr05:6728497-6728499	Q	B allele	0.653109	0.4222
Ma05_t09270	chr05:6728497-6728499	R	A allele	0.346891
Ma09_t24400	chr09:36063566-36063568	N	B allele	0.625551	0.0453
Ma09_t24400	chr09:36063566-36063568	S	A allele	0.374449
Ma04_t10810	chr04:7659949-7659951	N	B allele	0.229339	<0.0001
Ma04_t10810	chr04:7659949-7659951	S	A allele	0.770661
Ma04_t22160	chr04:24525467-24525469	A	B allele	0.915678	<0.0001
Ma04_t22160	chr04:24525467-24525469	T	A allele	0.416555
Ma04_t22160	chr04:24525467-24525469	I	A allele	0.0843216
Ma04_t22160	chr04:24525467-24525469	V	A allele	0.583445
Ma03_t27910	chr03:31138893-31138895	N	B allele	0.753353	0.0021
Ma03_t27910	chr03:31138893-31138895	T	A allele	0.246647
Ma05_t09220	chr05:6709746-6709748	C	B allele	0.79556	0.0215
Ma05_t09220	chr05:6709746-6709748	S	A allele	0.20444
Ma11_t00520	chr11:349032-349034	S	B allele	0.998991	<0.0001
Ma11_t00520	chr11:349032-349034	A	A allele	0.00100929
Ma04_t08930	chr04:6377489-6377491	E	B allele	0.643278	0.0008
Ma04_t08930	chr04:6377489-6377491	K	A allele	0.356722
Ma04_t06420	chr04:4740400-4740402	F	B allele	0.348617	<0.0001
Ma04_t06420	chr04:4740400-4740402	L	A allele	0.651383
Ma05_t09340	chr05:6766167-6766169	I	B allele	0.589817	0.005
Ma05_t09340	chr05:6766167-6766169	T	A allele	0.410183
Ma03_t01090	chr03:857753-857755	H	B allele	0.52392	<0.0001
Ma03_t01090	chr03:857753-857755	Y	A allele	0.47608
Ma08_t04480	chr08:3118064-3118066	A	B allele	0.752718	0.174
Ma08_t04480	chr08:3118064-3118066	S	A allele	0.247282
Ma04_t11710	chr04:8319915-8319917	V	B allele	0.343842	<0.0001
Ma04_t11710	chr04:8319915-8319917	A	A allele	0.398782
Ma04_t27940	chr04:29120427-29120429	V	B allele	0.350835	<0.0001
Ma04_t27940	chr04:29120427-29120429	I	A allele	0.649165
Ma11_t17540	chr11:22847585-22847587	A	B allele	0.999014	<0.0001
Ma11_t17540	chr11:22847585-22847587	S	A allele	0.000986103
Ma08_t33870	chr08:44050823-44050825	N	B allele	0.647904	0.7859
Ma08_t33870	chr08:44050823-44050825	S	A allele	0.352096
Ma01_t14210	chr01:10383285-10383287	Q	B allele	0.680155	0.6013
Ma01_t14210	chr01:10383285-10383287	E	A allele	0.319845
Ma10_t17190	chr10:28680290-28680292	F	B allele	0.692721	0.8151
Ma10_t17190	chr10:28680290-28680292	Y	A allele	0.307279
Ma01_t10810	chr01:7766861-7766863	A	B allele	0.594867	<0.0001
Ma01_t10810	chr01:7766861-7766863	S	A allele	0.405133
Ma11_t11990	chr11:15653687-15653689	N	B allele	0.989899	<0.0001
Ma11_t11990	chr11:15653687-15653689	D	A allele	0.010101
Ma08_t04480	chr08:3118088-3118090	E	B allele	0.87847	0.0031
Ma08_t04480	chr08:3118088-3118090	K	A allele	0.12153
Ma01_t01200	chr01:829944-829946	N	B allele	0.685386	0.6523
Ma01_t01200	chr01:829944-829946	K	A allele	0.314614
Ma07_t08050	chr07:5998649-5998651	I	B allele	0.0392011	<0.0001
Ma07_t08050	chr07:5998649-5998651	L	A allele	0.960799
Ma01_t18020	chr01:13323925-13323927	P	B allele	0.234086	<0.0001
Ma01_t18020	chr01:13323925-13323927	R	A allele	0.683504
Ma01_t18020	chr01:13323925-13323927	L	A allele	0.0824108
Ma07_t00020	chr07:55466-55468	I	B allele	0.790071	<0.0001
Ma07_t00020	chr07:55466-55468	V	A allele	0.209929
Ma01_t10230	chr01:7374171-7374173	A	B allele	0.590424	0.0006
Ma01_t10230	chr01:7374171-7374173	V	A allele	0.409576
Ma03_t27650	chr03:30954695-30954697	D	B allele	0.782879	<0.0001
Ma03_t27650	chr03:30954695-30954697	E	A allele	0.217121
Ma04_t17380	chr04:17636716-17636718	P	B allele	0.485754	<0.0001
Ma04_t17380	chr04:17636716-17636718	S	A allele	0.514246
Ma11_t22690	chr11:26378277-26378279	S	B allele	0.997854	<0.0001
Ma11_t22690	chr11:26378277-26378279	L	A allele	0.00214566
Ma11_t11140	chr11:12122380-12122382	V	B allele	1	<0.0001
Ma11_t11140	chr11:12122380-12122382	A	A allele	0
Ma03_t13560	chr03:10671660-10671662	V	B allele	0.571895	<0.0001
Ma03_t13560	chr03:10671660-10671662	L	A allele	0.428105
Ma08_t34320	chr08:44386145-44386147	I	B allele	0.633401	0.1192
Ma08_t34320	chr08:44386133-44386135	L	B allele	1	<0.0001
Ma08_t34320	chr08:44386178-44386180	F	B allele	0.64488	0.3263
Ma08_t34320	chr08:44386145-44386147	S	A allele	0.366599
Ma08_t34320	chr08:44386178-44386180	L	A allele	0.35512
Ma08_t34320	chr08:44386133-44386135	F	A allele	0
Ma05_t03420	chr05:2484681-2484683	P	B allele	0.66951	0.758
Ma05_t03420	chr05:2484681-2484683	S	A allele	0.33049
Ma03_t10000	chr03:7456616-7456618	E	B allele	0.574846	0.0014
Ma03_t10000	chr03:7456616-7456618	V	A allele	0.425154
Ma11_t03550	chr11:2636291-2636293	S	B allele	0.634975	0.5251
Ma11_t03550	chr11:2636291-2636293	A	A allele	0.365025
Ma06_t29560	chr06:30910330-30910332	V	B allele	0.647586	0.2455
Ma06_t29560	chr06:30910330-30910332	I	A allele	0.352414
Ma05_t09360	chr05:6782278-6782280	E	B allele	0.754309	0.0453
Ma05_t09360	chr05:6782278-6782280	Q	A allele	0.245691
Ma04_t00040	chr04:68380-68382	S	B allele	0.629729	0.694
Ma04_t00040	chr04:68380-68382	A	A allele	0.370271
Ma05_t29390	chr05:40080889-40080891	S	B allele	0.665165	0.9324
Ma05_t29390	chr05:40080889-40080891	G	A allele	0.334835
Ma11_t03930	chr11:3006749-3006751	I	B allele	0.769401	0.0005
Ma11_t03930	chr11:3006749-3006751	V	A allele	0.230599
Ma06_t37800	chr06:36767368-36767370	D	B allele	0.541406	<0.0001
Ma06_t37800	chr06:36767368-36767370	E	A allele	0.458594
Ma09_t22750	chr09:34655065-34655067	I	B allele	0.314689	<0.0001
Ma09_t22750	chr09:34655065-34655067	V	A allele	0.685311
Ma08_t34150	chr08:44273480-44273482	E	B allele	0.464396	<0.0001
Ma08_t34150	chr08:44273480-44273482	D	A allele	0
Ma08_t21800	chr08:35576628-35576630	R	B allele	0.506826	0.0028
Ma08_t21800	chr08:35576628-35576630	K	A allele	0.493174
Ma00_t02990	chrUn_random:23844846-23844848	Q	B allele	0.640113	0.8028
Ma00_t02990	chrUn_random:23844846-23844848	K	A allele	0.359887
Ma03_t27650	chr03:30954650-30954652	A	B allele	1	<0.0001
Ma03_t27650	chr03:30954650-30954652	T	A allele	0
Ma06_t19900	chr06:13989421-13989423	C	B allele	0.828339	<0.0001
Ma06_t19900	chr06:13989421-13989423	S	A allele	0.669482
Ma06_t19900	chr06:13989421-13989423	I	A allele	0.171661
Ma06_t19900	chr06:13989421-13989423	F	A allele	0.330518
Ma05_t24170	chr05:36456022-36456024	K	B allele	0.770641	0.0065
Ma05_t24170	chr05:36456022-36456024	E	A allele	0.229359
Ma01_t14210	chr01:10380724-10380726	A	B allele	0.63172	0.1761
Ma01_t14210	chr01:10380724-10380726	V	A allele	0.36828
Ma04_t39180	chr04:36371521-36371523	E	B allele	0.997312	<0.0001
Ma04_t39180	chr04:36371521-36371523	A	A allele	0.00268817
Ma09_t08150	chr09:5360297-5360299	S	B allele	0.667173	1
Ma09_t08150	chr09:5360297-5360299	A	A allele	0.332827
Ma07_t18280	chr07:24928452-24928454	I	B allele	0.640983	0.0001
Ma07_t18280	chr07:24928452-24928454	V	A allele	0.359017
Ma04_t21440	chr04:24011476-24011478	E	B allele	0.628714	0.5386
Ma04_t21440	chr04:24011476-24011478	K	A allele	0.371286
Ma08_t21650	chr08:35467563-35467565	I	B allele	0.723542	0.0028
Ma08_t21650	chr08:35467563-35467565	V	A allele	0.276458
Ma07_t13520	chr07:10171751-10171753	E	B allele	0.680177	1
Ma07_t13520	chr07:10171739-10171741	N	B allele	0.569908	0.1923
Ma07_t13520	chr07:10171751-10171753	D	A allele	0.319823
Ma07_t13520	chr07:10171739-10171741	H	A allele	0.430092
Ma10_t17190	chr10:28678385-28678387	K	B allele	0.225727	<0.0001
Ma10_t17190	chr10:28678385-28678387	R	A allele	0.774273
Ma09_t26210	chr09:37539725-37539727	S	B allele	0.611908	0.2059
Ma09_t26210	chr09:37539725-37539727	A	A allele	0.388092
Ma10_t04140	chr10:14838773-14838775	T	B allele	0.684918	0.3613
Ma10_t04140	chr10:14838773-14838775	I	A allele	0.315082
Ma07_t03780	chr07:2897923-2897925	G	B allele	1	<0.0001
Ma07_t03780	chr07:2897923-2897925	S	A allele	0
Ma04_t17090	chr04:17288955-17288957	V	B allele	0.605906	0.4663
Ma04_t17090	chr04:17288955-17288957	I	A allele	0.394094
Ma00_t00070	chrUn_random:81569-81571	V	B allele	0.563361	0.0476
Ma00_t00070	chrUn_random:81569-81571	A	A allele	0.436639
Ma08_t18940	chr08:32718109-32718111	A	B allele	1	<0.0001
Ma08_t18940	chr08:32718109-32718111	V	A allele	0
Ma05_t06000	chr05:4503231-4503233	V	B allele	0.712926	0.2667
Ma05_t06000	chr05:4503231-4503233	I	A allele	0.287074
Ma01_t22880	chr01:26164608-26164610	K	B allele	0.521992	<0.0001
Ma01_t22880	chr01:26164608-26164610	T	A allele	0.478008
Ma01_t06000	chr01:4254092-4254094	N	B allele	0.699949	0.1122
Ma01_t06000	chr01:4254086-4254088	Y	B allele	0.958986	<0.0001
Ma01_t06000	chr01:4254086-4254088	N	A allele	0.50001
Ma01_t06000	chr01:4254092-4254094	S	A allele	0.300051
Ma01_t06000	chr01:4254086-4254088	I	A allele	0.041014
Ma01_t06000	chr01:4254086-4254088	F	A allele	0.49999
Ma11_t13750	chr11:18903359-18903361	E	B allele	1	<0.0001
Ma11_t13750	chr11:18903359-18903361	D	A allele	0
Ma06_t09860	chr06:6852787-6852789	V	B allele	0.687958	0.6902
Ma06_t09860	chr06:6852787-6852789	I	A allele	0.312042
Ma09_t05670	chr09:3634325-3634327	A	B allele	0.184829	<0.0001
Ma09_t05670	chr09:3634325-3634327	V	A allele	0.815171
Ma01_t10230	chr01:7377308-7377310	I	B allele	0.611139	0.0011
Ma01_t10230	chr01:7377308-7377310	L	A allele	0.388861
Ma10_t09760	chr10:23853077-23853079	E	B allele	0.191264	<0.0001
Ma10_t09760	chr10:23853077-23853079	A	A allele	0.808736
Ma09_t11490	chr09:7765190-7765192	I	B allele	0.0926585	<0.0001
Ma09_t11490	chr09:7765220-7765222	I	B allele	0.0754697	<0.0001
Ma09_t11490	chr09:7765190-7765192	V	A allele	0.907341
Ma09_t11490	chr09:7765220-7765222	V	A allele	0.92453
Ma07_t20850	chr07:28868534-28868536	V	B allele	0.69055	0.5698
Ma07_t20850	chr07:28868534-28868536	A	A allele	0.30945
Ma06_t01470	chr06:1193464-1193466	T	B allele	0.75811	<0.0001
Ma06_t01470	chr06:1193464-1193466	A	A allele	0.24189
Ma01_t03570	chr01:2367327-2367329	S	B allele	0.817452	<0.0001
Ma01_t03570	chr01:2367327-2367329	A	A allele	0.182548
Ma02_t08580	chr02:18864432-18864434	V	B allele	0.660206	0.7303
Ma02_t08580	chr02:18864432-18864434	E	A allele	0.339794
Ma05_t07040	chr05:5157492-5157494	A	B allele	0.534621	<0.0001
Ma05_t07040	chr05:5157492-5157494	T	A allele	0.465379
Ma05_t30150	chr05:40660119-40660121	A	B allele	0.454789	<0.0001
Ma05_t30150	chr05:40660119-40660121	S	A allele	0.545211
Ma06_t27080	chr06:29104141-29104143	K	B allele	0.557577	0.0208
Ma06_t27080	chr06:29104144-29104146	A	B allele	0.998984	<0.0001
Ma06_t27080	chr06:29104147-29104149	G	B allele	0.99789	<0.0001
Ma06_t27080	chr06:29104141-29104143	I	A allele	0.442423
Ma06_t27080	chr06:29104144-29104146	P	A allele	0.00101626
Ma06_t27080	chr06:29104147-29104149	S	A allele	0.0021097
Ma03_t03830	chr03:2528502-2528504	L	B allele	0.973755	<0.0001
Ma03_t03830	chr03:2528502-2528504	M	A allele	0.0262451
Ma10_t06370	chr10:18935725-18935727	L	B allele	0.675884	0.4852
Ma10_t06370	chr10:18935725-18935727	M	A allele	0.324116
Ma10_t09780	chr10:23879337-23879339	E	B allele	0.978461	0.0008
Ma10_t09780	chr10:23879358-23879360	E	B allele	0.586238	<0.0001
Ma10_t09780	chr10:23879352-23879354	A	B allele	0.959919	<0.0001
Ma10_t09780	chr10:23879367-23879369	A	B allele	0.99343	<0.0001
Ma10_t09780	chr10:23879379-23879381	G	B allele	0.778018	<0.0001
Ma10_t09780	chr10:23879355-23879357	N	B allele	1	<0.0001
Ma10_t09780	chr10:23879364-23879366	N	B allele	1	<0.0001
Ma10_t09780	chr10:23879382-23879384	R	B allele	0.995601	<0.0001
Ma10_t09780	chr10:23879355-23879357	D	A allele	0
Ma10_t09780	chr10:23879358-23879360	D	A allele	0.0862382
Ma10_t09780	chr10:23879379-23879381	D	A allele	0.221982
Ma10_t09780	chr10:23879358-23879360	A	A allele	0.413762
Ma10_t09780	chr10:23879352-23879354	G	A allele	0.0400811
Ma10_t09780	chr10:23879382-23879384	G	A allele	0.495601
Ma10_t09780	chr10:23879337-23879339	Q	A allele	0.311794
Ma10_t09780	chr10:23879337-23879339	L	A allele	0.021539
Ma10_t09780	chr10:23879382-23879384	L	A allele	0.504399
Ma10_t09780	chr10:23879337-23879339	V	A allele	0.354872
Ma10_t09780	chr10:23879382-23879384	V	A allele	0.00439887
Ma10_t09780	chr10:23879364-23879366	K	A allele	0
Ma10_t09780	chr10:23879367-23879369	P	A allele	0.00656999
Ma01_t10230	chr01:7377275-7377277	N	B allele	1	<0.0001
Ma01_t10230	chr01:7377275-7377277	S	A allele	0
Ma07_t04450	chr07:3311307-3311309	S	B allele	0.5941	0.0098
Ma07_t04450	chr07:3311307-3311309	T	A allele	0.4059
Ma04_t27950	chr04:29124786-29124788	V	B allele	0.998921	<0.0001
Ma04_t27950	chr04:29124786-29124788	I	A allele	0.00107875
Ma08_t27840	chr08:39971190-39971192	M	B allele	1	0.0015
Ma08_t27840	chr08:39971190-39971192	I	A allele	0
Ma03_t27650	chr03:30954578-30954580	I	B allele	0.753431	0.0018
Ma03_t27650	chr03:30954578-30954580	V	A allele	0.246569
Ma03_t26500	chr03:30198869-30198871	R	B allele	0.826439	0.0535
Ma03_t26500	chr03:30198869-30198871	H	A allele	0.173561
Ma09_t10350	chr09:7049540-7049542	I	B allele	0.301362	<0.0001
Ma09_t10350	chr09:7049540-7049542	V	A allele	0.698638
Ma00_t02990	chrUn_random:23844651-23844653	N	B allele	0.631807	0.758
Ma00_t02990	chrUn_random:23844651-23844653	H	A allele	0.368193
Ma11_t22270	chr11:26107184-26107186	P	B allele	1	<0.0001
Ma11_t22270	chr11:26107184-26107186	A	A allele	0
Ma04_t37800	chr04:35536069-35536071	P	B allele	1	<0.0001
Ma04_t37800	chr04:35536069-35536071	T	A allele	0
Ma10_t30850	chr10:37083343-37083345	N	B allele	0.722554	0.2667
Ma10_t30850	chr10:37083343-37083345	D	A allele	0.277446
Ma07_t25460	chr07:32511601-32511603	E	B allele	0.773209	0.0842
Ma07_t25460	chr07:32511601-32511603	K	A allele	0.226791
Ma06_t31440	chr06:32574276-32574278	P	B allele	0.49492	0.2021
Ma06_t31440	chr06:32574276-32574278	A	A allele	0.50508
Ma05_t08200	chr05:6091110-6091112	I	B allele	0.620612	0.6667
Ma05_t08200	chr05:6091110-6091112	V	A allele	0.379388
Ma09_t28660	chr09:39312275-39312277	Y	B allele	0.544444	0.6667
Ma09_t28660	chr09:39312275-39312277	D	A allele	0.455556
Ma06_t06910	chr06:4937377-4937379	E	B allele	0.468603	<0.0001
Ma06_t06910	chr06:4937386-4937388	T	B allele	0.460609	<0.0001
Ma06_t06910	chr06:4937377-4937379	Q	A allele	0.531397
Ma06_t06910	chr06:4937386-4937388	S	A allele	0.539391
Ma11_t13680	chr11:18745624-18745626	I	B allele	0.984127	0.0118
Ma11_t13680	chr11:18745624-18745626	L	A allele	0.015873
Ma08_t09170	chr08:6652436-6652438	K	B allele	1	<0.0001
Ma08_t09170	chr08:6652436-6652438	N	A allele	0
Ma11_t07700	chr11:6131773-6131775	L	B allele	0.738311	0.1281
Ma11_t07700	chr11:6131809-6131811	Y	B allele	0.217286	<0.0001
Ma11_t07700	chr11:6131773-6131775	M	A allele	0.261689
Ma11_t07700	chr11:6131809-6131811	F	A allele	0.782714
Ma11_t19780	chr11:24502175-24502177	K	B allele	0.998829	<0.0001
Ma11_t19780	chr11:24502175-24502177	R	A allele	0.00117061
Ma05_t15420	chr05:11509981-11509983	R	B allele	0.656705	0.7594
Ma05_t15420	chr05:11509981-11509983	K	A allele	0.343295
Ma10_t29170	chr10:35833753-35833755	S	B allele	0.680182	0.6117
Ma10_t29170	chr10:35833753-35833755	A	A allele	0.319818
Ma10_t15480	chr10:27558760-27558762	I	B allele	0.525752	<0.0001
Ma10_t15480	chr10:27558760-27558762	V	A allele	0.474248
Ma03_t07800	chr03:5518762-5518764	V	B allele	0.674198	0.9604
Ma03_t07800	chr03:5518762-5518764	I	A allele	0.325802
Ma05_t02670	chr05:1748207-1748209	T	B allele	0.695805	0.2038
Ma05_t02670	chr05:1748207-1748209	S	A allele	0.304195
Ma09_t10980	chr09:7436682-7436684	R	B allele	0.894342	<0.0001
Ma09_t10980	chr09:7436682-7436684	Q	A allele	0.105658
Ma08_t31320	chr08:42282790-42282792	V	B allele	0.648122	0.6536
Ma08_t31320	chr08:42282790-42282792	I	A allele	0.351878
Ma03_t03650	chr03:2434270-2434272	K	B allele	0.697133	0.0436
Ma03_t03650	chr03:2434270-2434272	Q	A allele	0.302867
Ma10_t13130	chr10:26052410-26052412	D	B allele	0.633638	0.0578
Ma10_t13130	chr10:NA-NA	D	B allele	0.633638	0.0578
Ma10_t13130	chr10:26052410-26052412	E	A allele	0.366362
Ma10_t13130	chr10:NA-NA	E	A allele	0.366362
Ma09_t16580	chr09:11967212-11967214	R	B allele	0.0877045	<0.0001
Ma09_t16580	chr09:11967212-11967214	K	A allele	0.912295
Ma08_t18860	chr08:32634790-32634792	M	B allele	0.635036	0.3876
Ma08_t18860	chr08:32634838-32634840	L	B allele	0.623369	0.3263
Ma08_t18860	chr08:32634790-32634792	I	A allele	0.364964
Ma08_t18860	chr08:32634838-32634840	M	A allele	0.376631
Ma04_t01890	chr04:1656800-1656802	K	B allele	0.24903	<0.0001
Ma04_t01890	chr04:1656785-1656787	L	B allele	0.77109	0.0856
Ma04_t01890	chr04:1656800-1656802	N	A allele	0.75097
Ma04_t01890	chr04:1656785-1656787	M	A allele	0.22891
Ma11_t05890	chr11:4692589-4692591	S	B allele	1	0.0108
Ma11_t05890	chr11:4692589-4692591	T	A allele	0
