# Supplementary material for: Homeolog expression analysis in an allotriploid non-model crop via integration of transcriptomics and proteomics
Source: Sci Rep. 2018 Jan 22;8:1353. doi: 10.1038/s41598-018-19684-5 (PMC5777989; doi:10.1038/s41598-018-19684-5)
Supplement: Supplementary file 6 — Table S5 [file 41598_2018_19684_MOESM6_ESM.xls]

## Sheet: Sheet1
"Homeolog expression analysis in an allotriploid non-model crop via integration of transcriptomics and proteomics."
Jelle van Wesemael1, Yann Hueber2, Ewaut Kissel1, Nádia Campos1, Rony Swennen1,3,4, Sebastien Carpentier1,3,5, *
1Laboratory of Tropical Crop Improvement, KU Leuven, Willem Decroylaan 42, Leuven, Belgium.
2Bioversity International, Parc Scientifique Argropolis II, Montpellier, France
3Bioversity International, Willem Decroylaan 42, Leuven, Belgium
4International Institute for Tropical Agriculture, C/O Nelson Mandela Institute of Science and technology, P.O. Box 44, Arusha, Tanzania
5Facility for SYstems BIOlogy based MAss spectrometry, Herestraat 49, Leuven, Belgium
*Corresponding author: sebastien.carpentier@kuleuven.be
Supplementary Table S5: Overview of mass identical proteome features with cultivar specific abundance. Feature selection is based on sparse partial least squares discriminant analysis (sPLS-DA) component 1 (a), Kruskal Wallis p-value (b), indicated by groups (Cachaco - Grande Naine – Mbwazirume) (c), a>b>c.
Gene	locus	function	sequence	Specificity	sPLS-DA comp.1 (a)	pChi (b)	groups ( c)
Ma03_t02760	chr03:1889804-1891324	Peroxidase 12	LNLDTTDLVTLSGGHTIGIGHCTSFQNR	AAAspec	0.0175578	0.00233795	b-a-a
Ma01_t17230	chr01:12604117-12605121	Germin-like protein 5-1	TITKGEVFVFPR	AAAspec	0.00759647	0.00841468	b-a-a
Ma11_t10720	chr11:10325261-10326363	Germin-like protein 5-1	TITKGEVFVFPR	AAAspec	0.00759647	0.00841468	b-a-a
Ma03_t02760	chr03:1889804-1891324	Peroxidase 12	LFPSQDSTLEPTFAK	AAAspec	0.0159338	0.00293687	b-a-a
Ma03_t02760	chr03:1889804-1891324	Peroxidase 12	TPNTFDNKYYVDLVSK	AAAspec	0.0146314	0.00388859	b-a-a
Ma09_t15840	chr09:11205927-11206797	pathogenesis-related protein 1-like	AAEAYLVANPDAYV	AAAspec	0.0119957	0.00167522	b-a-a
Ma02_t15080	chr02:22926520-22927247	pathogenesis-related protein 1-like	ADVGVGPVSWDDNVAAYAQNYANER	AAAspec	0.0132374	0.00309559	b-a-a
Ma03_t02760	chr03:1889804-1891324	Peroxidase 12	TPNTFDNKYYVDLVNK	ABBspec	-0.0163481	0.00189411	a-b-b
Ma11_t17540	chr11:22844418-22848640	glyceraldehyde-3-phosphate dehydrogenase 2, cytosolic-like	LVSWYDNEWGYSTR	ABBspec	-0.0205469	0.00332062	a-b-b
Ma03_t02760	chr03:1889804-1891324	Peroxidase 12	YEYPPIVSGLSFDFYK	AAAspec	0.0158988	0.00293687	b-a-a
Ma05_t29070	chr05:39876275-39877286	Putative germin-like protein 2-1	LVDWLQAQFAK	AAAspec	0.00963485	0.000944446	c-b-a
Ma11_t17540	chr11:22844418-22848640	glyceraldehyde-3-phosphate dehydrogenase 2, cytosolic-like	LVSWYDNEWGYSSR	AAAspec	0.00849019	0.00784442	b-a-a
Ma06_t01470	chr06:1190510-1194408	glyceraldehyde-3-phosphate dehydrogenase 2, cytosolic-like	LVSWYDNEWGYSSR	AAAspec	0.00849019	0.00784442	b-a-a
Ma03_t02760	chr03:1889804-1891324	Peroxidase 12	YEYPPIVSGLSFDFYK	AAAspec	0.0113745	0.00362507	b-a-a
Ma02_t15080	chr02:22926520-22927247	pathogenesis-related protein 1-like	VQCNSGAIFIICNYNPAGNIVGERPY	AAAspec	0.0112137	0.0033794	b-a-a
Ma02_t23730	chr02:28633167-28639039	sucrose synthase 2-like	IGDSLSSQPNELVALFSR	ABBspec	-0.0180659	0.0025523	a-b-b
Ma03_t08140	chr03:5866070-5866711	pathogenesis-related protein 1-like	QLNFSPALPFGYVK	AAAspec	0.0120218	0.00186117	b-a-a
Ma03_t08150	chr03:5868642-5869403	pathogenesis-related protein 1-like	QLNFSPALPFGYVK	AAAspec	0.0120218	0.00186117	b-a-a
Ma09_t15840	chr09:11205927-11206797	pathogenesis-related protein 1-like	QLNFSPALPFGYVK	AAAspec	0.0120218	0.00186117	b-a-a
Ma05_t31060	chr05:41159306-41165776	triosephosphate isomerase, cytosolic	VASADVVDVVVSPPFVFLPLVK	ABBspec	-0.0192368	0.00332062	a-b-b
Ma08_t34160	chr08:44275212-44276098	phytohormone-binding protein-like	IKVEYDTIDDKGLPEEEVNKIK	AAAspec	0.00888241	0.000511099	c-b-a
Ma06_t01470	chr06:1190510-1194408	glyceraldehyde-3-phosphate dehydrogenase 2, cytosolic-like	IVSNASCTTNCLAPLAK	ABBspec	-0.0132226	0.00339922	a-b-b
Ma11_t17540	chr11:22844418-22848640	glyceraldehyde-3-phosphate dehydrogenase 2, cytosolic-like	IVSNASCTTNCLAPLAK	ABBspec	-0.0132226	0.00339922	a-b-b
Ma08_t33830	chr08:44031272-44038116	glyceraldehyde-3-phosphate dehydrogenase GAPCP1, chloroplastic-like	IVSNASCTTNCLAPLAK	ABBspec	-0.0132226	0.00339922	a-b-b
Ma09_t02110	chr09:1536831-1540788	glyceraldehyde-3-phosphate dehydrogenase 2, cytosolic-like	IVSNASCTTNCLAPLAK	ABBspec	-0.0132226	0.00339922	a-b-b
Ma05_t27700	chr05:38886905-38891995	glyceraldehyde-3-phosphate dehydrogenase 2, cytosolic	IVSNASCTTNCLAPLAK	ABBspec	-0.0132226	0.00339922	a-b-b
Ma05_t00210	chr05:152861-158287	glyceraldehyde-3-phosphate dehydrogenase GAPCP2, chloroplastic-like	IVSNASCTTNCLAPLAK	ABBspec	-0.0132226	0.00339922	a-b-b
Ma06_t23680	chr06:21791566-21792984	Peroxidase 1	IIEVAPSLAGPLLR	AAAspec	0.0123401	0.00108042	c-b-a
Ma02_t23730	chr02:28633167-28639039	sucrose synthase 2-like	IGDSLSSQPNELVALFSR	ABBspec	-0.0185639	0.00309559	a-b-b
Ma02_t23730	chr02:28633167-28639039	sucrose synthase 2-like	AAEIVTNFFEK	ABBspec	-0.0164978	0.0021167	a-b-b
Ma08_t34150	chr08:44272751-44273905	pathogenesis-related protein 1-like	TKTEYDTIDDAPLPEDEVQK	AAAspec	0.0116603	0.0025523	b-a-a
Ma08_t34150	chr08:44272751-44273905	pathogenesis-related protein 1-like	IIPQYFAGAELVGDGEAGSTK	AAAspec	0.0102776	0.00841468	b-a-a
Ma06_t34840	chr06:34949915-34952444	protein IN2-1 homolog B	LYVAYVCPFAQRPWIAR	AAAspec	0.00899885	0.00831683	b-a-a
Ma02_t23730	chr02:28633167-28639039	sucrose synthase 2-like	CKEDPSHWDKISLGGLQR	ABBspec	-0.0132936	0.00332062	a-b-b
Ma02_t23270	chr02:28341716-28345699	uncharacterized LOC103976773	LGIDWNEVGAQLEAEGVESFKK	ABBspec	-0.0203567	0.00189411	a-b-b
Ma02_t10590	chr02:20116338-20119477	L-gulonolactone oxidase-like	AQPTLVIASTR	AAAspec	0.00901632	0.00968258	b-a-a
Ma01_t03570	chr01:2362682-2367996	Enolase	AINENSCNALLLK	ABBspec	-0.0154355	0.0033794	a-b-b
Ma11_t22690	chr11:26377064-26382884	triosephosphate isomerase, cytosolic	VASADVVDVVVSPSFVFLPLVK	AAAspec	0.00857304	0.00309559	b-a-a
Ma11_t00520	chr11:348198-349846	Aquaporin PIP2-3	GTGLGAEIIGTFVLVYTVFAATDPKR	AAAspec	0.0140051	0.0027539	b-a-a
Ma08_t09150	chr08:6627221-6629449	polyphenol oxidase, chloroplastic-like	FDVYVAVPYGDLAGPDYGEFAGSFVR	ABBspec	-0.0166671	0.00293687	a-b-b
Ma08_t09170	chr08:6651078-6653081	polyphenol oxidase, chloroplastic-like	FDVYVAVPYGDLAGPDYGEFAGSFVR	ABBspec	-0.0166671	0.00293687	a-b-b
Ma10_t06370	chr10:18933242-18936736	heat shock protein 81-1-like	SGDELTSLKDYVTR	ABBspec	-0.017929	0.00339922	a-b-b
Ma03_t03830	chr03:2526140-2529403	heat shock protein 81-1-like	SGDELTSLKDYVTR	ABBspec	-0.017929	0.00339922	a-b-b
Ma09_t12290	chr09:8291909-8295086	heat shock protein 81-1	SGDELTSLKDYVTR	ABBspec	-0.017929	0.00339922	a-b-b
Ma03_t01090	chr03:856066-860065	formate dehydrogenase 1, mitochondrial	LKPFNCNLLYHDR	ABBspec	-0.0156285	0.00332062	a-b-b
Ma06_t34840	chr06:34949915-34952444	protein IN2-1 homolog B	IELVPVDLLNRPAWYKDK	AAAspec	0.0116813	0.00748588	b-a-a
Ma10_t29490	chr10:36056622-36057729	universal stress protein A-like protein	YGISPDGEVLDILHTASETK	AAAspec	0.00958345	0.0025523	b-a-a
Ma04_t09620	chr04:6819373-6822842	glucan endo-1,3-beta-glucosidase 6-like, transcript variant X1	FEIMIVADSGMSWNLPR	AAAspec	0.0122569	0.00388859	b-a-a
Ma04_t09620	chr04:6819373-6822842	glucan endo-1,3-beta-glucosidase 6-like, transcript variant X1	FEIMIVADSGMSWNLPR	AAAspec	0.0122569	0.00388859	b-a-a
Ma06_t34840	chr06:34949915-34952444	protein IN2-1 homolog B	FQTLLLDVK	AAAspec	0.00914618	0.00748588	b-a-a
Ma08_t12130	chr08:9153624-9155300	Peroxidase 5	GLFTSDQTLLSTQGTTTQVKR	ABBspec	-0.0216063	0.00322494	a-b-b
Ma04_t25270	chr04:27045846-27049811	guanine nucleotide-binding protein subunit beta-like protein A	LYSLDAGAIIHSLCFSPNR	ABBspec	-0.0162188	0.00412278	a-b-b
Ma05_t09750	chr05:7029482-7032465	guanine nucleotide-binding protein subunit beta-like protein	LYSLDAGAIIHSLCFSPNR	ABBspec	-0.0162188	0.00412278	a-b-b
Ma01_t05430	chr01:3820073-3823748	guanine nucleotide-binding protein subunit beta-like protein	LYSLDAGAIIHSLCFSPNR	ABBspec	-0.0162188	0.00412278	a-b-b
Ma02_t19710	chr02:25903405-25909004	6-phosphogluconate dehydrogenase, decarboxylating 1-like, transcript variant X1	EGNLPVYGFHDPASFVNSIQKPR	ABBspec	-0.0130279	0.00458042	a-b-b
Ma02_t19710	chr02:25903405-25909004	6-phosphogluconate dehydrogenase, decarboxylating 1-like, transcript variant X1	EGNLPVYGFHDPASFVNSIQKPR	ABBspec	-0.0130279	0.00458042	a-b-b
Ma05_t03420	chr05:2484252-2488398	6-phosphogluconate dehydrogenase, decarboxylating 1, transcript variant X1	EGNLPVYGFHDPASFVNSIQKPR	ABBspec	-0.0130279	0.00458042	a-b-b
Ma05_t03420	chr05:2484252-2488398	6-phosphogluconate dehydrogenase, decarboxylating 1, transcript variant X1	EGNLPVYGFHDPASFVNSIQKPR	ABBspec	-0.0130279	0.00458042	a-b-b
Ma05_t03420	chr05:2484252-2488398	6-phosphogluconate dehydrogenase, decarboxylating 1, transcript variant X1	EGNLPVYGFHDPASFVNSIQKPR	ABBspec	-0.0130279	0.00458042	a-b-b
Ma07_t04350	chr07:3249584-3250450	mannose-specific lectin 3-like	GQLVVYGPSLWNTPK	AAAspec	0.0134313	0.0027539	b-a-a
Ma03_t01090	chr03:856066-860065	formate dehydrogenase 1, mitochondrial	LKPFNCNLLYYDR	AAAspec	0.0171978	0.000911882	c-b-a
Ma04_t08620	chr04:6155452-6159487	malate dehydrogenase, mitochondrial-like	ALEGSDVVIIPAGVPR	ABBspec	-0.0207687	0.00108042	a-c-b
Ma04_t16550	chr04:15949921-15954721	malate dehydrogenase, mitochondrial	ALEGSDVVIIPAGVPR	ABBspec	-0.0207687	0.00108042	a-c-b
Ma11_t23390	chr11:26753402-26755386	uncharacterized LOC103972370	DGTTVVLWEWLK	ABBspec	-0.0162787	0.00293687	a-b-b
Ma06_t33970	chr06:34390228-34395082	uncharacterized LOC103989654	DGTTVVLWEWLK	ABBspec	-0.0162787	0.00293687	a-b-b
Ma01_t10810	chr01:7766524-7769264	catalase isozyme A	SIWISFLAK	ABBspec	-0.015482	0.0025523	a-b-b
Ma10_t29490	chr10:36056622-36057729	universal stress protein A-like protein	ICDAVEELKLDSLVVGSR	AAAspec	0.0147769	0.00108042	c-b-a
Ma03_t02760	chr03:1889804-1891324	Peroxidase 12	LNLDTTDLVTLSGGHTIGIGHCTSFQNR	AAAspec	0.0169993	0.0021167	b-a-a
Ma11_t00520	chr11:348198-349846	Aquaporin PIP2-3	AKDIEVAEQGEYTAK	AAAspec	0.0105867	0.00447452	b-a-a
Ma09_t15840	chr09:11205927-11206797	pathogenesis-related protein 1-like	ERLDFVDVDKFECK	AAAspec	0.00884378	0.00432024	b-a-a
Ma11_t16870	chr11:22274071-22277030	phosphoglycerate kinase, cytosolic	ELDYLVGAVANPK	ABBspec	-0.0131029	0.0021167	a-b-b
Ma08_t33800	chr08:44000904-44004899	phosphoglycerate kinase, cytosolic-like	ELDYLVGAVANPK	ABBspec	-0.0131029	0.0021167	a-b-b
Ma05_t00310	chr05:217490-221221	phosphoglycerate kinase, cytosolic-like	ELDYLVGAVANPK	ABBspec	-0.0131029	0.0021167	a-b-b
Ma01_t19240	chr01:14718937-14723088	phosphoglycerate kinase, cytosolic, transcript variant X2	ELDYLVGAVANPK	ABBspec	-0.0131029	0.0021167	a-b-b
Ma01_t19240	chr01:14718937-14723088	phosphoglycerate kinase, cytosolic, transcript variant X2	ELDYLVGAVANPK	ABBspec	-0.0131029	0.0021167	a-b-b
Ma09_t07610	chr09:4998026-4999396	ribonuclease 1-like	VKPLVNLGSSGIIPHATK	ABBspec	-0.0154141	0.00309559	a-b-b
Ma11_t22690	chr11:26377064-26382884	triosephosphate isomerase, cytosolic	VATPAQAQEVHLELRK	AAAspec	0.0117275	0.00322494	b-a-a
Ma07_t20510	chr07:28380309-28383362	14-3-3-like protein 16R	SRIESELDSICGGILR	ABBspec	-0.0126813	0.00471633	a-b-b
Ma11_t18750	chr11:23775404-23779277	elongation factor 1-beta 2-like	TYISGDQISKDDVR	AAAspec	0.00788873	0.0049712	b-a-a
Ma01_t03570	chr01:2362682-2367996	Enolase	AINENACNALLLK	AAAspec	0.0098032	0.00309559	b-a-a
Ma10_t29490	chr10:36056622-36057729	universal stress protein A-like protein	EKICDAVEELKLDSLVVGSR	AAAspec	0.0115905	0.00108042	c-b-a
Ma06_t23680	chr06:21791566-21792984	Peroxidase 1	ATPTDVDPSLDKYYLAK	AAAspec	0.00914935	0.00167522	b-a-a
Ma00_t00620	chrUn_random:1791125-1796085	Pyruvate kinase, cytosolic isozyme	ANIDIDGILKELPNDGRVPK	ABBspec	-0.0153192	0.0025523	a-b-b
Ma08_t34160	chr08:44275212-44276098	phytohormone-binding protein-like	IKVEYDTIDDKGLPEEEVNK	AAAspec	0.00883185	0.000911882	c-b-a
Ma01_t15700	chr01:11375896-11378866	glutamine synthetase nodule isozyme-like	IFSNPAVAAEETWFGIEQEYTLLRK	AAAspec	0.0140607	0.00233795	b-a-a
Ma05_t20630	chr05:32319299-32320923	nucleoside diphosphate kinase 1	GLVGEIINRFEK	ABBspec	-0.0142047	0.0033794	a-b-b
Ma09_t15840	chr09:11205927-11206797	pathogenesis-related protein 1-like	VVPEIVVSGAVLEGDGSVGSVR	AAAspec	0.0119189	0.0025523	b-a-a
Ma01_t04690	chr01:3202806-3204140	Putative Acid phosphatase 1	GFEVVPGECVDYVGR	ABBspec	-0.0152102	0.00233795	a-b-b
Ma11_t17540	chr11:22844418-22848640	glyceraldehyde-3-phosphate dehydrogenase 2, cytosolic-like	NPEEIPWGEAGAEYVVESTGVFTDKDK	ABBspec	-0.0168138	0.00293687	a-b-b
Ma07_t00020	chr07:54814-56843	isoflavone reductase-like protein	AIFVDEDDIGTYTIR	ABBspec	-0.0181219	0.00322494	a-b-b
Ma10_t29490	chr10:36056622-36057729	universal stress protein A-like protein	YGITPDGEVLDILHTASETK	ABBspec	-0.0186704	0.00339922	a-b-b
Ma07_t21330	chr07:29451455-29456819	sucrose synthase 1-like	NLTGLVELYGR	AAAspec	0.00979225	0.00309559	b-a-a
Ma04_t27940	chr04:29118642-29123391	cysteine synthase, transcript variant X1	LYGVEPSESAVLSGGKPGPHK	ABBspec	-0.0136317	0.00432024	a-b-b
Ma04_t27940	chr04:29118642-29123391	cysteine synthase, transcript variant X1	LYGVEPSESAVLSGGKPGPHK	ABBspec	-0.0136317	0.00432024	a-b-b
Ma04_t27940	chr04:29118642-29123391	cysteine synthase, transcript variant X1	LYGVEPSESAVLSGGKPGPHK	ABBspec	-0.0136317	0.00432024	a-b-b
Ma02_t10570	chr02:20090605-20111122	L-gulonolactone oxidase-like, transcript variant X2	LSCPGGPSGQGLVISTQR	AAAspec	0.011507	0.00812455	b-a-a
Ma02_t10570	chr02:20090605-20111122	L-gulonolactone oxidase-like, transcript variant X2	LSCPGGPSGQGLVISTQR	AAAspec	0.011507	0.00812455	b-a-a
Ma02_t10570	chr02:20090605-20111122	L-gulonolactone oxidase-like, transcript variant X2	LSCPGGPSGQGLVISTQR	AAAspec	0.011507	0.00812455	b-a-a
Ma02_t10590	chr02:20116338-20119477	L-gulonolactone oxidase-like	LSCPGGPSGQGLVISTQR	AAAspec	0.011507	0.00812455	b-a-a
Ma08_t34740	chr08:44728862-44730813	polyphenol oxidase, chloroplastic-like	VTLKDCLEPEWLR	ABBspec	-0.0162009	0.00126521	a-b-b
Ma10_t15940	chr10:27857304-27859014	cationic peroxidase SPC4-like	AINDLQVLVTQACGQTVSCADIAALAAR	AAAspec	0.0131945	0.0033794	b-a-a
Ma05_t23950	chr05:36136209-36137692	Hypothetical protein	HDCSEFPCVSQLTFTTSIGK	AAAspec	0.0169685	0.0027539	b-a-a
Ma02_t06740	chr02:17692912-17694343	Peroxidase 60	ACSGVVSCADIIIAATR	AAAspec	0.0109652	0.00841468	b-a-a
Ma11_t17540	chr11:22844418-22848640	glyceraldehyde-3-phosphate dehydrogenase 2, cytosolic-like	LVSWYDNEWGYSTR	ABBspec	-0.014621	0.0021167	a-b-b
Ma01_t15700	chr01:11375896-11378866	glutamine synthetase nodule isozyme-like	IFSNPAVAAEETWFGIEQEYTLLRK	AAAspec	0.0119789	0.00552302	b-a-a
Ma09_t07610	chr09:4998026-4999396	ribonuclease 1-like	SYSLEDINDALVPR	ABBspec	-0.0156679	0.0027539	a-b-b
Ma10_t15480	chr10:27553462-27562678	Putative Pyruvate kinase, cytosolic isozyme	LGDLYQTQIFAK	ABBspec	-0.0135106	0.00309559	a-b-b
Ma11_t09970	chr11:9163536-9171836	Putative Pyruvate kinase, cytosolic isozyme	LGDLYQTQIFAK	ABBspec	-0.0135106	0.00309559	a-b-b
Ma06_t14950	chr06:10182092-10190553	Putative Pyruvate kinase, cytosolic isozyme	LGDLYQTQIFAK	ABBspec	-0.0135106	0.00309559	a-b-b
Ma06_t34840	chr06:34949915-34952444	protein IN2-1 homolog B	LALWIEELNKIEAYAQTR	AAAspec	0.0137867	0.0025523	b-a-a
Ma03_t21700	chr03:26644474-26649155	ATP synthase subunit O, mitochondrial	FLREPINFDNF	AAAspec	0.0155444	0.00293687	b-a-a
Ma08_t34740	chr08:44728862-44730813	polyphenol oxidase, chloroplastic-like	AGDNPNPGAGSLENIPHGPVHGWTGDR	ABBspec	-0.0161902	0.000760689	a-c-b
Ma03_t21060	chr03:26123479-26128600	glutamine synthetase nodule isozyme	ASLTDLVNLNLSETTEK	AAAspec	0.0112086	0.00309559	b-a-a
Ma06_t34840	chr06:34949915-34952444	protein IN2-1 homolog B	LASLPPSLTAASEPPALFDGTTR	AAAspec	0.00956845	0.00748588	b-a-a
Ma05_t29390	chr05:40080612-40084057	40S ribosomal protein S21-like	AQGDADSALDRLWQK	ABBspec	-0.0166825	0.00233795	a-b-b
Ma06_t26890	chr06:28883457-28886953	linoleate 9S-lipoxygenase 6-like	VYSAAENGVDGSLWQLAK	ABBspec	-0.018	0.0027539	a-b-b
Ma06_t24450	chr06:22974948-22977157	60S ribosomal protein L13a-4-like	LSSEVGWNYYDTVKELEAK	ABBspec	-0.0134958	0.00572025	a-b-b
Ma10_t13320	chr10:26177916-26180337	60S ribosomal protein L13a-4	LSSEVGWNYYDTVKELEAK	ABBspec	-0.0134958	0.00572025	a-b-b
Ma07_t25320	chr07:32398379-32403219	hypersensitive-induced response protein 1, transcript variant X1	LNLDDTFEQKNDIAK	ABBspec	-0.0192003	0.00293687	a-b-b
Ma07_t25320	chr07:32398379-32403219	hypersensitive-induced response protein 1, transcript variant X1	LNLDDTFEQKNDIAK	ABBspec	-0.0192003	0.00293687	a-b-b
Ma11_t00520	chr11:348198-349846	Aquaporin PIP2-3	GTGLGAEIIGTFVLVYTVFAATDPKR	AAAspec	0.0130859	0.00233795	b-a-a
Ma07_t27130	chr07:33625726-33628005	carbonic anhydrase 1-like, transcript variant X2	EVYENDPTLFSQLAQGQSPK	AAAspec	0.00871162	0.0033794	b-a-a
Ma07_t27130	chr07:33625726-33628005	carbonic anhydrase 1-like, transcript variant X2	EVYENDPTLFSQLAQGQSPK	AAAspec	0.00871162	0.0033794	b-a-a
Ma04_t16550	chr04:15949921-15954721	malate dehydrogenase, mitochondrial	ALEGSDVVIIPAGVPR	ABBspec	-0.018622	0.0025523	a-b-b
Ma04_t08620	chr04:6155452-6159487	malate dehydrogenase, mitochondrial-like	ALEGSDVVIIPAGVPR	ABBspec	-0.018622	0.0025523	a-b-b
Ma09_t25520	chr09:36959239-36965010	elongation factor 1-gamma 2-like	VPVLETPDGPIFESNAIAR	ABBspec	-0.0174015	0.00309559	a-b-b
Ma09_t11090	chr09:7501711-7506638	elongation factor 1-gamma 2-like	VPVLETPDGPIFESNAIAR	ABBspec	-0.0174015	0.00309559	a-b-b
Ma10_t29490	chr10:36056622-36057729	universal stress protein A-like protein	EKICDAVEDLKLDSLVVGSR	ABBspec	-0.0132592	0.00350008	a-b-b
Ma09_t15840	chr09:11205927-11206797	pathogenesis-related protein 1-like	QTLFEGGHIGTK	AAAspec	0.00863205	0.0049712	b-a-a
Ma11_t18750	chr11:23775404-23779277	elongation factor 1-beta 2-like	AISFSDLHTEAGLK	ABBspec	-0.0125757	0.00304175	a-b-b
Ma08_t31830	chr08:42623302-42639989	uncharacterized LOC103995770	NVSRGPYLCPKHTR	AAAspec	0.01009	0.0033794	b-a-a
Ma11_t23390	chr11:26753402-26755386	uncharacterized LOC103972370	LVPYNPEYLDESVLWSESNDTGEGYR	ABBspec	-0.013009	0.00350008	a-b-b
Ma05_t09270	chr05:6726378-6728757	60S ribosomal protein L28-2-like, transcript variant X1	VVINQVTDNYYRPDLTQAALAR	ABBspec	-0.0172323	0.0033401	a-b-b
Ma05_t09270	chr05:6726378-6728757	60S ribosomal protein L28-2-like, transcript variant X1	VVINQVTDNYYRPDLTQAALAR	ABBspec	-0.0172323	0.0033401	a-b-b
Ma04_t24900	chr04:26781950-26787726	cytosolic isocitrate dehydrogenase [NADP]-like	LVDFTQKLEEACVGTVESGK	AAAspec	0.0104445	0.00412278	b-a-a
Ma05_t18830	chr05:25456526-25457168	IN2-2 protein-like	FGISFQDEKR	ABBspec	-0.0149013	0.00332062	a-b-b
Ma04_t28520	chr04:29566600-29571041	malate dehydrogenase	NVIIWGNHSSTQYPDVSHATVK	AAAspec	0.0115332	0.0025523	b-a-a
Ma08_t18160	chr08:28701823-28707545	14-3-3-like protein, transcript variant X2	DNLTLWTSDITEDAGDEIKEPLVR	AAAspec	0.0152108	0.00146439	b-a-a
Ma08_t18160	chr08:28701823-28707545	14-3-3-like protein, transcript variant X2	DNLTLWTSDITEDAGDEIKEPLVR	AAAspec	0.0152108	0.00146439	b-a-a
Ma08_t18160	chr08:28701823-28707545	14-3-3-like protein, transcript variant X2	DNLTLWTSDITEDAGDEIKEPLVR	AAAspec	0.0152108	0.00146439	b-a-a
Ma08_t18160	chr08:28701823-28707545	14-3-3-like protein, transcript variant X2	DNLTLWTSDITEDAGDEIKEPLVR	AAAspec	0.0152108	0.00146439	b-a-a
Ma10_t05350	chr10:16426522-16428260	Peroxidase 21	EALEKECPATVSCADIIALSAR	ABBspec	-0.0177272	0.000627185	a-c-b
Ma08_t07650	chr08:5242245-5243628	momilactone A synthase-like	VVGVNLVGPFLGTK	ABBspec	-0.0134859	0.00350008	a-b-b
Ma09_t26210	chr09:37538257-37542154	cysteine synthase-like, transcript variant X1	AFGAELFLTDPSLGVK	AAAspec	0.0190363	0.0025523	b-a-a
Ma09_t26210	chr09:37538257-37542154	cysteine synthase-like, transcript variant X1	AFGAELFLTDPSLGVK	AAAspec	0.0190363	0.0025523	b-a-a
Ma08_t33800	chr08:44000904-44004899	phosphoglycerate kinase, cytosolic-like	VDLNVPLDDNLKITDDTR	AAAspec	0.011619	0.00412278	b-a-a
Ma07_t11500	chr07:8539813-8543320	Alcohol dehydrogenase-like 7	IIGVDLNPDKFEIGK	AAAspec	0.0121956	0.0033401	b-a-a
Ma07_t11510	chr07:8546723-8550564	Alcohol dehydrogenase-like 7	IIGVDLNPDKFEIGK	AAAspec	0.0121956	0.0033401	b-a-a
Ma10_t29490	chr10:36056622-36057729	universal stress protein A-like protein	ICDAVEDLKLDSLVVGSR	ABBspec	-0.0203023	0.00233795	a-b-b
Ma06_t01470	chr06:1190510-1194408	glyceraldehyde-3-phosphate dehydrogenase 2, cytosolic-like	NPEEIPWGETGAEYIVESTGVFTDKDK	ABBspec	-0.0143405	0.00167522	a-b-b
Ma03_t27810	chr03:31062537-31066231	CBS domain-containing protein CBSX3, mitochondrial-like	AIAGIVTERDYLRK	ABBspec	-0.0164893	0.00293687	a-b-b
Ma06_t27080	chr06:29101104-29106028	uncharacterized protein At1g47420, mitochondrial-like, transcript variant X1	YITYLDSFGPDETFLR	ABBspec	-0.0152232	0.00233795	a-b-b
Ma06_t27080	chr06:29101104-29106028	uncharacterized protein At1g47420, mitochondrial-like, transcript variant X1	YITYLDSFGPDETFLR	ABBspec	-0.0152232	0.00233795	a-b-b
Ma06_t05540	chr06:4135315-4135974	probable steroid-binding protein 3	GFDGSDESKPIYVAIR	AAAspec	0.0117548	0.00552302	b-a-a
Ma10_t29170	chr10:35829904-35835997	2,3-bisphosphoglycerate-independent phosphoglycerate mutase, transcript variant X2	SLEYEDFDKFDR	ABBspec	-0.0175019	0.0021167	a-b-b
Ma10_t29170	chr10:35829904-35835997	2,3-bisphosphoglycerate-independent phosphoglycerate mutase, transcript variant X2	SLEYEDFDKFDR	ABBspec	-0.0175019	0.0021167	a-b-b
Ma10_t29170	chr10:35829904-35835997	2,3-bisphosphoglycerate-independent phosphoglycerate mutase, transcript variant X2	SLEYEDFDKFDR	ABBspec	-0.0175019	0.0021167	a-b-b
Ma11_t12790	chr11:16685550-16688825	uncharacterized protein C167.05	YGVKPDAETLDILNTVAR	AAAspec	0.017962	0.00322494	b-a-a
Ma01_t03570	chr01:2362682-2367996	Enolase	VNQIGTVTESIEAVK	AAAspec	0.0115344	0.00273784	b-a-a
Ma06_t08140	chr06:5775439-5778730	adenosylhomocysteinase-like	LTPSQAEYISVPVDGPYKPVHYR	ABBspec	-0.0127436	0.00108042	a-c-b
Ma09_t30430	chr09:40559340-40561956	ferredoxin, root R-B2-like, transcript variant X3	GYILTCVSYPR	AAAspec	0.0101569	0.000760689	c-b-a
Ma09_t30430	chr09:40559340-40561956	ferredoxin, root R-B2-like, transcript variant X3	GYILTCVSYPR	AAAspec	0.0101569	0.000760689	c-b-a
Ma09_t30430	chr09:40559340-40561956	ferredoxin, root R-B2-like, transcript variant X3	GYILTCVSYPR	AAAspec	0.0101569	0.000760689	c-b-a
Ma11_t17680	chr11:22937762-22939197	fructokinase-1-like	EAGALLSYDPNLRLPLWPSAAEAR	ABBspec	-0.0134594	0.00748588	a-b-b
Ma06_t01570	chr06:1282455-1291267	fructokinase-1-like, transcript variant X2	EAGALLSYDPNLRLPLWPSAAEAR	ABBspec	-0.0134594	0.00748588	a-b-b
Ma06_t01570	chr06:1282455-1291267	fructokinase-1-like, transcript variant X2	EAGALLSYDPNLRLPLWPSAAEAR	ABBspec	-0.0134594	0.00748588	a-b-b
Ma10_t22100	chr10:31596713-31598814	peroxiredoxin-2B-like	VANIEEGGAFTISGAEEILK	AAAspec	0.00961355	0.00189411	b-a-a
Ma09_t10560	chr09:7161719-7177864	uncharacterized LOC103997590	EAQEFHLSQTYHEGLLKLQAK	AAAspec	0.0118851	0.00460865	b-a-a
Ma11_t18850	chr11:23898904-23900429	glutathione S-transferase 3-like	YAEAGPDLLLSGGTPAER	ABBspec	-0.0168192	0.00332062	a-b-b
Ma07_t20850	chr07:28859572-28874398	leucine aminopeptidase 2, chloroplastic-like	ELVNAPANVLTPGALAEEASK	ABBspec	-0.0126281	0.00322494	a-b-b
Ma00_t02990	chrUn_random:23844078-23845136	momilactone A synthase-like	GVTAKPEDIAEAVLYLASDESR	AAAspec	0.0110907	0.000911882	c-b-a
Ma11_t15180	chr11:20898009-20905090	transcription factor bHLH121, transcript variant X2	MDSSGFGHRVDKDSVAAR	ABBspec	-0.0168055	0.00167522	a-b-b
Ma11_t15180	chr11:20898009-20905090	transcription factor bHLH121, transcript variant X2	MDSSGFGHRVDKDSVAAR	ABBspec	-0.0168055	0.00167522	a-b-b
Ma11_t15180	chr11:20898009-20905090	transcription factor bHLH121, transcript variant X2	MDSSGFGHRVDKDSVAAR	ABBspec	-0.0168055	0.00167522	a-b-b
Ma07_t21330	chr07:29451455-29456819	sucrose synthase 1-like	LSGTLSASPNELLAVFSR	AAAspec	0.00975522	0.00412278	b-a-a
Ma04_t11710	chr04:8319164-8320369	glutathione S-transferase F12-like	QPFGQVPYIVDGDLELFESR	ABBspec	-0.0125196	0.000760689	a-c-b
Ma07_t00020	chr07:54814-56843	isoflavone reductase-like protein	AIFVDEDDIGTYTVR	AAAspec	0.015206	0.00189411	b-a-a
Ma05_t31060	chr05:41159306-41165776	triosephosphate isomerase, cytosolic	VASADVVDVVVSPPFVFLPLVK	ABBspec	-0.0167388	0.00542697	a-b-b
Ma06_t18530	chr06:12670940-12672146	pathogen-related protein-like	IYDPSVETAESSGKEFATTFPR	ABBspec	-0.0134336	0.00350008	a-b-b
Ma10_t10200	chr10:24243663-24247727	subtilisin-like protease SBT5.4	GPAIPFPGVLKPDVAAPGVSILAAK	AAAspec	0.00820619	0.00812455	b-a-a
Ma10_t18610	chr10:29480124-29485754	sucrose synthase 2-like, transcript variant X2	FNIVSPGADTSIYFPYTEK	ABBspec	-0.0143305	0.0033794	a-b-b
Ma10_t18610	chr10:29480124-29485754	sucrose synthase 2-like, transcript variant X2	FNIVSPGADTSIYFPYTEK	ABBspec	-0.0143305	0.0033794	a-b-b
Ma10_t18610	chr10:29480124-29485754	sucrose synthase 2-like, transcript variant X2	FNIVSPGADTSIYFPYTEK	ABBspec	-0.0143305	0.0033794	a-b-b
Ma10_t21320	chr10:31183785-31189067	elongation factor 2	NATLTYEKETDAHPIR	AAAspec	0.0117259	0.00233795	b-a-a
mito11_t00040	mito11:51112-53432	ATP synthase subunit alpha, mitochondrial	QIVVIYAAVK	ABBspec	-0.0193566	0.00322494	a-b-b
Ma03_t21700	chr03:26644474-26649155	ATP synthase subunit O, mitochondrial	FLREPINFDKF	ABBspec	-0.0185168	0.00108042	a-c-b
Ma03_t13630	chr03:10733686-10734633	Putative germin-like protein 2-1	SDPSPLQDFCVADKDSK	AAAspec	0.01011	0.00748588	b-a-a
Ma05_t29110	chr05:39896525-39897267	Putative germin-like protein 2-1	SDPSPLQDFCVADKDSK	AAAspec	0.01011	0.00748588	b-a-a
Ma03_t13620	chr03:10731369-10732136	Putative germin-like protein 2-1	SDPSPLQDFCVADKDSK	AAAspec	0.01011	0.00748588	b-a-a
Ma05_t29090	chr05:39880778-39881660	Putative germin-like protein 2-1	SDPSPLQDFCVADKDSK	AAAspec	0.01011	0.00748588	b-a-a
Ma05_t29100	chr05:39887395-39887711	Hypothetical protein	SDPSPLQDFCVADKDSK	AAAspec	0.01011	0.00748588	b-a-a
Ma05_t29080	chr05:39878712-39879567	Hypothetical protein	SDPSPLQDFCVADKDSK	AAAspec	0.01011	0.00748588	b-a-a
Ma02_t00230	chr02:2431615-2446352	T-complex protein 1 subunit alpha	AIVAQTPDILGER	AAAspec	0.0124979	0.00293687	b-a-a
Ma11_t14890	chr11:20588621-20598961	T-complex protein 1 subunit alpha-like	AIVAQTPDILGER	AAAspec	0.0124979	0.00293687	b-a-a
Ma02_t24190	chr02:28891630-28893558	patatin-like protein 2, transcript variant X2	NLQDLVDIGNSLLK	AAAspec	0.0136617	0.00233795	b-a-a
Ma02_t24190	chr02:28891630-28893558	patatin-like protein 2, transcript variant X2	NLQDLVDIGNSLLK	AAAspec	0.0136617	0.00233795	b-a-a
Ma04_t27480	chr04:28654902-28662767	phosphoenolpyruvate carboxykinase [ATP]-like	LQLQSISASLASLTR	AAAspec	0.0147243	0.000627185	c-b-a
Ma08_t14790	chr08:14730043-14734640	phosphoenolpyruvate carboxykinase [ATP]-like, transcript variant X2	LQLQSISASLASLTR	AAAspec	0.0147243	0.000627185	c-b-a
Ma08_t14790	chr08:14730043-14734640	phosphoenolpyruvate carboxykinase [ATP]-like, transcript variant X2	LQLQSISASLASLTR	AAAspec	0.0147243	0.000627185	c-b-a
Ma03_t28020	chr03:31214591-31215974	chitinase 1-like	AIGSDLLNNPDLVATDATISFK	ABBspec	-0.0125715	0.000760689	a-c-b
Ma03_t28030	chr03:31219884-31221162	chitinase 1-like	AIGSDLLNNPDLVATDATISFK	ABBspec	-0.0125715	0.000760689	a-c-b
Ma09_t24400	chr09:36062155-36072700	UTP--glucose-1-phosphate uridylyltransferase	SIPSIVELDNLK	ABBspec	-0.0143146	0.00135719	a-c-b
Ma05_t25470	chr05:37407683-37411819	14-3-3-like protein, transcript variant X1	SAQDIALAELAPTHPIR	AAAspec	0.00921209	0.00572025	b-a-a
Ma05_t25470	chr05:37407683-37411819	14-3-3-like protein, transcript variant X1	SAQDIALAELAPTHPIR	AAAspec	0.00921209	0.00572025	b-a-a
Ma08_t18160	chr08:28701823-28707545	14-3-3-like protein, transcript variant X2	SAQDIALAELAPTHPIR	AAAspec	0.00921209	0.00572025	b-a-a
Ma08_t18160	chr08:28701823-28707545	14-3-3-like protein, transcript variant X2	SAQDIALAELAPTHPIR	AAAspec	0.00921209	0.00572025	b-a-a
Ma08_t18160	chr08:28701823-28707545	14-3-3-like protein, transcript variant X2	SAQDIALAELAPTHPIR	AAAspec	0.00921209	0.00572025	b-a-a
Ma08_t18160	chr08:28701823-28707545	14-3-3-like protein, transcript variant X2	SAQDIALAELAPTHPIR	AAAspec	0.00921209	0.00572025	b-a-a
Ma07_t10120	chr07:7564966-7568193	14-3-3-like protein GF14-C	SAQDIALAELAPTHPIR	AAAspec	0.00921209	0.00572025	b-a-a
Ma06_t04090	chr06:2962152-2965847	14-3-3-like protein, transcript variant X1	SAQDIALAELAPTHPIR	AAAspec	0.00921209	0.00572025	b-a-a
Ma06_t04090	chr06:2962152-2965847	14-3-3-like protein, transcript variant X1	SAQDIALAELAPTHPIR	AAAspec	0.00921209	0.00572025	b-a-a
Ma10_t30310	chr10:36646135-36648530	14-3-3 protein 6-like	TAQDVALAELAPTHPIR	AAAspec	0.00921209	0.00572025	b-a-a
Ma02_t17820	chr02:24576938-24580654	14-3-3-like protein, transcript variant X2	SAQDIALAELAPTHPIR	AAAspec	0.00921209	0.00572025	b-a-a
Ma02_t17820	chr02:24576938-24580654	14-3-3-like protein, transcript variant X2	SAQDIALAELAPTHPIR	AAAspec	0.00921209	0.00572025	b-a-a
Ma02_t17820	chr02:24576938-24580654	14-3-3-like protein, transcript variant X2	SAQDIALAELAPTHPIR	AAAspec	0.00921209	0.00572025	b-a-a
Ma02_t17820	chr02:24576938-24580654	14-3-3-like protein, transcript variant X2	SAQDIALAELAPTHPIR	AAAspec	0.00921209	0.00572025	b-a-a
Ma02_t17820	chr02:24576938-24580654	14-3-3-like protein, transcript variant X2	SAQDIALAELAPTHPIR	AAAspec	0.00921209	0.00572025	b-a-a
Ma07_t21330	chr07:29451455-29456819	sucrose synthase 1-like	LRELANLVVVAGDHGK	AAAspec	0.011499	0.0049712	b-a-a
Ma06_t06450	chr06:4671007-4675277	mitochondrial outer membrane protein porin 1-like	VGLALVLRP	ABBspec	-0.015806	0.00146439	a-b-b
Ma07_t08660	chr07:6438960-6443680	mitochondrial outer membrane protein porin 1-like	VGLALVLRP	ABBspec	-0.015806	0.00146439	a-b-b
Ma00_t04030	chrUn_random:33643040-33647488	glutamine synthetase nodule isozyme-like	TLPGPVTDPSQLPK	AAAspec	0.0105274	0.00831683	b-a-a
Ma06_t23680	chr06:21791566-21792984	Peroxidase 1	IIEVAPSLAGPLLR	AAAspec	0.00884119	0.00186117	b-a-a
Ma05_t07040	chr05:5157416-5160866	L-ascorbate peroxidase, cytosolic	FPAELAHGANNGLSIAVR	ABBspec	-0.0169314	0.00309559	a-b-b
Ma08_t33800	chr08:44000904-44004899	phosphoglycerate kinase, cytosolic-like	VDLNVPLDDNQKITDDTR	ABBspec	-0.012546	0.0021167	a-b-b
Ma03_t27810	chr03:31062537-31066231	CBS domain-containing protein CBSX3, mitochondrial-like	AIAGIVTERDYLR	ABBspec	-0.015775	0.0039114	a-b-b
Ma04_t06420	chr04:4739559-4741166	Peroxidase 72	GLDLVDFVALSGSHTIGLSR	ABBspec	-0.0150525	0.00309559	a-b-b
Ma10_t18660	chr10:29505646-29511019	proteasome subunit alpha type-5-like	VAPTYHLYTPSEVEAVIARL	ABBspec	-0.0136192	0.00432024	a-b-b
Ma11_t08760	chr11:6968277-6974099	proteasome subunit alpha type-5	VAPTYHLYTPSEVEAVIARL	ABBspec	-0.0136192	0.00432024	a-b-b
Ma02_t19710	chr02:25903405-25909004	6-phosphogluconate dehydrogenase, decarboxylating 1-like, transcript variant X1	WTVQQAAELSVAAPTIASSLDSR	ABBspec	-0.0144956	0.00432024	a-b-b
Ma02_t19710	chr02:25903405-25909004	6-phosphogluconate dehydrogenase, decarboxylating 1-like, transcript variant X1	WTVQQAAELSVAAPTIASSLDSR	ABBspec	-0.0144956	0.00432024	a-b-b
Ma02_t24190	chr02:28891630-28893558	patatin-like protein 2, transcript variant X2	NLQDLVDIGNSLLKKPVSR	AAAspec	0.0125204	0.00412278	b-a-a
Ma02_t24190	chr02:28891630-28893558	patatin-like protein 2, transcript variant X2	NLQDLVDIGNSLLKKPVSR	AAAspec	0.0125204	0.00412278	b-a-a
Ma11_t18850	chr11:23898904-23900429	glutathione S-transferase 3-like	YAEAGPDLLLSGGTPAER	ABBspec	-0.0196188	0.00146439	a-b-b
Ma05_t00310	chr05:217490-221221	phosphoglycerate kinase, cytosolic-like	LISALPDGGVLLLENVR	ABBspec	-0.0182519	0.0027539	a-b-b
Ma08_t18160	chr08:28701823-28707545	14-3-3-like protein, transcript variant X2	DNLTLWTSDITEDAGDEIKEPIVR	ABBspec	-0.0193421	0.00339922	a-b-b
Ma08_t18160	chr08:28701823-28707545	14-3-3-like protein, transcript variant X2	DNLTLWTSDITEDAGDEIKEPIVR	ABBspec	-0.0193421	0.00339922	a-b-b
Ma08_t18160	chr08:28701823-28707545	14-3-3-like protein, transcript variant X2	DNLTLWTSDITEDAGDEIKEPIVR	ABBspec	-0.0193421	0.00339922	a-b-b
Ma08_t18160	chr08:28701823-28707545	14-3-3-like protein, transcript variant X2	DNLTLWTSDITEDAGDEIKEPIVR	ABBspec	-0.0193421	0.00339922	a-b-b
Ma07_t24890	chr07:32060506-32061191	dirigent protein 1-like	VISIDDLR	AAAspec	0.0123622	0.00606474	b-a-a
Ma06_t06450	chr06:4671007-4675277	mitochondrial outer membrane protein porin 1-like	SIFSVIIPDQR	ABBspec	-0.0203206	0.00189411	a-b-b
Ma02_t24190	chr02:28891630-28893558	patatin-like protein 2, transcript variant X2	IEDDTLTGETSSVDVSTKK	ABBspec	-0.0158949	0.00332062	a-b-b
Ma02_t24190	chr02:28891630-28893558	patatin-like protein 2, transcript variant X2	IEDDTLTGETSSVDVSTKK	ABBspec	-0.0158949	0.00332062	a-b-b
Ma09_t26210	chr09:37538257-37542154	cysteine synthase-like, transcript variant X1	GEAGTIAKDITELIGR	AAAspec	0.0105723	0.0039114	b-a-a
Ma09_t26210	chr09:37538257-37542154	cysteine synthase-like, transcript variant X1	GEAGTIAKDITELIGR	AAAspec	0.0105723	0.0039114	b-a-a
Ma08_t18860	chr08:32630732-32642537	T-complex protein 1 subunit eta-like	AQVVSNINACTAVADAVR	ABBspec	-0.0133481	0.0021167	a-b-b
Ma02_t23350	chr02:28395022-28402511	T-complex protein 1 subunit eta-like	AQVVSNINACTAVADAVR	ABBspec	-0.0133481	0.0021167	a-b-b
Ma03_t02760	chr03:1889804-1891324	Peroxidase 12	TPNTFDNKYYVDLVSK	AAAspec	0.0143044	0.00412278	b-a-a
Ma07_t21330	chr07:29451455-29456819	sucrose synthase 1-like	KAEQYLLSIPADTPYSEFNNR	AAAspec	0.0102955	0.00447452	b-a-a
Ma01_t18830	chr01:14181343-14182718	probable WRKY transcription factor 17	VDLMGLGKMDDLMAMQEAAAAGIR	ABBspec	-0.0131919	0.00412278	a-b-b
Ma01_t00210	chr01:175981-183238	acetyl-CoA acetyltransferase, cytosolic 1-like, transcript variant X1	TSGAFAWEIVPVEVSAGR	ABBspec	-0.0177151	0.00322494	a-b-b
Ma01_t00210	chr01:175981-183238	acetyl-CoA acetyltransferase, cytosolic 1-like, transcript variant X1	TSGAFAWEIVPVEVSAGR	ABBspec	-0.0177151	0.00322494	a-b-b
Ma04_t16550	chr04:15949921-15954721	malate dehydrogenase, mitochondrial	LNPLVSNLALYDIAGTPGVAADVGHINTR	ABBspec	-0.0153938	0.0021167	a-b-b
Ma11_t19780	chr11:24501875-24505177	60S ribosomal protein L9-like	KFLDGIYVSER	AAAspec	0.0149182	0.0027539	b-a-a
Ma09_t07480	chr09:4911026-4914672	cytochrome b-c1 complex subunit 7-2-like	AIDLSTKHEYLPEDLQALQTPFR	AAAspec	0.00939813	0.00624469	b-a-a
Ma05_t00310	chr05:217490-221221	phosphoglycerate kinase, cytosolic-like	LISALPDGGVLLLENVR	ABBspec	-0.0184178	0.0027539	a-b-b
Ma10_t12880	chr10:25864172-25876191	DNA gyrase subunit B, chloroplastic/mitochondrial-like, transcript variant X1	ANQTYGSEQIQVLEGLDPVR	ABBspec	-0.0145219	0.0033401	a-b-b
Ma10_t12880	chr10:25864172-25876191	DNA gyrase subunit B, chloroplastic/mitochondrial-like, transcript variant X1	ANQTYGSEQIQVLEGLDPVR	ABBspec	-0.0145219	0.0033401	a-b-b
Ma10_t12880	chr10:25864172-25876191	DNA gyrase subunit B, chloroplastic/mitochondrial-like, transcript variant X1	ANQTYGSEQIQVLEGLDPVR	ABBspec	-0.0145219	0.0033401	a-b-b
Ma10_t12880	chr10:25864172-25876191	DNA gyrase subunit B, chloroplastic/mitochondrial-like, transcript variant X1	ANQTYGSEQIQVLEGLDPVR	ABBspec	-0.0145219	0.0033401	a-b-b
Ma04_t06150	chr04:4547030-4548695	uncharacterized protein At4g06744-like	VEQLNLAGNLLYGEVPDVVCR	ABBspec	-0.016858	0.00146439	a-b-b
Ma03_t29570	chr03:32436267-32438729	uncharacterized protein At4g06744-like	VEQLNLAGNLLYGEVPDVVCR	ABBspec	-0.016858	0.00146439	a-b-b
Ma09_t10980	chr09:7436196-7437820	uncharacterized protein At4g06744-like	VEQLNLAGNLLYGEVPDVVCR	ABBspec	-0.016858	0.00146439	a-b-b
Ma06_t26670	chr06:28522605-28527454	polyamine oxidase-like	GYESLVYDLAGQFLR	AAAspec	0.0152749	0.0027539	b-a-a
Ma10_t29170	chr10:35829904-35835997	2,3-bisphosphoglycerate-independent phosphoglycerate mutase, transcript variant X2	RGWNAQVLGEAPYK	ABBspec	-0.0134966	0.00304175	a-b-b
Ma10_t29170	chr10:35829904-35835997	2,3-bisphosphoglycerate-independent phosphoglycerate mutase, transcript variant X2	RGWNAQVLGEAPYK	ABBspec	-0.0134966	0.00304175	a-b-b
Ma10_t29170	chr10:35829904-35835997	2,3-bisphosphoglycerate-independent phosphoglycerate mutase, transcript variant X2	RGWNAQVLGEAPYK	ABBspec	-0.0134966	0.00304175	a-b-b
Ma07_t21330	chr07:29451455-29456819	sucrose synthase 1-like	VKNLTGLVELYGR	AAAspec	0.0107603	0.00613609	b-a-a
Ma11_t01080	chr11:784410-794140	aconitate hydratase, cytoplasmic-like	LGSDPNKINPLVPVDLVIDHSVQVDVAR	ABBspec	-0.0147356	0.00309559	a-b-b
Ma09_t22550	chr09:34467227-34468567	DNA-damage-repair/toleration protein DRT102	GLLSCGTGVGVSIFANKFPR	ABBspec	-0.0151927	0.00572025	a-b-b
Ma02_t24190	chr02:28891630-28893558	patatin-like protein 2, transcript variant X2	DIVQFYLDNSPK	ABBspec	-0.0133907	0.00432024	a-b-b
Ma02_t24190	chr02:28891630-28893558	patatin-like protein 2, transcript variant X2	DIVQFYLDNSPK	ABBspec	-0.0133907	0.00432024	a-b-b
Ma06_t34810	chr06:34916809-34919785	L-ascorbate peroxidase, cytosolic-like	ELLSGEKDDVIQLPSDK	AAAspec	0.0111222	0.00206777	c-b-a
Ma03_t06130	chr03:4247378-4249848	caffeoyl-CoA O-methyltransferase-like	VEICHLSIADGFTLCR	ABBspec	-0.0139975	0.0027539	a-b-b
Ma08_t30030	chr08:41438327-41444504	uridine 5'-monophosphate synthase	VAVSTPAVAKPIVR	ABBspec	-0.0133064	0.00309559	a-b-b
Ma04_t30650	chr04:31251505-31255082	uncharacterized oxidoreductase At4g09670	VKPDLDALGALGDVGWYCIR	ABBspec	-0.0157709	0.00339922	a-b-b
Ma02_t14300	chr02:22408695-22417383	probable succinyl-CoA ligase [ADP-forming] subunit alpha, mitochondrial	ESGTEKPIVAFIAGLTAPPGRR	ABBspec	-0.0167154	0.00447452	a-b-b
Ma11_t03640	chr11:2714905-2717973	monocopper oxidase-like protein SKU5	DQIGSFFYFPSIGFQR	ABBspec	-0.0160045	0.0021167	a-b-b
Ma02_t18000	chr02:24691390-24694453	Heat shock cognate 70 kDa protein	DAGVIAGLNVLR	AAAspec	0.0141975	0.0021167	b-a-a
Ma09_t26210	chr09:37538257-37542154	cysteine synthase-like, transcript variant X1	GTGGKVDALVSGIGTGGTITGAGR	AAAspec	0.0167532	0.0025523	b-a-a
Ma09_t26210	chr09:37538257-37542154	cysteine synthase-like, transcript variant X1	GTGGKVDALVSGIGTGGTITGAGR	AAAspec	0.0167532	0.0025523	b-a-a
Ma04_t39430	chr04:36595577-36598300	UDP-arabinopyranose mutase 3	SVPGTPLLKDELDIVIPTIR	ABBspec	-0.0148268	0.00339922	a-b-b
mito11_t00040	mito11:51112-53432	ATP synthase subunit alpha, mitochondrial	LTSDTLYCVYVAIGQKR	AAAspec	0.0139427	0.00332062	b-a-a
Ma09_t24280	chr09:35965329-35973408	DEAD-box ATP-dependent RNA helicase 2	VLITTDVWAR	ABBspec	-0.0148166	0.00322494	a-b-b
Ma09_t25520	chr09:36959239-36965010	elongation factor 1-gamma 2-like	VPVLETPDGPIFESNAIAR	ABBspec	-0.0178248	0.00332062	a-b-b
Ma11_t22850	chr11:26445603-26449048	glutathione S-transferase DHAR2-like	LLDVNSKPDWFLEISPEGKVPVLK	AAAspec	0.0131772	0.00189411	b-a-a
Ma02_t24190	chr02:28891630-28893558	patatin-like protein 2, transcript variant X2	FLVISLGTGAPKQEEK	AAAspec	0.00786648	0.00293687	b-a-a
Ma02_t24190	chr02:28891630-28893558	patatin-like protein 2, transcript variant X2	FLVISLGTGAPKQEEK	AAAspec	0.00786648	0.00293687	b-a-a
Ma11_t23600	chr11:26873344-26877932	ATP-citrate synthase alpha chain protein 2	WGGIEFPLPFGR	ABBspec	-0.0188382	0.00189411	a-b-b
Ma10_t05350	chr10:16426522-16428260	Peroxidase 21	CSSPNPDPEAVLYSR	ABBspec	-0.0167854	0.0025523	a-b-b
Ma09_t11490	chr09:7764684-7766907	Peroxidase 1	ACPGIVSCADILALIAR	ABBspec	-0.0167001	0.0025523	a-b-b
Ma10_t22100	chr10:31596713-31598814	peroxiredoxin-2B-like	FALLTDDLVVK	AAAspec	0.0106422	0.00146439	b-a-a
Ma03_t17930	chr03:23529791-23537827	3-oxoacyl-[acyl-carrier-protein] reductase 4-like	ILEIIPLGR	ABBspec	-0.014416	0.00309559	a-b-b
Ma04_t06390	chr04:4714024-4716895	60S ribosomal protein L6-3-like	AIEAVEDLKTYLGAR	AAAspec	0.0125276	0.00658216	b-a-a
Ma01_t16400	chr01:11878658-11882747	probable linoleate 9S-lipoxygenase 5	VLKLPLPQVIKEDR	ABBspec	-0.0134613	0.00309559	a-b-b
Ma03_t32880	chr03:34484915-34490528	hexokinase-2-like	SDELFDFIASALVK	AAAspec	0.0122059	0.0027539	b-a-a
Ma11_t16870	chr11:22274071-22277030	phosphoglycerate kinase, cytosolic	KLADLSGTGVTTIIGGGDSVAAVEK	AAAspec	0.0177239	0.00322494	b-a-a
Ma06_t00390	chr06:308219-312248	heat shock protein 81-1-like	HSEFISYPISLWSEK	AAAspec	0.0139024	0.00447452	b-a-a
Ma10_t10200	chr10:24243663-24247727	subtilisin-like protease SBT5.4	GPAIPFPGVLKPDVAAPGVSILAAKR	AAAspec	0.00760601	0.00572025	b-a-a
Ma04_t33770	chr04:33255147-33261465	protein HOTHEAD-like, transcript variant X1	SFDVLVLER	AAAspec	0.00798445	0.00309559	b-a-a
Ma04_t33770	chr04:33255147-33261465	protein HOTHEAD-like, transcript variant X1	SFDVLVLER	AAAspec	0.00798445	0.00309559	b-a-a
Ma07_t21330	chr07:29451455-29456819	sucrose synthase 1-like	LRELANLVVVAGDHGK	AAAspec	0.0102822	0.00542697	b-a-a
Ma06_t33330	chr06:34009412-34019172	succinate dehydrogenase [ubiquinone] flavoprotein subunit, mitochondrial-like	EAPKAVIELENYGLPFSR	ABBspec	-0.0151987	0.00432024	a-b-b
Ma07_t00800	chr07:658020-666701	succinate dehydrogenase [ubiquinone] flavoprotein subunit, mitochondrial	EAPKAVIELENYGLPFSR	ABBspec	-0.0151987	0.00432024	a-b-b
Ma11_t16870	chr11:22274071-22277030	phosphoglycerate kinase, cytosolic	SIAALPNGGVVLLENVR	AAAspec	0.00758651	0.00432024	b-a-a
Ma01_t08740	chr01:6278165-6300314	3-ketoacyl-CoA thiolase 2, peroxisomal-like, transcript variant X2	ALLDKTNLNPNEVGDIVVGTVLAPGSQR	ABBspec	-0.0181222	0.00189411	a-b-b
Ma01_t08740	chr01:6278165-6300314	3-ketoacyl-CoA thiolase 2, peroxisomal-like, transcript variant X2	ALLDKTNLNPNEVGDIVVGTVLAPGSQR	ABBspec	-0.0181222	0.00189411	a-b-b
Ma01_t06470	chr01:4643041-4649701	ATP synthase subunit beta, mitochondrial	FDEGLPPILTALEVLDNQIR	AAAspec	0.0119695	0.00831683	b-a-a
Ma03_t30330	chr03:33005413-33009907	ATP synthase subunit beta, mitochondrial-like	FDEGLPPILTALEVLDNQIR	AAAspec	0.0119695	0.00831683	b-a-a
Ma08_t13290	chr08:10517332-10521504	bifunctional nitrilase/nitrile hydratase NIT4A-like	LVAEAASYGSQLVVFPEAFIGGYPR	AAAspec	0.014973	0.00339922	b-a-a
Ma11_t00520	chr11:348198-349846	Aquaporin PIP2-3	GTGLGAEIIGTFVLVYTVFAATDPKRSAR	AAAspec	0.0110474	0.00309559	b-a-a
Ma10_t10200	chr10:24243663-24247727	subtilisin-like protease SBT5.4	KIADPFDFGGGQIDPDRAADPGLVYDIDPK	AAAspec	0.00958113	0.00432024	b-a-a
Ma02_t19710	chr02:25903405-25909004	6-phosphogluconate dehydrogenase, decarboxylating 1-like, transcript variant X1	VFQSGGFSDILGGQPVDK	ABBspec	-0.0142967	0.000944446	a-b-c
Ma02_t19710	chr02:25903405-25909004	6-phosphogluconate dehydrogenase, decarboxylating 1-like, transcript variant X1	VFQSGGFSDILGGQPVDK	ABBspec	-0.0142967	0.000944446	a-b-c
Ma03_t27650	chr03:30952970-30956213	aldehyde dehydrogenase family 2 member C4-like	FADLIEQNIDELAALDSVDAGK	ABBspec	-0.0130412	0.00243564	a-b-b
Ma05_t21120	chr05:32827549-32830372	60S ribosomal protein L8	GVITEILHDPGR	AAAspec	0.00919089	0.00322494	b-a-a
Ma04_t21440	chr04:23989414-24013198	NAD-dependent malic enzyme 59 kDa isoform, mitochondrial	LLEDNLYLGLR	ABBspec	-0.0141063	0.00293687	a-b-b
Ma01_t14210	chr01:10380362-10384229	2-hydroxyacyl-CoA lyase	GYLVGTPEELKSALSESFSAR	AAAspec	0.0140175	0.0025523	b-a-a
Ma09_t15120	chr09:10447486-10455193	putative D-cysteine desulfhydrase 1, mitochondrial	ALADRDPGLIGNLLVER	ABBspec	-0.0199404	0.0025523	a-b-b
Ma04_t36940	chr04:35091305-35094167	Cytochrome b5 isoform 1	DCWLIISGK	AAAspec	0.0132532	0.00463431	b-a-a
Ma04_t23880	chr04:25940846-25945425	Cytochrome b5 isoform 1	DCWLIISGK	AAAspec	0.0132532	0.00463431	b-a-a
Ma09_t21180	chr09:31964907-31966154	uncharacterized LOC103998544	LFIAQTFAQGFADR	AAAspec	0.0115518	0.000911882	c-b-a
Ma01_t16440	chr01:11910252-11920590	uncharacterized PKHD-type hydroxylase At1g22950-like, transcript variant X1	DFSSWCGECQREKKERQRQSLAATKMAFLK	ABBspec	-0.0132981	0.00841468	a-b-b
Ma07_t00020	chr07:54814-56843	isoflavone reductase-like protein	AIFVDEDDIGTYTVR	AAAspec	0.0102506	0.00595927	b-a-a
Ma01_t04640	chr01:3164329-3179332	glutathione reductase, cytosolic	LNLQAVGVEVDKTGAIKVDEYSR	AAAspec	0.00855336	0.00606474	b-a-a
Ma10_t23670	chr10:32475389-32479997	probable alpha,alpha-trehalose-phosphate synthase [UDP-forming] 9	RILMLGVDDVDLFKGIGMK	ABBspec	-0.0132748	0.0039114	a-b-b
Ma07_t16080	chr07:12463304-12467852	probable alpha,alpha-trehalose-phosphate synthase [UDP-forming] 9	RILMLGVDDVDLFKGIGMK	ABBspec	-0.0132748	0.0039114	a-b-b
Ma04_t30650	chr04:31251505-31255082	uncharacterized oxidoreductase At4g09670	TIHSCFSFAGNPAFLQNDIR	ABBspec	-0.0158374	0.0033794	a-b-b
Ma04_t00040	chr04:61283-68632	glycine--tRNA ligase 1, mitochondrial-like	ARPGGAAQAEIDAAVEALK	AAAspec	0.0123925	0.00613609	b-a-a
Ma03_t26670	chr03:30321375-30326954	probable RNA helicase SDE3, transcript variant X1	QVPDVITEGLNRKNYAK	ABBspec	-0.0152886	0.00189411	a-b-b
Ma03_t26670	chr03:30321375-30326954	probable RNA helicase SDE3, transcript variant X1	QVPDVITEGLNRKNYAK	ABBspec	-0.0152886	0.00189411	a-b-b
Ma03_t26670	chr03:30321375-30326954	probable RNA helicase SDE3, transcript variant X1	QVPDVITEGLNRKNYAK	ABBspec	-0.0152886	0.00189411	a-b-b
Ma03_t26670	chr03:30321375-30326954	probable RNA helicase SDE3, transcript variant X1	QVPDVITEGLNRKNYAK	ABBspec	-0.0152886	0.00189411	a-b-b
Ma03_t26670	chr03:30321375-30326954	probable RNA helicase SDE3, transcript variant X1	QVPDVITEGLNRKNYAK	ABBspec	-0.0152886	0.00189411	a-b-b
Ma03_t26670	chr03:30321375-30326954	probable RNA helicase SDE3, transcript variant X1	QVPDVITEGLNRKNYAK	ABBspec	-0.0152886	0.00189411	a-b-b
Ma03_t26670	chr03:30321375-30326954	probable RNA helicase SDE3, transcript variant X1	QVPDVITEGLNRKNYAK	ABBspec	-0.0152886	0.00189411	a-b-b
Ma07_t19650	chr07:27631640-27633197	Hypothetical protein	EWYFFCQRDRKYPTGMR	ABBspec	-0.0193446	0.0033794	a-b-b
Ma06_t10180	chr06:7053507-7055306	no apical meristem protein, putative, expressed	EWYFFCQRDRKYPTGMR	ABBspec	-0.0193446	0.0033794	a-b-b
Ma09_t26210	chr09:37538257-37542154	cysteine synthase-like, transcript variant X1	GTGGKVDALVSGIGTGGTITGSGR	ABBspec	-0.0152017	0.00332062	a-b-b
Ma09_t26210	chr09:37538257-37542154	cysteine synthase-like, transcript variant X1	GTGGKVDALVSGIGTGGTITGSGR	ABBspec	-0.0152017	0.00332062	a-b-b
Ma01_t11860	chr01:8594498-8596864	peptidyl-prolyl cis-trans isomerase	NTNGSQFFVCTAQTSWLDGK	AAAspec	0.0118485	0.00214161	b-a-a
Ma04_t17090	chr04:17285463-17294542	T-complex protein 1 subunit zeta-like	SVKNTIEDEAVVLGAGAFEVAAR	ABBspec	-0.0142094	0.0025523	a-b-b
Ma02_t24190	chr02:28891630-28893558	patatin-like protein 2, transcript variant X2	NLQDLVDIGNSLLK	AAAspec	0.011142	0.00189411	b-a-a
Ma02_t24190	chr02:28891630-28893558	patatin-like protein 2, transcript variant X2	NLQDLVDIGNSLLK	AAAspec	0.011142	0.00189411	b-a-a
mito11_t00040	mito11:51112-53432	ATP synthase subunit alpha, mitochondrial	QILVIYAAVK	AAAspec	0.0196259	0.0027539	b-a-a
Ma07_t13530	chr07:10179733-10185600	mitochondrial-processing peptidase subunit alpha-like	LNETILEEFVAENYTAPR	AAAspec	0.0126436	0.000911882	c-b-a
Ma01_t16400	chr01:11878658-11882747	probable linoleate 9S-lipoxygenase 5	GVAVEDPASPNKLR	AAAspec	0.0116722	0.00339922	b-a-a
Ma09_t22810	chr09:34700024-34702593	60S ribosomal protein L6-like	AIEAVEDLKVYLGAR	ABBspec	-0.0174983	0.00126521	a-b-b
Ma08_t01140	chr08:1060902-1063537	fructose-bisphosphate aldolase cytoplasmic isozyme	IGPNEPSQLAIDVNADGLAR	AAAspec	0.014781	0.00126521	b-a-a
Ma11_t19590	chr11:24397151-24398633	serpin-ZXA-like	VGLAAVASGSNFVLSPLSIR	AAAspec	0.0105155	0.00471633	b-a-a
Ma09_t21180	chr09:31964907-31966154	uncharacterized LOC103998544	LFIAQTFAHGFADR	ABBspec	-0.0150236	0.000511099	a-b-c
Ma03_t12210	chr03:9438799-9444547	Heat shock 70 kDa protein, mitochondrial	SKFETLVNNLIER	ABBspec	-0.0205966	0.00322494	a-b-b
Ma04_t30650	chr04:31251505-31255082	uncharacterized oxidoreductase At4g09670	FGILGCAEIAR	ABBspec	-0.0125805	0.00613609	a-b-b
Ma07_t05550	chr07:4018837-4024972	methylthioribose kinase 1-like	ALDEAALVEYIK	ABBspec	-0.0146887	0.00350008	a-b-b
Ma03_t11310	chr03:8551694-8555740	subtilisin-like protease SBT5.3	QSNFGDGVIIGFVDTGIWPESR	AAAspec	0.00925086	0.00613609	b-a-a
Ma10_t17740	chr10:29003863-29004599	uncharacterized LOC103968529	SVDERFEALDLNGDGVLSR	AAAspec	0.0131628	0.0033794	b-a-a
Ma04_t36940	chr04:35091305-35094167	Cytochrome b5 isoform 1	DATNDFEDIGHSNSAR	AAAspec	0.00824901	0.00388859	b-a-a
Ma05_t30620	chr05:40952552-40957586	phosphoinositide phospholipase C 6-like	VIELDIWPNSAR	AAAspec	0.0158364	0.00332062	b-a-a
Ma08_t12130	chr08:9153624-9155300	Peroxidase 5	ALIDDPGVGADLLR	ABBspec	-0.0135951	0.00606474	a-b-b
Ma07_t21330	chr07:29451455-29456819	sucrose synthase 1-like	AAQEAIVVPPLVALAIRPR	AAAspec	0.00767977	0.00412278	b-a-a
Ma03_t11310	chr03:8551694-8555740	subtilisin-like protease SBT5.3	SFPTALTFGDNQASGQSLFYGSK	AAAspec	0.0142537	0.00309559	b-a-a
Ma10_t17660	chr10:28967127-28971830	uncharacterized LOC103968522	GYGVGLLAVFR	ABBspec	-0.017895	0.00293687	a-b-b
Ma11_t23900	chr11:27090067-27092027	Peroxidase 3	LLHPGDFFDDFKNSITR	AAAspec	0.00831049	0.00332062	b-a-a
Ma04_t39180	chr04:36368849-36372585	chorismate mutase 3, chloroplastic-like	VDQSEILTLESIR	ABBspec	-0.0156356	0.0025523	a-b-b
Ma03_t02640	chr03:1785479-1788621	putative 12-oxophytodienoate reductase 11	LFLANPDLPR	AAAspec	0.0135856	0.0039114	b-a-a
Ma02_t05530	chr02:16806376-16811304	rop guanine nucleotide exchange factor 1-like, transcript variant X1	LRYPALPQTILDMNK	AAAspec	0.0139511	0.00339922	b-a-a
Ma08_t33800	chr08:44000904-44004899	phosphoglycerate kinase, cytosolic-like	VDLNVPLDDNLKITDDTRVR	AAAspec	0.0102794	0.0025523	b-a-a
Ma10_t26650	chr10:34238074-34245963	2-oxoglutarate dehydrogenase, mitochondrial-like	VIQDHPSALELYEKELLESGR	AAAspec	0.0141437	0.00831683	b-a-a
Ma04_t35100	chr04:34037201-34038225	Putative Small heat shock protein, chloroplastic	RPLEIKETDDEIR	AAAspec	0.0103203	0.00339922	b-a-a
Ma07_t28360	chr07:34433656-34439164	cyclase-associated protein 1-like	ALKELYLPGLR	ABBspec	-0.0145358	0.0033794	a-b-b
Ma05_t03680	chr05:2710087-2716309	malate dehydrogenase-like	AGEWTIVQGLSVDEFSR	ABBspec	-0.0139964	0.00613609	a-b-b
Ma08_t06060	chr08:4102462-4103927	S-adenosylmethionine synthase	DIGFTSEDVGLDADHCK	AAAspec	0.0091359	0.00442249	b-a-a
Ma00_t02990	chrUn_random:23844078-23845136	momilactone A synthase-like	DHGFLNGEHSASLFER	AAAspec	0.013198	0.0021167	b-a-a
Ma04_t39430	chr04:36595577-36598300	UDP-arabinopyranose mutase 3	LVPGTPLLKDELDIVIPTIR	AAAspec	0.0131845	0.00332062	b-a-a
Ma08_t34160	chr08:44275212-44276098	phytohormone-binding protein-like	IKVEYDTIDDKGLPEEEVNK	AAAspec	0.0111029	0.000627185	c-b-a
Ma08_t09150	chr08:6627221-6629449	polyphenol oxidase, chloroplastic-like	VEVIQIKDIQVTTNETAR	AAAspec	0.00830494	0.0021167	b-a-a
Ma06_t09860	chr06:6848723-6859182	staphylococcal nuclease domain-containing protein 1-like	TNTAVTLLEAGLAK	ABBspec	-0.017827	0.0033794	a-b-b
Ma04_t39180	chr04:36368849-36372585	chorismate mutase 3, chloroplastic-like	VDQSAILTLESIR	AAAspec	0.0183341	0.0021167	b-a-a
Ma08_t09080	chr08:6559159-6568503	bifunctional aspartokinase/homoserine dehydrogenase 1, chloroplastic	ILDIAGLLGR	ABBspec	-0.01322	0.00412278	a-b-b
Ma01_t22880	chr01:26159981-26165894	14 kDa zinc-binding protein	EIPSKVVYEDEKVLAFR	ABBspec	-0.0174459	0.00126521	a-b-b
Ma02_t24190	chr02:28891630-28893558	patatin-like protein 2, transcript variant X2	EILLSNPDFFSYQPVEYDR	AAAspec	0.00899173	0.0021167	b-a-a
Ma02_t24190	chr02:28891630-28893558	patatin-like protein 2, transcript variant X2	EILLSNPDFFSYQPVEYDR	AAAspec	0.00899173	0.0021167	b-a-a
Ma08_t13140	chr08:10429797-10431265	bifunctional epoxide hydrolase 2-like	VLGVVTLGVPFIAR	AAAspec	0.00861608	0.00159865	b-a-a
Ma08_t16150	chr08:17106871-17115833	annexin D2-like	RAYAEIYGEDLLK	ABBspec	-0.0147538	0.00189411	a-b-b
Ma02_t15080	chr02:22926520-22927247	pathogenesis-related protein 1-like	QYYDYDSNSCADGQVCGHYTQVVWR	AAAspec	0.0116704	0.0027539	b-a-a
Ma02_t24190	chr02:28891630-28893558	patatin-like protein 2, transcript variant X2	NLQDLVDIGNSLLKKPVSR	AAAspec	0.007874	0.00447452	b-a-a
Ma02_t24190	chr02:28891630-28893558	patatin-like protein 2, transcript variant X2	NLQDLVDIGNSLLKKPVSR	AAAspec	0.007874	0.00447452	b-a-a
Ma07_t27110	chr07:33617383-33619001	scopoletin glucosyltransferase-like	EVGGDGAEWLPEGYEER	AAAspec	0.0112328	0.00146439	b-a-a
Ma04_t36010	chr04:34527299-34542345	dolichyl-diphosphooligosaccharide--protein glycosyltransferase subunit 2	TFQILGVGK	AAAspec	0.0148802	0.00447452	b-a-a
Ma11_t16880	chr11:22293396-22302450	putative leucine-rich repeat-containing protein DDB_G0290503, transcript variant X3	RVGELELSLEAANHR	AAAspec	0.012123	0.00812455	b-a-a
Ma11_t16880	chr11:22293396-22302450	putative leucine-rich repeat-containing protein DDB_G0290503, transcript variant X3	RVGELELSLEAANHR	AAAspec	0.012123	0.00812455	b-a-a
Ma11_t16880	chr11:22293396-22302450	putative leucine-rich repeat-containing protein DDB_G0290503, transcript variant X3	RVGELELSLEAANHR	AAAspec	0.012123	0.00812455	b-a-a
Ma03_t14680	chr03:14478979-14490507	DEAD-box ATP-dependent RNA helicase 48-like	WQYKRMHEKMAREKERR	ABBspec	-0.0150443	0.00168504	a-c-b
Ma05_t15510	chr05:11641238-11654346	ras-related protein RABC2a-like	ILLIGDAGVGK	AAAspec	0.00751868	0.00388859	b-a-a
Ma04_t34590	chr04:33697436-33703386	probable mitochondrial-processing peptidase subunit beta	KLFTNLSNDPTTASQLVAKEPAIFTGSEVR	AAAspec	0.0155121	0.00339922	b-a-a
Ma11_t06430	chr11:5177713-5195326	ATP phosphoribosyltransferase, chloroplastic-like	VLSQPSLSGLQGPTVSPVFR	AAAspec	0.0110919	0.00471633	b-a-a
Ma02_t24190	chr02:28891630-28893558	patatin-like protein 2, transcript variant X2	KNLQDLVDIGNSLLK	AAAspec	0.0104707	0.0025523	b-a-a
Ma02_t24190	chr02:28891630-28893558	patatin-like protein 2, transcript variant X2	KNLQDLVDIGNSLLK	AAAspec	0.0104707	0.0025523	b-a-a
Ma11_t01080	chr11:784410-794140	aconitate hydratase, cytoplasmic-like	NLGSDPNKINPLVPVDLVIDHSVQVDVAR	AAAspec	0.00895761	0.00388859	b-a-a
Ma07_t04330	chr07:3243341-3245054	UDP-glycosyltransferase 73C3-like	QRLPIQFQLLPR	AAAspec	0.00761041	0.00706066	b-a-a
Ma11_t18750	chr11:23775404-23779277	elongation factor 1-beta 2-like	WYESVSGILALR	AAAspec	0.0166835	0.0021167	b-a-a
Ma05_t09340	chr05:6763607-6766570	ras-associated and pleckstrin homology domains-containing protein 1-like	SVVVPIPAPIK	ABBspec	-0.0172723	0.00332062	a-b-b
Ma04_t38200	chr04:35834021-35838257	ferredoxin--NADP reductase, embryo isozyme, chloroplastic-like	IPVQPLELENAKEPPLNLYKPK	AAAspec	0.0106115	0.00322494	b-a-a
