# Supplementary material for: Homeolog expression analysis in an allotriploid non-model crop via integration of transcriptomics and proteomics
Source: Sci Rep. 2018 Jan 22;8:1353. doi: 10.1038/s41598-018-19684-5 (PMC5777989; doi:10.1038/s41598-018-19684-5)
Supplement: Supplementary file 7 — Table S6 [file 41598_2018_19684_MOESM7_ESM.xls]

## Sheet: Sheet1
"Homeolog expression analysis in an allotriploid non-model crop via integration of transcriptomics and proteomics."
Jelle van Wesemael1, Yann Hueber2, Ewaut Kissel1, Nádia Campos1, Rony Swennen1,3,4, Sebastien Carpentier1,3,5, *
1Laboratory of Tropical Crop Improvement, KU Leuven, Willem Decroylaan 42, Leuven, Belgium.
2Bioversity International, Parc Scientifique Argropolis II, Montpellier, France
3Bioversity International, Willem Decroylaan 42, Leuven, Belgium
4International Institute for Tropical Agriculture, C/O Nelson Mandela Institute of Science and technology, P.O. Box 44, Arusha, Tanzania
5Facility for SYstems BIOlogy based MAss spectrometry, Herestraat 49, Leuven, Belgium
*Corresponding author: sebastien.carpentier@kuleuven.be
Supplementary Table S6: Gene Ontology enrichment of 383 cultivar specific proteins. (a) number of proteins mapped to GO ID in root proteome, (b) number of proteins mapped to this GO ID in the respective subset of proteins (with SAAP - no-SAAP (only quantitative) - both), (c) expected number of proteins to be mapped to the GO if distribution were random. (d) p-value of fisher exact test (alpha 0.0…
GOID	Description	Annotated (a)	Significant (b)	Expected (c )	p (d)
GO:0072350	tricarboxylic acid metabolic process	26	1 - 5 - 3	3.96	0.01109
GO:0006099	tricarboxylic acid cycle	26	1 - 5 - 3	3.96	0.01109
GO:0006790	sulfur compound metabolic process	44	7 - 5 - 3	6.71	0.0013
GO:0044273	sulfur compound catabolic process	4	2 - 1 - 1	0.61	0.00053
GO:0044272	sulfur compound biosynthetic process	35	5 - 3 - 2	5.34	0.03064
GO:0000096	sulfur amino acid metabolic process	22	5 - 3 - 2	3.35	0.00067
GO:0000097	sulfur amino acid biosynthetic process	18	5 - 2 - 2	2.74	0.00053
GO:0044281	small molecule metabolic process	368	29 - 28 - 29	56.1	0
GO:0044283	small molecule biosynthetic process	106	11 - 9 - 5	16.16	0.01266
GO:0044699	single-organism process	761	54 - 38 - 44	116.01	0.00279
GO:0044710	single-organism metabolic process	508	37 - 34 - 41	77.44	0
GO:0044763	single-organism cellular process	677	46 - 30 - 40	103.2	0.0396
GO:0044712	single-organism catabolic process	128	6 - 9 - 15	19.51	0.00706
GO:0044723	single-organism carbohydrate metabolic process	99	8 - 13 - 13	15.09	0
GO:0044724	single-organism carbohydrate catabolic process	34	3 - 4 - 6	5.18	0.00081
GO:0044711	single-organism biosynthetic process	203	18 - 14 - 11	30.95	0.00942
GO:0046498	S-adenosylhomocysteine metabolic process	5	2 - 0 - 1	0.76	0.02759
GO:0019510	S-adenosylhomocysteine catabolic process	3	2 - 0 - 1	0.46	0.0035
GO:0019693	ribose phosphate metabolic process	89	10 - 7 - 13	13.57	1e-05
GO:0046390	ribose phosphate biosynthetic process	32	2 - 2 - 5	4.88	0.04343
GO:0009259	ribonucleotide metabolic process	74	7 - 7 - 10	11.28	0.00011
GO:0009260	ribonucleotide biosynthetic process	32	2 - 2 - 5	4.88	0.04343
GO:0009199	ribonucleoside triphosphate metabolic process	68	7 - 7 - 9	10.37	8e-05
GO:0009201	ribonucleoside triphosphate biosynthetic process	26	2 - 2 - 4	3.96	0.0337
GO:0009161	ribonucleoside monophosphate metabolic process	71	7 - 7 - 9	10.82	0.00016
GO:0009119	ribonucleoside metabolic process	89	9 - 8 - 11	13.57	5e-05
GO:0009185	ribonucleoside diphosphate metabolic process	29	2 - 4 - 5	4.42	0.00222
GO:0042454	ribonucleoside catabolic process	3	2 - 0 - 1	0.46	0.0035
GO:0006950	response to stress	125	5 - 9 - 13	19.06	0.03035
GO:0009607	response to biotic stimulus	8	0 - 4 - 1	1.22	0.00299
GO:0006090	pyruvate metabolic process	36	2 - 4 - 5	5.49	0.0143
GO:0072524	pyridine-containing compound metabolic process	49	5 - 4 - 8	7.47	0.00049
GO:0019362	pyridine nucleotide metabolic process	45	5 - 4 - 8	6.86	0.00015
GO:0072521	purine-containing compound metabolic process	91	9 - 8 - 10	13.87	0.00023
GO:0072523	purine-containing compound catabolic process	5	2 - 0 - 1	0.76	0.02759
GO:0009150	purine ribonucleotide metabolic process	72	7 - 7 - 9	10.98	0.0002
GO:0009205	purine ribonucleoside triphosphate metabolic process	68	7 - 7 - 9	10.37	8e-05
GO:0009206	purine ribonucleoside triphosphate biosynthetic process	26	2 - 2 - 4	3.96	0.0337
GO:0009167	purine ribonucleoside monophosphate metabolic process	68	7 - 7 - 8	10.37	0.00023
GO:0046128	purine ribonucleoside metabolic process	87	9 - 8 - 10	13.26	0.0001
GO:0009179	purine ribonucleoside diphosphate metabolic process	29	2 - 4 - 5	4.42	0.00222
GO:0046130	purine ribonucleoside catabolic process	3	2 - 0 - 1	0.46	0.0035
GO:0006163	purine nucleotide metabolic process	72	7 - 7 - 9	10.98	0.0002
GO:0009144	purine nucleoside triphosphate metabolic process	68	7 - 7 - 9	10.37	8e-05
GO:0009145	purine nucleoside triphosphate biosynthetic process	26	2 - 2 - 4	3.96	0.0337
GO:0009126	purine nucleoside monophosphate metabolic process	68	7 - 7 - 8	10.37	0.00023
GO:0042278	purine nucleoside metabolic process	87	9 - 8 - 10	13.26	0.0001
GO:0009135	purine nucleoside diphosphate metabolic process	29	2 - 4 - 5	4.42	0.00222
GO:0006152	purine nucleoside catabolic process	3	2 - 0 - 1	0.46	0.0035
GO:0006457	protein folding	62	7 - 4 - 6	9.45	0.00848
GO:0016310	phosphorylation	36	2 - 5 - 5	5.49	0.00492
GO:0006793	phosphorus metabolic process	133	11 - 7 - 13	20.27	0.00674
GO:0006796	phosphate-containing compound metabolic process	124	11 - 7 - 13	18.9	0.0021
GO:0006098	pentose-phosphate shunt	15	3 - 0 - 3	2.29	0.01762
GO:0031407	oxylipin metabolic process	9	4 - 1 - 1	1.37	0.00066
GO:0031408	oxylipin biosynthetic process	9	4 - 1 - 1	1.37	0.00066
GO:0043436	oxoacid metabolic process	247	19 - 17 - 18	37.65	0.00155
GO:0006733	oxidoreduction coenzyme metabolic process	45	5 - 4 - 8	6.86	0.00015
GO:0019637	organophosphate metabolic process	114	11 - 7 - 13	17.38	0.00045
GO:0006082	organic acid metabolic process	249	19 - 17 - 18	37.96	0.0019
GO:0016053	organic acid biosynthetic process	92	11 - 7 - 5	14.02	0.00804
GO:0009311	oligosaccharide metabolic process	14	0 - 2 - 3	2.13	0.04886
GO:0046939	nucleotide phosphorylation	29	2 - 4 - 5	4.42	0.00222
GO:0009117	nucleotide metabolic process	93	10 - 7 - 13	14.18	2e-05
GO:0009141	nucleoside triphosphate metabolic process	68	7 - 7 - 9	10.37	8e-05
GO:0009142	nucleoside triphosphate biosynthetic process	26	2 - 2 - 4	3.96	0.0337
GO:0006753	nucleoside phosphate metabolic process	93	10 - 7 - 13	14.18	2e-05
GO:0009123	nucleoside monophosphate metabolic process	71	7 - 7 - 9	10.82	0.00016
GO:0009116	nucleoside metabolic process	95	9 - 8 - 11	14.48	0.0002
GO:0006165	nucleoside diphosphate phosphorylation	29	2 - 4 - 5	4.42	0.00222
GO:0009132	nucleoside diphosphate metabolic process	29	2 - 4 - 5	4.42	0.00222
GO:0009164	nucleoside catabolic process	3	2 - 0 - 1	0.46	0.0035
GO:0055086	nucleobase-containing small molecule metabolic process	117	12 - 8 - 14	17.84	5e-05
GO:0006139	nucleobase-containing compound metabolic process	230	17 - 13 - 17	35.06	0.01328
GO:0034655	nucleobase-containing compound catabolic process	5	3 - 0 - 1	0.76	0.00232
GO:0046496	nicotinamide nucleotide metabolic process	45	5 - 4 - 8	6.86	0.00015
GO:0006739	NADP metabolic process	16	3 - 0 - 3	2.44	0.02468
GO:0005996	monosaccharide metabolic process	38	3 - 7 - 3	5.79	0.00265
GO:0032787	monocarboxylic acid metabolic process	87	7 - 6 - 7	13.26	0.0323
GO:0006555	methionine metabolic process	14	4 - 2 - 0	2.13	0.01208
GO:0009086	methionine biosynthetic process	12	4 - 2 - 0	1.83	0.00486
GO:0006108	malate metabolic process	13	0 - 2 - 3	1.98	0.03572
GO:0008610	lipid biosynthetic process	32	6 - 2 - 1	4.88	0.04343
GO:0019318	hexose metabolic process	28	3 - 5 - 3	4.27	0.00159
GO:0046483	heterocycle metabolic process	256	18 - 14 - 17	39.03	0.0379
GO:0046700	heterocycle catabolic process	9	3 - 0 - 1	1.37	0.03535
GO:1901657	glycosyl compound metabolic process	95	9 - 8 - 11	14.48	0.0002
GO:1901658	glycosyl compound catabolic process	3	2 - 0 - 1	0.46	0.0035
GO:0006096	glycolytic process	29	2 - 4 - 5	4.42	0.00222
GO:0019682	glyceraldehyde-3-phosphate metabolic process	16	3 - 0 - 3	2.44	0.02468
GO:0006541	glutamine metabolic process	6	1 - 2 - 1	0.91	0.00614
GO:0006542	glutamine biosynthetic process	6	1 - 2 - 1	0.91	0.00614
GO:0006006	glucose metabolic process	21	3 - 5 - 3	3.2	7e-05
GO:0051156	glucose 6-phosphate metabolic process	15	3 - 0 - 3	2.29	0.01762
GO:0006091	generation of precursor metabolites and energy	64	4 - 11 - 8	9.76	2e-05
GO:0006633	fatty acid biosynthetic process	20	4 - 2 - 1	3.05	0.02302
GO:0015980	energy derivation by oxidation of organic compounds	33	2 - 6 - 3	5.03	0.00704
GO:0015985	energy coupled proton transport, down electrochemical gradient	11	1 - 1 - 3	1.68	0.01662
GO:0005984	disaccharide metabolic process	14	0 - 2 - 3	2.13	0.04886
GO:0006952	defense response	8	0 - 4 - 1	1.22	0.00299
GO:0006534	cysteine metabolic process	7	1 - 1 - 2	1.07	0.01262
GO:0006535	cysteine biosynthetic process from serine	6	1 - 0 - 2	0.91	0.04905
GO:0019344	cysteine biosynthetic process	6	1 - 0 - 2	0.91	0.04905
GO:0006732	coenzyme metabolic process	80	5 - 5 - 8	12.2	0.04999
GO:0006101	citrate metabolic process	26	1 - 5 - 3	3.96	0.01109
GO:0045333	cellular respiration	33	2 - 6 - 3	5.03	0.00704
GO:0042219	cellular modified amino acid catabolic process	3	2 - 0 - 1	0.46	0.0035
GO:0008652	cellular amino acid biosynthetic process	64	7 - 5 - 4	9.76	0.02567
GO:0016998	cell wall macromolecule catabolic process	2	0 - 2 - 0	0.3	0.02315
GO:0019752	carboxylic acid metabolic process	246	19 - 17 - 18	37.5	0.0014
GO:0046394	carboxylic acid biosynthetic process	92	11 - 7 - 5	14.02	0.00804
GO:0005975	carbohydrate metabolic process	164	11 - 17 - 17	25	1e-05
GO:1901135	carbohydrate derivative metabolic process	134	13 - 10 - 16	20.43	1e-05
GO:1901136	carbohydrate derivative catabolic process	6	2 - 2 - 1	0.91	0.00042
GO:0016052	carbohydrate catabolic process	38	4 - 4 - 6	5.79	0.00078
GO:0015986	ATP synthesis coupled proton transport	11	1 - 1 - 3	1.68	0.01662
GO:0046034	ATP metabolic process	64	7 - 7 - 8	9.76	8e-05
GO:0006757	ATP generation from ADP	29	2 - 4 - 5	4.42	0.00222
GO:0006754	ATP biosynthetic process	22	2 - 2 - 3	3.35	0.03868
GO:0009067	aspartate family amino acid biosynthetic process	16	4 - 2 - 0	2.44	0.02468
GO:1901605	alpha-amino acid metabolic process	85	9 - 6 - 4	12.96	0.04744
GO:1901607	alpha-amino acid biosynthetic process	52	7 - 5 - 3	7.93	0.00803
GO:0009060	aerobic respiration	26	1 - 5 - 3	3.96	0.01109
GO:0046031	ADP metabolic process	29	2 - 4 - 5	4.42	0.00222
